# Supplementary material for: The role of AdhE on ethanol tolerance and production in Clostridium thermocellum
Source: J Biol Chem. 2024 Jul 11;300(8):107559. doi: 10.1016/j.jbc.2024.107559 (PMC11365378; doi:10.1016/j.jbc.2024.107559)
Supplement: Supporting Table S7 [file mmc1.xlsx]

## Sheet: Strain Lookup Table
Strain Lookup Table
SKH Strain ID	LL Strain ID	Plasmid	Genotype	AdhE mutation
SKH001	LL1817	pLL1119	Cth wt adhE	WT
SKH002	LL1818	pSKH002	Cth adhE G553R	G553R
SKH003	LL1819	pSKH003	Cth adhE H734R	H734R
SKH004	LL1820	pSKH004	Cth adhE P525L	P525L
SKH005	LL1821	pSKH005	Cth adhE P628S	P628S
SKH006	LL1822	pSKH006	Cth adhE P704L	P704L
SKH007	LL1823	pSKH008	Cth adhE D494G	D494G
SKH008	LL1824	pSKH001	Cth adhE A601E	A601E
SKH014	LL1828	pDGO143	empty plasmid	empty vector
SKH015	LL1829	pSKH009	Cth adhE P525L D494G	P525L D494G
SKH016	LL1830	pSKH010	Cth adhE P704L H734R	P704L H734R
SKH022		pSKH014	Cth adhE + RpALDH chimera	RpALDH chimera
SKH023		pSKH015	Cth adhE + Tsc adhA chimera	Tsc adhA chimera
SKH024		pSKH016	Cth adhE + Zmo adhB chimera	Zmo adhB chimera

## Sheet: Bottles
Bottle Lookup Table
								(g/L)		(psig)
Bottle ID	Bottle ID2	Bottle name	Blank bottle	Strain	Replicate	R_number	AdhE	Init etoh	Date	Pressure	Final pH
1	Blank_R1_28-06-2021	Media Blank 1	1	Blank	1	R1		10	2021-06-28	0
2	Blank_R2_28-06-2021	Media Blank 2	1	Blank	2	R2		10	2021-06-28	0
3	SKH001_R1_28-06-2021	SKH001-1	1	SKH001	1	R1	Cth wt adhE	10	2021-06-28	3.82
4	SKH001_R2_28-06-2021	SKH001-2	1	SKH001	2	R2	Cth wt adhE	10	2021-06-28	2.76
5	SKH001_R3_28-06-2021	SKH001-3	1	SKH001	3	R3	Cth wt adhE	10	2021-06-28	3.86
6	SKH002_R1_28-06-2021	SKH002-1	1	SKH002	1	R1	Cth adhE G553R	10	2021-06-28	14.19
8	SKH002_R3_28-06-2021	SKH002-3	1	SKH002	3	R3	Cth adhE G553R	10	2021-06-28	12.78
9	SKH003_R1_28-06-2021	SKH003-1	1	SKH003	1	R1	Cth adhE H734R	10	2021-06-28	13.66
10	SKH003_R2_28-06-2021	SKH003-2	1	SKH003	2	R2	Cth adhE H734R	10	2021-06-28	13.3
11	SKH003_R3_28-06-2021	SKH003-3	1	SKH003	3	R3	Cth adhE H734R	10	2021-06-28	13.25
12	SKH004_R1_28-06-2021	SKH004-1	1	SKH004	1	R1	Cth adhE P525L	10	2021-06-28	3.7
13	SKH004_R2_28-06-2021	SKH004-2	1	SKH004	2	R2	Cth adhE P525L	10	2021-06-28	4.04
14	SKH004_R3_28-06-2021	SKH004-3	1	SKH004	3	R3	Cth adhE P525L	10	2021-06-28	3.22
15	SKH005_R1_28-06-2021	SKH005-1	1	SKH005	1	R1	Cth adhE P628S	10	2021-06-28	4.17
16	SKH005_R2_28-06-2021	SKH005-2	1	SKH005	2	R2	Cth adhE P628S	10	2021-06-28	4.28
17	SKH005_R3_28-06-2021	SKH005-3	1	SKH005	3	R3	Cth adhE P628S	10	2021-06-28	3.64
19	SKH006_R2_28-06-2021	SKH006-2	1	SKH006	2	R2	Cth adhE P704L	10	2021-06-28	4.59
20	SKH006_R3_28-06-2021	SKH006-3	1	SKH006	3	R3	Cth adhE P704L	10	2021-06-28	3.24
21	SKH007_R1_28-06-2021	SKH007-1	1	SKH007	1	R1	Cth adhE D494G	10	2021-06-28	14.85
22	SKH007_R2_28-06-2021	SKH007-2	1	SKH007	2	R2	Cth adhE D494G	10	2021-06-28	14.52
23	SKH007_R3_28-06-2021	SKH007-3	1	SKH007	3	R3	Cth adhE D494G	10	2021-06-28	14.38
24	SKH008_R1_28-06-2021	SKH008-1	1	SKH008	1	R1	Cth adhE A601E	10	2021-06-28	3.47
25	SKH008_R2_28-06-2021	SKH008-2	1	SKH008	2	R2	Cth adhE A601E	10	2021-06-28	3.65
26	SKH008_R3_28-06-2021	SKH008-3	1	SKH008	3	R3	Cth adhE A601E	10	2021-06-28	3.24
27	SKH014_R1_28-06-2021	SKH014-1	1	SKH014	1	R1	empty plasmid	10	2021-06-28	13.08
28	SKH014_R2_28-06-2021	SKH014-2	1	SKH014	2	R2	empty plasmid	10	2021-06-28	12.88
29	SKH014_R3_28-06-2021	SKH014-3	1	SKH014	3	R3	empty plasmid	10	2021-06-28	13.03
30	SKH015_R1_28-06-2021	SKH015-1	1	SKH015	1	R1	Cth adhE P525L D494G	10	2021-06-28	14.28
32	SKH015_R3_28-06-2021	SKH015-3	1	SKH015	3	R3	Cth adhE P525L D494G	10	2021-06-28	14.43
33	SKH016_R1_28-06-2021	SKH016-1	1	SKH016	1	R1	Cth adhE P704L H734R	10	2021-06-28	14.56
34	SKH016_R2_28-06-2021	SKH016-2	1	SKH016	2	R2	Cth adhE P704L H734R	10	2021-06-28	14.72
35	SKH016_R3_28-06-2021	SKH016-3	1	SKH016	3	R3	Cth adhE P704L H734R	10	2021-06-28	14.55
37	Blank_R1_01-04-2021	Blank MTC	37	Blank	1	R1		0	2021-04-01	0.68	7.47
38	SKH001_R1_01-04-2021	SKH001-1	37	SKH001	1	R1	Cth wt adhE	0	2021-04-01	19	6.49
39	SKH001_R2_01-04-2021	SKH001-2	37	SKH001	2	R2	Cth wt adhE	0	2021-04-01	19.74	6.36
40	SKH002_R1_01-04-2021	SKH002-1	37	SKH002	1	R1	Cth adhE G553R	0	2021-04-01	18.14	6.51
41	SKH002_R2_01-04-2021	SKH002-2	37	SKH002	2	R2	Cth adhE G553R	0	2021-04-01	18	6.52
42	SKH003_R1_01-04-2021	SKH003-1	37	SKH003	1	R1	Cth adhE H734R	0	2021-04-01	18.35	6.49
43	SKH003_R2_01-04-2021	SKH003-2	37	SKH003	2	R2	Cth adhE H734R	0	2021-04-01	17.85	6.56
44	SKH004_R1_01-04-2021	SKH004-1	37	SKH004	1	R1	Cth adhE P525L	0	2021-04-01	20.17	6.45
45	SKH004_R2_01-04-2021	SKH004-2	37	SKH004	2	R2	Cth adhE P525L	0	2021-04-01	19.86	6.48
46	SKH005_R1_01-04-2021	SKH005-1	37	SKH005	1	R1	Cth adhE P628S	0	2021-04-01	20.01	6.52
47	SKH005_R2_01-04-2021	SKH005-2	37	SKH005	2	R2	Cth adhE P628S	0	2021-04-01	20.58	6.44
48	SKH006_R1_01-04-2021	SKH006-1	37	SKH006	1	R1	Cth adhE P704L	0	2021-04-01	18.35	6.64
49	SKH006_R2_01-04-2021	SKH006-2	37	SKH006	2	R2	Cth adhE P704L	0	2021-04-01	19.25	6.46
50	SKH007_R1_01-04-2021	SKH007-1	37	SKH007	1	R1	Cth adhE D494G	0	2021-04-01	18.95	6.61
51	SKH007_R2_01-04-2021	SKH007-2	37	SKH007	2	R2	Cth adhE D494G	0	2021-04-01	20.51	6.58
52	SKH008_R1_01-04-2021	SKH008-1	37	SKH008	1	R1	Cth adhE A601E	0	2021-04-01	19.98	6.34
53	SKH008_R2_01-04-2021	SKH008-2	37	SKH008	2	R2	Cth adhE A601E	0	2021-04-01	19.46	6.48
54	SKH014_R1_01-04-2021	SKH014-1	37	SKH014	1	R1	empty plasmid	0	2021-04-01	16.66	6.55
55	SKH014_R2_01-04-2021	SKH014-2	37	SKH014	2	R2	empty plasmid	0	2021-04-01	16.12	6.61
59	SKH016_R2_01-04-2021	SKH016-2	37	SKH016	2	R2	Cth adhE P704L H734R	0	2021-04-01	18.74	6.53
61	Blank_R1_30-05-2021	MTC Blank	61	Blank	1	R1			2021-05-30	0	7.44
62	SKH001_R1_30-05-2021	SKH001-1	61	SKH001	1	R1	Cth wt adhE	0	2021-05-30	17.85	5.88
63	SKH001_R2_30-05-2021	SKH001-2	61	SKH001	2	R2	Cth wt adhE	0	2021-05-30	18.22	5.9
64	SKH002_R1_30-05-2021	SKH002	61	SKH002	1	R1	Cth adhE G553R	0	2021-05-30	16.61	6.12
65	SKH003_R1_30-05-2021	SKH003	61	SKH003	1	R1	Cth adhE H734R	0	2021-05-30	16.84	6.97
66	SKH004_R1_30-05-2021	SKH004	61	SKH004	1	R1	Cth adhE P525L	0	2021-05-30	18.34	5.98
67	SKH005_R1_30-05-2021	SKH005	61	SKH005	1	R1	Cth adhE P628S	0	2021-05-30	17.71	6.03
69	SKH007_R1_30-05-2021	SKH007	61	SKH007	1	R1	Cth adhE D494G	0	2021-05-30	21.1	6.07
70	SKH008_R1_30-05-2021	SKH008-1	61	SKH008	1	R1	Cth adhE A601E	0	2021-05-30	18.56	5.85
72	SKH014_R1_30-05-2021	SKH014	61	SKH014	1	R1	empty plasmid	0	2021-05-30	15.3	6.17
74	SKH016_R1_30-05-2021	SKH016	61	SKH016	1	R1	Cth adhE P704L H734R	0	2021-05-30	17.24	6.21
75	SKH022_R1_30-05-2021	SKH022-1	61	SKH022	1	R1	Cth adhE + RpALDH chimera	0	2021-05-30	15.73	5.89
76	SKH022_R2_30-05-2021	SKH022-2	61	SKH022	2	R2	Cth adhE + RpALDH chimera	0	2021-05-30	15.49	5.85
77	SKH022_R3_30-05-2021	SKH022-3	61	SKH022	3	R3	Cth adhE + RpALDH chimera	0	2021-05-30	15.8	5.93
78	SKH023_R1_30-05-2021	SKH023-1	61	SKH023	1	R1	Cth adhE + Tsc adhA chimera	0	2021-05-30	12.74	6.2
79	SKH023_R2_30-05-2021	SKH023-2	61	SKH023	2	R2	Cth adhE + Tsc adhA chimera	0	2021-05-30	13.95	6.27
80	SKH023_R3_30-05-2021	SKH023-3	61	SKH023	3	R3	Cth adhE + Tsc adhA chimera	0	2021-05-30	12.68	6.22
81	SKH024_R1_30-05-2021	SKH024-1	61	SKH024	1	R1	Cth adhE + Zmo adhB chimera	0	2021-05-30	15.44	5.81
82	SKH024_R2_30-05-2021	SKH024-2	61	SKH024	2	R2	Cth adhE + Zmo adhB chimera	0	2021-05-30	16.03	5.9
83	SKH024_R3_30-05-2021	SKH024-3	61	SKH024	3	R3	Cth adhE + Zmo adhB chimera	0	2021-05-30	15.66	5.94
86	Blank_R1_17-06-2021	MTC Blank	86	Blank	1	R1		0	2021-06-17	5.78	7.4
87	SKH007_R1_17-06-2021	SKH007-1	86	SKH007	1	R1	Cth adhE D494G	0	2021-06-17	18.83	5.98
88	SKH007_R2_17-06-2021	SKH007-2	86	SKH007	2	R2	Cth adhE D494G	0	2021-06-17	17.6	6.12
89	SKH015_R1_17-06-2021	SKH015-1	86	SKH015	1	R1	Cth adhE P525L D494G	0	2021-06-17	20.08	5.9
90	SKH015_R2_17-06-2021	SKH015-2	86	SKH015	2	R2	Cth adhE P525L D494G	0	2021-06-17	20.14	5.9
91	SKH016_R1_17-06-2021	SKH016	86	SKH016	1	R1	Cth adhE P704L H734R	0	2021-06-17	17.14	6.11

## Sheet: Peaks_old
peak id	SampleName	SampleName2	Replicate	Name	Amount	Retention Time	Area	% Area	Height	Peak Type	Vial	Injection	Date Processed	Date Acquired	Processing Method	Group	Data set	Bottle ID2	Bottle ID
1	SKH016-R3	SKH016	R3			6.28633	117376	3.85417	11450	Unknown	54	1	7/1/2021 4:02:12 PM EST	6/30/2021 8:44:02 AM EST	refFermP14	added etoh	2021-06-28	SKH016_R3_28-06-2021	35
2	SKH016-R3	SKH016	R3			6.55258	2.57171e+06	70.6105	208998	Unknown	54	1	7/1/2021 4:02:12 PM EST	6/30/2021 8:44:02 AM EST	refFermP14	added etoh	2021-06-28	SKH016_R3_28-06-2021	35
3	SKH016-R3	SKH016	R3	sulfuricAcidRI		6.97822	6971.18	0.191405	678.614	Found	54	1	7/1/2021 4:02:12 PM EST	6/30/2021 8:44:02 AM EST	refFermP14	added etoh	2021-06-28	SKH016_R3_28-06-2021	35
4	SKH016-R3	SKH016	R3	sulfuricAcidUV		7.00103	955399	31.3717	103064	Found	54	1	7/1/2021 4:02:12 PM EST	6/30/2021 8:44:02 AM EST	refFermP14	added etoh	2021-06-28	SKH016_R3_28-06-2021	35
5	SKH016-R3	SKH016	R3	cellobioseRI	18.5228	7.56894	265795	7.29782	17693.3	Found	54	1	7/1/2021 4:02:12 PM EST	6/30/2021 8:44:02 AM EST	refFermP14	added etoh	2021-06-28	SKH016_R3_28-06-2021	35
6	SKH016-R3	SKH016	R3			7.57983	950.544	0.0312122	158.502	Unknown	54	1	7/1/2021 4:02:12 PM EST	6/30/2021 8:44:02 AM EST	refFermP14	added etoh	2021-06-28	SKH016_R3_28-06-2021	35
7	SKH016-R3	SKH016	R3			7.8655	23879	0.655637	2709.72	Unknown	54	1	7/1/2021 4:02:12 PM EST	6/30/2021 8:44:02 AM EST	refFermP14	added etoh	2021-06-28	SKH016_R3_28-06-2021	35
8	SKH016-R3	SKH016	R3			7.90179	490592	16.1092	39761.3	Unknown	54	1	7/1/2021 4:02:12 PM EST	6/30/2021 8:44:02 AM EST	refFermP14	added etoh	2021-06-28	SKH016_R3_28-06-2021	35
9	SKH016-R3	SKH016	R3			8.20089	83425.2	2.29057	6050.92	Unknown	54	1	7/1/2021 4:02:12 PM EST	6/30/2021 8:44:02 AM EST	refFermP14	added etoh	2021-06-28	SKH016_R3_28-06-2021	35
10	SKH016-R3	SKH016	R3	citrateRI		8.575				Missing	54	1	7/1/2021 4:02:12 PM EST	6/30/2021 8:44:02 AM EST	refFermP14	added etoh	2021-06-28	SKH016_R3_28-06-2021	35
11	SKH016-R3	SKH016	R3	citrateUV		8.62381	31263.2	1.02657	2697.43	Found	54	1	7/1/2021 4:02:12 PM EST	6/30/2021 8:44:02 AM EST	refFermP14	added etoh	2021-06-28	SKH016_R3_28-06-2021	35
12	SKH016-R3	SKH016	R3	glucoseRI	10.6103	9.18221	50518.2	1.38706	3286.02	Found	54	1	7/1/2021 4:02:12 PM EST	6/30/2021 8:44:02 AM EST	refFermP14	added etoh	2021-06-28	SKH016_R3_28-06-2021	35
13	SKH016-R3	SKH016	R3	pyruvateUV	25.915	9.61172	514291	16.8874	33512.8	Found	54	1	7/1/2021 4:02:12 PM EST	6/30/2021 8:44:02 AM EST	refFermP14	added etoh	2021-06-28	SKH016_R3_28-06-2021	35
14	SKH016-R3	SKH016	R3			9.89542	2333.52	0.0640707	130.984	Unknown	54	1	7/1/2021 4:02:12 PM EST	6/30/2021 8:44:02 AM EST	refFermP14	added etoh	2021-06-28	SKH016_R3_28-06-2021	35
15	SKH016-R3	SKH016	R3	malateUV	46.812	10.407	856.767	0.028133	56.2204	Found	54	1	7/1/2021 4:02:12 PM EST	6/30/2021 8:44:02 AM EST	refFermP14	added etoh	2021-06-28	SKH016_R3_28-06-2021	35
16	SKH016-R3	SKH016	R3	malateRI		10.43				Missing	54	1	7/1/2021 4:02:12 PM EST	6/30/2021 8:44:02 AM EST	refFermP14	added etoh	2021-06-28	SKH016_R3_28-06-2021	35
17	SKH016-R3	SKH016	R3	succinateUV	2.69038	11.5756	25910.4	0.850798	1398.91	Found	54	1	7/1/2021 4:02:12 PM EST	6/30/2021 8:44:02 AM EST	refFermP14	added etoh	2021-06-28	SKH016_R3_28-06-2021	35
18	SKH016-R3	SKH016	R3	succinateRI		12.076				Missing	54	1	7/1/2021 4:02:12 PM EST	6/30/2021 8:44:02 AM EST	refFermP14	added etoh	2021-06-28	SKH016_R3_28-06-2021	35
19	SKH016-R3	SKH016	R3	lactateUV	57.0187	12.5497	643650	21.135	39700	Found	54	1	7/1/2021 4:02:12 PM EST	6/30/2021 8:44:02 AM EST	refFermP14	added etoh	2021-06-28	SKH016_R3_28-06-2021	35
20	SKH016-R3	SKH016	R3	lactateRI	55.5445	12.8503	136146	3.73811	7897.28	Found	54	1	7/1/2021 4:02:12 PM EST	6/30/2021 8:44:02 AM EST	refFermP14	added etoh	2021-06-28	SKH016_R3_28-06-2021	35
21	SKH016-R3	SKH016	R3	formateUV	9.30924	13.7236	71159.9	2.33662	3894.54	Found	54	1	7/1/2021 4:02:12 PM EST	6/30/2021 8:44:02 AM EST	refFermP14	added etoh	2021-06-28	SKH016_R3_28-06-2021	35
22	SKH016-R3	SKH016	R3	formateRI	2.15766	14.0537	1415.11	0.038854	88.6639	Found	54	1	7/1/2021 4:02:12 PM EST	6/30/2021 8:44:02 AM EST	refFermP14	added etoh	2021-06-28	SKH016_R3_28-06-2021	35
23	SKH016-R3	SKH016	R3	acetateUV	18.2929	15.1361	71528.6	2.34873	4020.45	Found	54	1	7/1/2021 4:02:12 PM EST	6/30/2021 8:44:02 AM EST	refFermP14	added etoh	2021-06-28	SKH016_R3_28-06-2021	35
24	SKH016-R3	SKH016	R3	acetateRI	18.2493	15.4364	20688.1	0.568024	1090.26	Found	54	1	7/1/2021 4:02:12 PM EST	6/30/2021 8:44:02 AM EST	refFermP14	added etoh	2021-06-28	SKH016_R3_28-06-2021	35
25	SKH016-R3	SKH016	R3			16.226	920.086	0.0302121	84.4698	Unknown	54	1	7/1/2021 4:02:12 PM EST	6/30/2021 8:44:02 AM EST	refFermP14	added etoh	2021-06-28	SKH016_R3_28-06-2021	35
26	SKH016-R3	SKH016	R3			17.4298	7057.57	0.231744	342.983	Unknown	54	1	7/1/2021 4:02:12 PM EST	6/30/2021 8:44:02 AM EST	refFermP14	added etoh	2021-06-28	SKH016_R3_28-06-2021	35
27	SKH016-R3	SKH016	R3			17.5924	5187.74	0.170346	317.141	Unknown	54	1	7/1/2021 4:02:12 PM EST	6/30/2021 8:44:02 AM EST	refFermP14	added etoh	2021-06-28	SKH016_R3_28-06-2021	35
28	SKH016-R3	SKH016	R3	MOPSRI	38.7106	18.8296	311623	8.55611	11802.8	Found	54	1	7/1/2021 4:02:12 PM EST	6/30/2021 8:44:02 AM EST	refFermP14	added etoh	2021-06-28	SKH016_R3_28-06-2021	35
29	SKH016-R3	SKH016	R3			19.6461	84781.2	2.78389	3626.53	Unknown	54	1	7/1/2021 4:02:12 PM EST	6/30/2021 8:44:02 AM EST	refFermP14	added etoh	2021-06-28	SKH016_R3_28-06-2021	35
30	SKH016-R3	SKH016	R3			20.6904	4091.18	0.134339	237.675	Unknown	54	1	7/1/2021 4:02:12 PM EST	6/30/2021 8:44:02 AM EST	refFermP14	added etoh	2021-06-28	SKH016_R3_28-06-2021	35
31	SKH016-R3	SKH016	R3			20.8212	2032.22	0.0667303	258.696	Unknown	54	1	7/1/2021 4:02:12 PM EST	6/30/2021 8:44:02 AM EST	refFermP14	added etoh	2021-06-28	SKH016_R3_28-06-2021	35
32	SKH016-R3	SKH016	R3			20.9332	4961.67	0.162922	243.981	Unknown	54	1	7/1/2021 4:02:12 PM EST	6/30/2021 8:44:02 AM EST	refFermP14	added etoh	2021-06-28	SKH016_R3_28-06-2021	35
33	SKH016-R3	SKH016	R3	ethanolRI	224.205	21.9306	167605	4.60185	6688.18	Found	54	1	7/1/2021 4:02:12 PM EST	6/30/2021 8:44:02 AM EST	refFermP14	added etoh	2021-06-28	SKH016_R3_28-06-2021	35
34	SKH016-R3	SKH016	R3			23.954	5639.08	0.185166	337.269	Unknown	54	1	7/1/2021 4:02:12 PM EST	6/30/2021 8:44:02 AM EST	refFermP14	added etoh	2021-06-28	SKH016_R3_28-06-2021	35
35	SKH016-R3	SKH016	R3			24.0146	2775.3	0.0911301	351.497	Unknown	54	1	7/1/2021 4:02:12 PM EST	6/30/2021 8:44:02 AM EST	refFermP14	added etoh	2021-06-28	SKH016_R3_28-06-2021	35
36	SKH016-R3	SKH016	R3			24.134	4996.82	0.164076	324.527	Unknown	54	1	7/1/2021 4:02:12 PM EST	6/30/2021 8:44:02 AM EST	refFermP14	added etoh	2021-06-28	SKH016_R3_28-06-2021	35
37	SKH016-R3	SKH016	R3	Isobutanol		32.62				Missing	54	1	7/1/2021 4:02:12 PM EST	6/30/2021 8:44:02 AM EST	refFermP14	added etoh	2021-06-28	SKH016_R3_28-06-2021	35
38	SKH016-R2	SKH016	R2			6.28546	153268	5.0924	14835.7	Unknown	53	1	7/1/2021 4:02:12 PM EST	6/30/2021 8:17:59 AM EST	refFermP14	added etoh	2021-06-28	SKH016_R2_28-06-2021	34
39	SKH016-R2	SKH016	R2			6.5541	2.56833e+06	70.5409	208679	Unknown	53	1	7/1/2021 4:02:12 PM EST	6/30/2021 8:17:59 AM EST	refFermP14	added etoh	2021-06-28	SKH016_R2_28-06-2021	34
40	SKH016-R2	SKH016	R2	sulfuricAcidRI		6.9806	7018.64	0.192772	671.97	Found	53	1	7/1/2021 4:02:12 PM EST	6/30/2021 8:17:59 AM EST	refFermP14	added etoh	2021-06-28	SKH016_R2_28-06-2021	34
41	SKH016-R2	SKH016	R2	sulfuricAcidUV		7.00184	909917	30.2323	97983	Found	53	1	7/1/2021 4:02:12 PM EST	6/30/2021 8:17:59 AM EST	refFermP14	added etoh	2021-06-28	SKH016_R2_28-06-2021	34
42	SKH016-R2	SKH016	R2	cellobioseRI	18.6006	7.57069	266810	7.32813	17767.6	Found	53	1	7/1/2021 4:02:12 PM EST	6/30/2021 8:17:59 AM EST	refFermP14	added etoh	2021-06-28	SKH016_R2_28-06-2021	34
43	SKH016-R2	SKH016	R2			7.59064	995.583	0.0330786	200.282	Unknown	53	1	7/1/2021 4:02:12 PM EST	6/30/2021 8:17:59 AM EST	refFermP14	added etoh	2021-06-28	SKH016_R2_28-06-2021	34
44	SKH016-R2	SKH016	R2			7.86705	24410.3	0.670445	2731.67	Unknown	53	1	7/1/2021 4:02:12 PM EST	6/30/2021 8:17:59 AM EST	refFermP14	added etoh	2021-06-28	SKH016_R2_28-06-2021	34
45	SKH016-R2	SKH016	R2			7.90288	494508	16.4302	40020.8	Unknown	53	1	7/1/2021 4:02:12 PM EST	6/30/2021 8:17:59 AM EST	refFermP14	added etoh	2021-06-28	SKH016_R2_28-06-2021	34
46	SKH016-R2	SKH016	R2			8.2024	83969.2	2.30627	6092.3	Unknown	53	1	7/1/2021 4:02:12 PM EST	6/30/2021 8:17:59 AM EST	refFermP14	added etoh	2021-06-28	SKH016_R2_28-06-2021	34
47	SKH016-R2	SKH016	R2	citrateRI		8.575				Missing	53	1	7/1/2021 4:02:12 PM EST	6/30/2021 8:17:59 AM EST	refFermP14	added etoh	2021-06-28	SKH016_R2_28-06-2021	34
48	SKH016-R2	SKH016	R2	citrateUV		8.62457	30873.8	1.02579	2672.12	Found	53	1	7/1/2021 4:02:12 PM EST	6/30/2021 8:17:59 AM EST	refFermP14	added etoh	2021-06-28	SKH016_R2_28-06-2021	34
49	SKH016-R2	SKH016	R2	glucoseRI	10.3119	9.18375	49118.5	1.34908	3193.6	Found	53	1	7/1/2021 4:02:12 PM EST	6/30/2021 8:17:59 AM EST	refFermP14	added etoh	2021-06-28	SKH016_R2_28-06-2021	34
50	SKH016-R2	SKH016	R2	pyruvateUV	23.9676	9.61287	475063	15.7841	30962.4	Found	53	1	7/1/2021 4:02:12 PM EST	6/30/2021 8:17:59 AM EST	refFermP14	added etoh	2021-06-28	SKH016_R2_28-06-2021	34
51	SKH016-R2	SKH016	R2			9.8922	2215.01	0.0608369	123.047	Unknown	53	1	7/1/2021 4:02:12 PM EST	6/30/2021 8:17:59 AM EST	refFermP14	added etoh	2021-06-28	SKH016_R2_28-06-2021	34
52	SKH016-R2	SKH016	R2	malateUV	47.0477	10.4058	917.517	0.0304848	62.4259	Found	53	1	7/1/2021 4:02:12 PM EST	6/30/2021 8:17:59 AM EST	refFermP14	added etoh	2021-06-28	SKH016_R2_28-06-2021	34
53	SKH016-R2	SKH016	R2	malateRI		10.43				Missing	53	1	7/1/2021 4:02:12 PM EST	6/30/2021 8:17:59 AM EST	refFermP14	added etoh	2021-06-28	SKH016_R2_28-06-2021	34
54	SKH016-R2	SKH016	R2	succinateUV	2.83906	11.5767	27377.8	0.909638	1478.75	Found	53	1	7/1/2021 4:02:12 PM EST	6/30/2021 8:17:59 AM EST	refFermP14	added etoh	2021-06-28	SKH016_R2_28-06-2021	34
55	SKH016-R2	SKH016	R2	succinateRI		12.076				Missing	53	1	7/1/2021 4:02:12 PM EST	6/30/2021 8:17:59 AM EST	refFermP14	added etoh	2021-06-28	SKH016_R2_28-06-2021	34
56	SKH016-R2	SKH016	R2	lactateUV	57.3944	12.5509	648209	21.537	39967.5	Found	53	1	7/1/2021 4:02:12 PM EST	6/30/2021 8:17:59 AM EST	refFermP14	added etoh	2021-06-28	SKH016_R2_28-06-2021	34
57	SKH016-R2	SKH016	R2	lactateRI	55.9092	12.852	137064	3.76455	7949.14	Found	53	1	7/1/2021 4:02:12 PM EST	6/30/2021 8:17:59 AM EST	refFermP14	added etoh	2021-06-28	SKH016_R2_28-06-2021	34
58	SKH016-R2	SKH016	R2	formateUV	9.44656	13.7243	72527.8	2.40976	3961.56	Found	53	1	7/1/2021 4:02:12 PM EST	6/30/2021 8:17:59 AM EST	refFermP14	added etoh	2021-06-28	SKH016_R2_28-06-2021	34
59	SKH016-R2	SKH016	R2	formateRI	2.11988	14.05	1359.39	0.0373366	87.1115	Found	53	1	7/1/2021 4:02:12 PM EST	6/30/2021 8:17:59 AM EST	refFermP14	added etoh	2021-06-28	SKH016_R2_28-06-2021	34
60	SKH016-R2	SKH016	R2	acetateUV	18.2226	15.1375	71082.3	2.36174	4004.53	Found	53	1	7/1/2021 4:02:12 PM EST	6/30/2021 8:17:59 AM EST	refFermP14	added etoh	2021-06-28	SKH016_R2_28-06-2021	34
61	SKH016-R2	SKH016	R2	acetateRI	18.068	15.4388	20366.4	0.559378	1079.43	Found	53	1	7/1/2021 4:02:12 PM EST	6/30/2021 8:17:59 AM EST	refFermP14	added etoh	2021-06-28	SKH016_R2_28-06-2021	34
62	SKH016-R2	SKH016	R2			16.2212	1076.55	0.0357689	84.4363	Unknown	53	1	7/1/2021 4:02:12 PM EST	6/30/2021 8:17:59 AM EST	refFermP14	added etoh	2021-06-28	SKH016_R2_28-06-2021	34
63	SKH016-R2	SKH016	R2			17.404	3984.31	0.13238	329.227	Unknown	53	1	7/1/2021 4:02:12 PM EST	6/30/2021 8:17:59 AM EST	refFermP14	added etoh	2021-06-28	SKH016_R2_28-06-2021	34
64	SKH016-R2	SKH016	R2			17.4878	8224.08	0.273248	355.837	Unknown	53	1	7/1/2021 4:02:12 PM EST	6/30/2021 8:17:59 AM EST	refFermP14	added etoh	2021-06-28	SKH016_R2_28-06-2021	34
65	SKH016-R2	SKH016	R2	MOPSRI	38.7542	18.8314	312133	8.57297	11816.1	Found	53	1	7/1/2021 4:02:12 PM EST	6/30/2021 8:17:59 AM EST	refFermP14	added etoh	2021-06-28	SKH016_R2_28-06-2021	34
66	SKH016-R2	SKH016	R2			19.6482	85740.5	2.84876	3639.35	Unknown	53	1	7/1/2021 4:02:12 PM EST	6/30/2021 8:17:59 AM EST	refFermP14	added etoh	2021-06-28	SKH016_R2_28-06-2021	34
67	SKH016-R2	SKH016	R2			20.6387	3892.4	0.129326	231.43	Unknown	53	1	7/1/2021 4:02:12 PM EST	6/30/2021 8:17:59 AM EST	refFermP14	added etoh	2021-06-28	SKH016_R2_28-06-2021	34
68	SKH016-R2	SKH016	R2			20.8239	2769.42	0.0920149	284.29	Unknown	53	1	7/1/2021 4:02:12 PM EST	6/30/2021 8:17:59 AM EST	refFermP14	added etoh	2021-06-28	SKH016_R2_28-06-2021	34
69	SKH016-R2	SKH016	R2			20.9374	5658.64	0.18801	270.724	Unknown	53	1	7/1/2021 4:02:12 PM EST	6/30/2021 8:17:59 AM EST	refFermP14	added etoh	2021-06-28	SKH016_R2_28-06-2021	34
70	SKH016-R2	SKH016	R2	ethanolRI	224.906	21.9324	168111	4.61728	6709.08	Found	53	1	7/1/2021 4:02:12 PM EST	6/30/2021 8:17:59 AM EST	refFermP14	added etoh	2021-06-28	SKH016_R2_28-06-2021	34
71	SKH016-R2	SKH016	R2			23.8736	4767.98	0.158418	304.164	Unknown	53	1	7/1/2021 4:02:12 PM EST	6/30/2021 8:17:59 AM EST	refFermP14	added etoh	2021-06-28	SKH016_R2_28-06-2021	34
72	SKH016-R2	SKH016	R2			23.9792	2398.9	0.0797042	347.938	Unknown	53	1	7/1/2021 4:02:12 PM EST	6/30/2021 8:17:59 AM EST	refFermP14	added etoh	2021-06-28	SKH016_R2_28-06-2021	34
73	SKH016-R2	SKH016	R2			24.1159	6497.1	0.215869	336.001	Unknown	53	1	7/1/2021 4:02:12 PM EST	6/30/2021 8:17:59 AM EST	refFermP14	added etoh	2021-06-28	SKH016_R2_28-06-2021	34
74	SKH016-R2	SKH016	R2	Isobutanol		32.62				Missing	53	1	7/1/2021 4:02:12 PM EST	6/30/2021 8:17:59 AM EST	refFermP14	added etoh	2021-06-28	SKH016_R2_28-06-2021	34
75	SKH016-R1	SKH016	R1			6.28647	128692	3.93517	12485.6	Unknown	52	1	7/1/2021 4:02:12 PM EST	6/30/2021 7:51:56 AM EST	refFermP14	added etoh	2021-06-28	SKH016_R1_28-06-2021	33
76	SKH016-R1	SKH016	R1			6.55286	2.5732e+06	70.8055	209214	Unknown	52	1	7/1/2021 4:02:12 PM EST	6/30/2021 7:51:56 AM EST	refFermP14	added etoh	2021-06-28	SKH016_R1_28-06-2021	33
77	SKH016-R1	SKH016	R1	sulfuricAcidRI		6.97788	6677.51	0.183742	653.433	Found	52	1	7/1/2021 4:02:12 PM EST	6/30/2021 7:51:56 AM EST	refFermP14	added etoh	2021-06-28	SKH016_R1_28-06-2021	33
78	SKH016-R1	SKH016	R1	sulfuricAcidUV		7.00226	1.01821e+06	31.135	109644	Found	52	1	7/1/2021 4:02:12 PM EST	6/30/2021 7:51:56 AM EST	refFermP14	added etoh	2021-06-28	SKH016_R1_28-06-2021	33
79	SKH016-R1	SKH016	R1	cellobioseRI	16.415	7.56916	236185	6.49899	15679.9	Found	52	1	7/1/2021 4:02:12 PM EST	6/30/2021 7:51:56 AM EST	refFermP14	added etoh	2021-06-28	SKH016_R1_28-06-2021	33
80	SKH016-R1	SKH016	R1			7.86367	23143.7	0.636833	2677.8	Unknown	52	1	7/1/2021 4:02:12 PM EST	6/30/2021 7:51:56 AM EST	refFermP14	added etoh	2021-06-28	SKH016_R1_28-06-2021	33
81	SKH016-R1	SKH016	R1			7.90283	485748	14.8533	39312.8	Unknown	52	1	7/1/2021 4:02:12 PM EST	6/30/2021 7:51:56 AM EST	refFermP14	added etoh	2021-06-28	SKH016_R1_28-06-2021	33
82	SKH016-R1	SKH016	R1			8.20133	82632.6	2.27376	5995.79	Unknown	52	1	7/1/2021 4:02:12 PM EST	6/30/2021 7:51:56 AM EST	refFermP14	added etoh	2021-06-28	SKH016_R1_28-06-2021	33
83	SKH016-R1	SKH016	R1	citrateRI		8.575				Missing	52	1	7/1/2021 4:02:12 PM EST	6/30/2021 7:51:56 AM EST	refFermP14	added etoh	2021-06-28	SKH016_R1_28-06-2021	33
84	SKH016-R1	SKH016	R1	citrateUV		8.62542	15349.3	0.469353	1223.46	Found	52	1	7/1/2021 4:02:12 PM EST	6/30/2021 7:51:56 AM EST	refFermP14	added etoh	2021-06-28	SKH016_R1_28-06-2021	33
85	SKH016-R1	SKH016	R1	glucoseRI	13.776	9.18245	65184.3	1.79364	4266.42	Found	52	1	7/1/2021 4:02:12 PM EST	6/30/2021 7:51:56 AM EST	refFermP14	added etoh	2021-06-28	SKH016_R1_28-06-2021	33
86	SKH016-R1	SKH016	R1	pyruvateUV	30.9232	9.61375	619540	18.9444	40077.4	Found	52	1	7/1/2021 4:02:12 PM EST	6/30/2021 7:51:56 AM EST	refFermP14	added etoh	2021-06-28	SKH016_R1_28-06-2021	33
87	SKH016-R1	SKH016	R1			9.896	3034.04	0.0834861	166.74	Unknown	52	1	7/1/2021 4:02:12 PM EST	6/30/2021 7:51:56 AM EST	refFermP14	added etoh	2021-06-28	SKH016_R1_28-06-2021	33
88	SKH016-R1	SKH016	R1	malateUV	46.7607	10.4178	803.854	0.0245804	54.8701	Found	52	1	7/1/2021 4:02:12 PM EST	6/30/2021 7:51:56 AM EST	refFermP14	added etoh	2021-06-28	SKH016_R1_28-06-2021	33
89	SKH016-R1	SKH016	R1	malateRI		10.43				Missing	52	1	7/1/2021 4:02:12 PM EST	6/30/2021 7:51:56 AM EST	refFermP14	added etoh	2021-06-28	SKH016_R1_28-06-2021	33
90	SKH016-R1	SKH016	R1	succinateUV	2.53284	11.579	24752.9	0.756898	1314.3	Found	52	1	7/1/2021 4:02:12 PM EST	6/30/2021 7:51:56 AM EST	refFermP14	added etoh	2021-06-28	SKH016_R1_28-06-2021	33
91	SKH016-R1	SKH016	R1	succinateRI		12.076				Missing	52	1	7/1/2021 4:02:12 PM EST	6/30/2021 7:51:56 AM EST	refFermP14	added etoh	2021-06-28	SKH016_R1_28-06-2021	33
92	SKH016-R1	SKH016	R1	lactateUV	60.5399	12.551	683980	20.9148	42206.6	Found	52	1	7/1/2021 4:02:12 PM EST	6/30/2021 7:51:56 AM EST	refFermP14	added etoh	2021-06-28	SKH016_R1_28-06-2021	33
93	SKH016-R1	SKH016	R1	lactateRI	59.116	12.851	144836	3.98537	8405.08	Found	52	1	7/1/2021 4:02:12 PM EST	6/30/2021 7:51:56 AM EST	refFermP14	added etoh	2021-06-28	SKH016_R1_28-06-2021	33
94	SKH016-R1	SKH016	R1	formateUV	11.6821	13.7241	93012.1	2.84414	5052.52	Found	52	1	7/1/2021 4:02:12 PM EST	6/30/2021 7:51:56 AM EST	refFermP14	added etoh	2021-06-28	SKH016_R1_28-06-2021	33
95	SKH016-R1	SKH016	R1	formateRI	2.52673	14.0512	1755.48	0.0483046	103.83	Found	52	1	7/1/2021 4:02:12 PM EST	6/30/2021 7:51:56 AM EST	refFermP14	added etoh	2021-06-28	SKH016_R1_28-06-2021	33
96	SKH016-R1	SKH016	R1	acetateUV	18.161	15.1367	70831.5	2.1659	3990.58	Found	52	1	7/1/2021 4:02:12 PM EST	6/30/2021 7:51:56 AM EST	refFermP14	added etoh	2021-06-28	SKH016_R1_28-06-2021	33
97	SKH016-R1	SKH016	R1	acetateRI	18.1133	15.4376	20541.7	0.565235	1082.14	Found	52	1	7/1/2021 4:02:12 PM EST	6/30/2021 7:51:56 AM EST	refFermP14	added etoh	2021-06-28	SKH016_R1_28-06-2021	33
98	SKH016-R1	SKH016	R1			16.1742	1203.9	0.036813	71.6732	Unknown	52	1	7/1/2021 4:02:12 PM EST	6/30/2021 7:51:56 AM EST	refFermP14	added etoh	2021-06-28	SKH016_R1_28-06-2021	33
99	SKH016-R1	SKH016	R1			17.4105	3867.44	0.118259	282.862	Unknown	52	1	7/1/2021 4:02:12 PM EST	6/30/2021 7:51:56 AM EST	refFermP14	added etoh	2021-06-28	SKH016_R1_28-06-2021	33
100	SKH016-R1	SKH016	R1			17.5215	6024.5	0.184218	306.361	Unknown	52	1	7/1/2021 4:02:12 PM EST	6/30/2021 7:51:56 AM EST	refFermP14	added etoh	2021-06-28	SKH016_R1_28-06-2021	33
101	SKH016-R1	SKH016	R1	MOPSRI	38.5808	18.8314	310719	8.54989	11763.2	Found	52	1	7/1/2021 4:02:12 PM EST	6/30/2021 7:51:56 AM EST	refFermP14	added etoh	2021-06-28	SKH016_R1_28-06-2021	33
102	SKH016-R1	SKH016	R1			19.6491	94512.3	2.89001	4004.68	Unknown	52	1	7/1/2021 4:02:12 PM EST	6/30/2021 7:51:56 AM EST	refFermP14	added etoh	2021-06-28	SKH016_R1_28-06-2021	33
103	SKH016-R1	SKH016	R1			20.6779	3598.72	0.110042	210.215	Unknown	52	1	7/1/2021 4:02:12 PM EST	6/30/2021 7:51:56 AM EST	refFermP14	added etoh	2021-06-28	SKH016_R1_28-06-2021	33
104	SKH016-R1	SKH016	R1			20.8156	1891.11	0.0578266	238.656	Unknown	52	1	7/1/2021 4:02:12 PM EST	6/30/2021 7:51:56 AM EST	refFermP14	added etoh	2021-06-28	SKH016_R1_28-06-2021	33
105	SKH016-R1	SKH016	R1			20.955	4754.12	0.145372	226.016	Unknown	52	1	7/1/2021 4:02:12 PM EST	6/30/2021 7:51:56 AM EST	refFermP14	added etoh	2021-06-28	SKH016_R1_28-06-2021	33
106	SKH016-R1	SKH016	R1	ethanolRI	222.479	21.9303	166274	4.57527	6636.68	Found	52	1	7/1/2021 4:02:12 PM EST	6/30/2021 7:51:56 AM EST	refFermP14	added etoh	2021-06-28	SKH016_R1_28-06-2021	33
107	SKH016-R1	SKH016	R1			24.009	7969.83	0.243703	356.574	Unknown	52	1	7/1/2021 4:02:12 PM EST	6/30/2021 7:51:56 AM EST	refFermP14	added etoh	2021-06-28	SKH016_R1_28-06-2021	33
108	SKH016-R1	SKH016	R1			24.1474	2872.69	0.0878414	332.958	Unknown	52	1	7/1/2021 4:02:12 PM EST	6/30/2021 7:51:56 AM EST	refFermP14	added etoh	2021-06-28	SKH016_R1_28-06-2021	33
109	SKH016-R1	SKH016	R1			24.2665	2694.36	0.0823885	249.037	Unknown	52	1	7/1/2021 4:02:12 PM EST	6/30/2021 7:51:56 AM EST	refFermP14	added etoh	2021-06-28	SKH016_R1_28-06-2021	33
110	SKH016-R1	SKH016	R1	Isobutanol		32.62				Missing	52	1	7/1/2021 4:02:12 PM EST	6/30/2021 7:51:56 AM EST	refFermP14	added etoh	2021-06-28	SKH016_R1_28-06-2021	33
111	SKH015-R3	SKH015	R3			6.28297	178988	5.32364	17606.1	Unknown	51	1	7/1/2021 4:02:11 PM EST	6/30/2021 7:25:53 AM EST	refFermP14	added etoh	2021-06-28	SKH015_R3_28-06-2021	32
112	SKH015-R3	SKH015	R3			6.5526	2.58104e+06	70.6018	209198	Unknown	51	1	7/1/2021 4:02:11 PM EST	6/30/2021 7:25:53 AM EST	refFermP14	added etoh	2021-06-28	SKH015_R3_28-06-2021	32
113	SKH015-R3	SKH015	R3	sulfuricAcidRI		6.98156	5794.44	0.158501	564.007	Found	51	1	7/1/2021 4:02:11 PM EST	6/30/2021 7:25:53 AM EST	refFermP14	added etoh	2021-06-28	SKH015_R3_28-06-2021	32
114	SKH015-R3	SKH015	R3	sulfuricAcidUV		7.00146	979488	29.1329	105537	Found	51	1	7/1/2021 4:02:11 PM EST	6/30/2021 7:25:53 AM EST	refFermP14	added etoh	2021-06-28	SKH015_R3_28-06-2021	32
115	SKH015-R3	SKH015	R3	cellobioseRI	16.591	7.56927	240086	6.56732	15848.1	Found	51	1	7/1/2021 4:02:11 PM EST	6/30/2021 7:25:53 AM EST	refFermP14	added etoh	2021-06-28	SKH015_R3_28-06-2021	32
116	SKH015-R3	SKH015	R3			7.86371	24128.7	0.660017	2784.02	Unknown	51	1	7/1/2021 4:02:11 PM EST	6/30/2021 7:25:53 AM EST	refFermP14	added etoh	2021-06-28	SKH015_R3_28-06-2021	32
117	SKH015-R3	SKH015	R3			7.90204	491381	14.6152	39766.3	Unknown	51	1	7/1/2021 4:02:11 PM EST	6/30/2021 7:25:53 AM EST	refFermP14	added etoh	2021-06-28	SKH015_R3_28-06-2021	32
118	SKH015-R3	SKH015	R3			8.20092	83507.2	2.28426	6055.69	Unknown	51	1	7/1/2021 4:02:11 PM EST	6/30/2021 7:25:53 AM EST	refFermP14	added etoh	2021-06-28	SKH015_R3_28-06-2021	32
119	SKH015-R3	SKH015	R3	citrateRI		8.575				Missing	51	1	7/1/2021 4:02:11 PM EST	6/30/2021 7:25:53 AM EST	refFermP14	added etoh	2021-06-28	SKH015_R3_28-06-2021	32
120	SKH015-R3	SKH015	R3	citrateUV		8.62405	41585.2	1.23687	3639.88	Found	51	1	7/1/2021 4:02:11 PM EST	6/30/2021 7:25:53 AM EST	refFermP14	added etoh	2021-06-28	SKH015_R3_28-06-2021	32
121	SKH015-R3	SKH015	R3	glucoseRI	15.276	9.18239	72207.3	1.97516	4730.99	Found	51	1	7/1/2021 4:02:11 PM EST	6/30/2021 7:25:53 AM EST	refFermP14	added etoh	2021-06-28	SKH015_R3_28-06-2021	32
122	SKH015-R3	SKH015	R3	pyruvateUV	35.1268	9.61266	703795	20.933	45593.2	Found	51	1	7/1/2021 4:02:11 PM EST	6/30/2021 7:25:53 AM EST	refFermP14	added etoh	2021-06-28	SKH015_R3_28-06-2021	32
123	SKH015-R3	SKH015	R3			9.90352	2856.69	0.0781419	161.05	Unknown	51	1	7/1/2021 4:02:11 PM EST	6/30/2021 7:25:53 AM EST	refFermP14	added etoh	2021-06-28	SKH015_R3_28-06-2021	32
124	SKH015-R3	SKH015	R3	malateUV		10.1312				Missing	51	1	7/1/2021 4:02:11 PM EST	6/30/2021 7:25:53 AM EST	refFermP14	added etoh	2021-06-28	SKH015_R3_28-06-2021	32
125	SKH015-R3	SKH015	R3	malateRI		10.43				Missing	51	1	7/1/2021 4:02:11 PM EST	6/30/2021 7:25:53 AM EST	refFermP14	added etoh	2021-06-28	SKH015_R3_28-06-2021	32
126	SKH015-R3	SKH015	R3	succinateUV	3.07897	11.5766	29899.4	0.8893	1607.59	Found	51	1	7/1/2021 4:02:11 PM EST	6/30/2021 7:25:53 AM EST	refFermP14	added etoh	2021-06-28	SKH015_R3_28-06-2021	32
127	SKH015-R3	SKH015	R3	succinateRI	0.207426	11.8745	901.301	0.0246542	41.4303	Found	51	1	7/1/2021 4:02:11 PM EST	6/30/2021 7:25:53 AM EST	refFermP14	added etoh	2021-06-28	SKH015_R3_28-06-2021	32
128	SKH015-R3	SKH015	R3	lactateUV	59.817	12.5503	675688	20.097	41692	Found	51	1	7/1/2021 4:02:11 PM EST	6/30/2021 7:25:53 AM EST	refFermP14	added etoh	2021-06-28	SKH015_R3_28-06-2021	32
129	SKH015-R3	SKH015	R3	lactateRI	58.3814	12.8507	143044	3.91284	8300.63	Found	51	1	7/1/2021 4:02:11 PM EST	6/30/2021 7:25:53 AM EST	refFermP14	added etoh	2021-06-28	SKH015_R3_28-06-2021	32
130	SKH015-R3	SKH015	R3	formateUV	6.83231	13.7297	48204.5	1.43375	2685.79	Found	51	1	7/1/2021 4:02:11 PM EST	6/30/2021 7:25:53 AM EST	refFermP14	added etoh	2021-06-28	SKH015_R3_28-06-2021	32
131	SKH015-R3	SKH015	R3	formateRI	2.23715	14.0451	1415.33	0.0387151	91.9305	Found	51	1	7/1/2021 4:02:11 PM EST	6/30/2021 7:25:53 AM EST	refFermP14	added etoh	2021-06-28	SKH015_R3_28-06-2021	32
132	SKH015-R3	SKH015	R3	acetateUV	18.0202	15.1362	70199.7	2.08795	3958.69	Found	51	1	7/1/2021 4:02:11 PM EST	6/30/2021 7:25:53 AM EST	refFermP14	added etoh	2021-06-28	SKH015_R3_28-06-2021	32
133	SKH015-R3	SKH015	R3	acetateRI	18.1125	15.4374	20624.9	0.564173	1082.09	Found	51	1	7/1/2021 4:02:11 PM EST	6/30/2021 7:25:53 AM EST	refFermP14	added etoh	2021-06-28	SKH015_R3_28-06-2021	32
134	SKH015-R3	SKH015	R3			16.1927	1475.88	0.0438971	84.1529	Unknown	51	1	7/1/2021 4:02:11 PM EST	6/30/2021 7:25:53 AM EST	refFermP14	added etoh	2021-06-28	SKH015_R3_28-06-2021	32
135	SKH015-R3	SKH015	R3			17.4964	3711.69	0.110397	122.328	Unknown	51	1	7/1/2021 4:02:11 PM EST	6/30/2021 7:25:53 AM EST	refFermP14	added etoh	2021-06-28	SKH015_R3_28-06-2021	32
136	SKH015-R3	SKH015	R3	MOPSRI	38.9624	18.8301	313664	8.57999	11879.6	Found	51	1	7/1/2021 4:02:11 PM EST	6/30/2021 7:25:53 AM EST	refFermP14	added etoh	2021-06-28	SKH015_R3_28-06-2021	32
137	SKH015-R3	SKH015	R3			19.6468	109042	3.24324	4616.73	Unknown	51	1	7/1/2021 4:02:11 PM EST	6/30/2021 7:25:53 AM EST	refFermP14	added etoh	2021-06-28	SKH015_R3_28-06-2021	32
138	SKH015-R3	SKH015	R3			20.7388	3813.04	0.113411	190.064	Unknown	51	1	7/1/2021 4:02:11 PM EST	6/30/2021 7:25:53 AM EST	refFermP14	added etoh	2021-06-28	SKH015_R3_28-06-2021	32
139	SKH015-R3	SKH015	R3			20.904	4255.48	0.126571	192.674	Unknown	51	1	7/1/2021 4:02:11 PM EST	6/30/2021 7:25:53 AM EST	refFermP14	added etoh	2021-06-28	SKH015_R3_28-06-2021	32
140	SKH015-R3	SKH015	R3	ethanolRI	222.844	21.9303	166499	4.55442	6647.57	Found	51	1	7/1/2021 4:02:11 PM EST	6/30/2021 7:25:53 AM EST	refFermP14	added etoh	2021-06-28	SKH015_R3_28-06-2021	32
141	SKH015-R3	SKH015	R3			23.8979	8261.47	0.245721	472.104	Unknown	51	1	7/1/2021 4:02:11 PM EST	6/30/2021 7:25:53 AM EST	refFermP14	added etoh	2021-06-28	SKH015_R3_28-06-2021	32
142	SKH015-R3	SKH015	R3			24.0278	3072.76	0.0913932	518.851	Unknown	51	1	7/1/2021 4:02:11 PM EST	6/30/2021 7:25:53 AM EST	refFermP14	added etoh	2021-06-28	SKH015_R3_28-06-2021	32
143	SKH015-R3	SKH015	R3			24.1019	9270.01	0.275718	502.166	Unknown	51	1	7/1/2021 4:02:11 PM EST	6/30/2021 7:25:53 AM EST	refFermP14	added etoh	2021-06-28	SKH015_R3_28-06-2021	32
144	SKH015-R3	SKH015	R3	Isobutanol		32.62				Missing	51	1	7/1/2021 4:02:11 PM EST	6/30/2021 7:25:53 AM EST	refFermP14	added etoh	2021-06-28	SKH015_R3_28-06-2021	32
145	SKH015-R2	SKH015	R2			6.28489	108619	3.83964	10646.8	Unknown	50	1	7/1/2021 4:02:11 PM EST	6/30/2021 6:59:48 AM EST	refFermP14	added etoh	2021-06-28	SKH015_R2_28-06-2021
146	SKH015-R2	SKH015	R2			6.55189	2.53264e+06	73.0634	205968	Unknown	50	1	7/1/2021 4:02:11 PM EST	6/30/2021 6:59:48 AM EST	refFermP14	added etoh	2021-06-28	SKH015_R2_28-06-2021
147	SKH015-R2	SKH015	R2	sulfuricAcidRI		6.98586	4625.31	0.133434	446.531	Found	50	1	7/1/2021 4:02:11 PM EST	6/30/2021 6:59:48 AM EST	refFermP14	added etoh	2021-06-28	SKH015_R2_28-06-2021
148	SKH015-R2	SKH015	R2	sulfuricAcidUV		7.00016	731288	25.8508	78888.5	Found	50	1	7/1/2021 4:02:11 PM EST	6/30/2021 6:59:48 AM EST	refFermP14	added etoh	2021-06-28	SKH015_R2_28-06-2021
149	SKH015-R2	SKH015	R2	cellobioseRI	14.2687	7.56982	207126	5.97532	13629.7	Found	50	1	7/1/2021 4:02:11 PM EST	6/30/2021 6:59:48 AM EST	refFermP14	added etoh	2021-06-28	SKH015_R2_28-06-2021
150	SKH015-R2	SKH015	R2			7.85816	20516.1	0.591862	2533.33	Unknown	50	1	7/1/2021 4:02:11 PM EST	6/30/2021 6:59:48 AM EST	refFermP14	added etoh	2021-06-28	SKH015_R2_28-06-2021
151	SKH015-R2	SKH015	R2			7.90069	428842	15.1594	34607	Unknown	50	1	7/1/2021 4:02:11 PM EST	6/30/2021 6:59:48 AM EST	refFermP14	added etoh	2021-06-28	SKH015_R2_28-06-2021
152	SKH015-R2	SKH015	R2			8.20014	73244.3	2.113	5262.07	Unknown	50	1	7/1/2021 4:02:11 PM EST	6/30/2021 6:59:48 AM EST	refFermP14	added etoh	2021-06-28	SKH015_R2_28-06-2021
153	SKH015-R2	SKH015	R2	citrateRI		8.575				Missing	50	1	7/1/2021 4:02:11 PM EST	6/30/2021 6:59:48 AM EST	refFermP14	added etoh	2021-06-28	SKH015_R2_28-06-2021
154	SKH015-R2	SKH015	R2	citrateUV		8.6233	38792.4	1.3713	3382.27	Found	50	1	7/1/2021 4:02:11 PM EST	6/30/2021 6:59:48 AM EST	refFermP14	added etoh	2021-06-28	SKH015_R2_28-06-2021
155	SKH015-R2	SKH015	R2	glucoseRI	13.8632	9.18287	65502.8	1.88967	4293.44	Found	50	1	7/1/2021 4:02:11 PM EST	6/30/2021 6:59:48 AM EST	refFermP14	added etoh	2021-06-28	SKH015_R2_28-06-2021
156	SKH015-R2	SKH015	R2	pyruvateUV	33.7975	9.61294	676808	23.925	43848.3	Found	50	1	7/1/2021 4:02:11 PM EST	6/30/2021 6:59:48 AM EST	refFermP14	added etoh	2021-06-28	SKH015_R2_28-06-2021
157	SKH015-R2	SKH015	R2			9.90458	2559.21	0.0738297	147.047	Unknown	50	1	7/1/2021 4:02:11 PM EST	6/30/2021 6:59:48 AM EST	refFermP14	added etoh	2021-06-28	SKH015_R2_28-06-2021
158	SKH015-R2	SKH015	R2	malateUV		10.1312				Missing	50	1	7/1/2021 4:02:11 PM EST	6/30/2021 6:59:48 AM EST	refFermP14	added etoh	2021-06-28	SKH015_R2_28-06-2021
159	SKH015-R2	SKH015	R2	malateRI		10.43				Missing	50	1	7/1/2021 4:02:11 PM EST	6/30/2021 6:59:48 AM EST	refFermP14	added etoh	2021-06-28	SKH015_R2_28-06-2021
160	SKH015-R2	SKH015	R2	succinateUV	2.73396	11.5774	26395.3	0.933067	1422.31	Found	50	1	7/1/2021 4:02:11 PM EST	6/30/2021 6:59:48 AM EST	refFermP14	added etoh	2021-06-28	SKH015_R2_28-06-2021
161	SKH015-R2	SKH015	R2	succinateRI		12.076				Missing	50	1	7/1/2021 4:02:11 PM EST	6/30/2021 6:59:48 AM EST	refFermP14	added etoh	2021-06-28	SKH015_R2_28-06-2021
162	SKH015-R2	SKH015	R2	lactateUV	52.5186	12.5498	591297	20.9022	36496.5	Found	50	1	7/1/2021 4:02:11 PM EST	6/30/2021 6:59:48 AM EST	refFermP14	added etoh	2021-06-28	SKH015_R2_28-06-2021
163	SKH015-R2	SKH015	R2	lactateRI	51.0656	12.8508	125102	3.60902	7260.47	Found	50	1	7/1/2021 4:02:11 PM EST	6/30/2021 6:59:48 AM EST	refFermP14	added etoh	2021-06-28	SKH015_R2_28-06-2021
164	SKH015-R2	SKH015	R2	formateUV	6.67737	13.7294	46749.1	1.65257	2610.18	Found	50	1	7/1/2021 4:02:11 PM EST	6/30/2021 6:59:48 AM EST	refFermP14	added etoh	2021-06-28	SKH015_R2_28-06-2021
165	SKH015-R2	SKH015	R2	formateRI	1.93199	14.0471	1235.12	0.0356316	79.3907	Found	50	1	7/1/2021 4:02:11 PM EST	6/30/2021 6:59:48 AM EST	refFermP14	added etoh	2021-06-28	SKH015_R2_28-06-2021
166	SKH015-R2	SKH015	R2	acetateUV	15.9123	15.1364	61569.9	2.17647	3481.28	Found	50	1	7/1/2021 4:02:11 PM EST	6/30/2021 6:59:48 AM EST	refFermP14	added etoh	2021-06-28	SKH015_R2_28-06-2021
167	SKH015-R2	SKH015	R2	acetateRI	15.7791	15.4386	17778.5	0.512886	942.687	Found	50	1	7/1/2021 4:02:11 PM EST	6/30/2021 6:59:48 AM EST	refFermP14	added etoh	2021-06-28	SKH015_R2_28-06-2021
168	SKH015-R2	SKH015	R2			17.4868	1547.79	0.0547139	96.0248	Unknown	50	1	7/1/2021 4:02:11 PM EST	6/30/2021 6:59:48 AM EST	refFermP14	added etoh	2021-06-28	SKH015_R2_28-06-2021
169	SKH015-R2	SKH015	R2			17.5864	1527.49	0.0539963	91.0771	Unknown	50	1	7/1/2021 4:02:11 PM EST	6/30/2021 6:59:48 AM EST	refFermP14	added etoh	2021-06-28	SKH015_R2_28-06-2021
170	SKH015-R2	SKH015	R2	MOPSRI	33.8487	18.8333	272208	7.85286	10320.4	Found	50	1	7/1/2021 4:02:11 PM EST	6/30/2021 6:59:48 AM EST	refFermP14	added etoh	2021-06-28	SKH015_R2_28-06-2021
171	SKH015-R2	SKH015	R2			19.6495	89106.3	3.14988	3767.6	Unknown	50	1	7/1/2021 4:02:11 PM EST	6/30/2021 6:59:48 AM EST	refFermP14	added etoh	2021-06-28	SKH015_R2_28-06-2021
172	SKH015-R2	SKH015	R2			20.6819	3254.23	0.115036	183.524	Unknown	50	1	7/1/2021 4:02:11 PM EST	6/30/2021 6:59:48 AM EST	refFermP14	added etoh	2021-06-28	SKH015_R2_28-06-2021
173	SKH015-R2	SKH015	R2			20.8196	1628.55	0.0575686	206.806	Unknown	50	1	7/1/2021 4:02:11 PM EST	6/30/2021 6:59:48 AM EST	refFermP14	added etoh	2021-06-28	SKH015_R2_28-06-2021
174	SKH015-R2	SKH015	R2			20.933	3806.05	0.134543	196.133	Unknown	50	1	7/1/2021 4:02:11 PM EST	6/30/2021 6:59:48 AM EST	refFermP14	added etoh	2021-06-28	SKH015_R2_28-06-2021
175	SKH015-R2	SKH015	R2	ethanolRI	192.563	21.9314	143824	4.14914	5744.28	Found	50	1	7/1/2021 4:02:11 PM EST	6/30/2021 6:59:48 AM EST	refFermP14	added etoh	2021-06-28	SKH015_R2_28-06-2021
176	SKH015-R2	SKH015	R2			23.8558	6059.08	0.214187	372.988	Unknown	50	1	7/1/2021 4:02:11 PM EST	6/30/2021 6:59:48 AM EST	refFermP14	added etoh	2021-06-28	SKH015_R2_28-06-2021
177	SKH015-R2	SKH015	R2			24.0028	4830.51	0.170757	448.348	Unknown	50	1	7/1/2021 4:02:11 PM EST	6/30/2021 6:59:48 AM EST	refFermP14	added etoh	2021-06-28	SKH015_R2_28-06-2021
178	SKH015-R2	SKH015	R2			24.1609	6760.01	0.238964	405.18	Unknown	50	1	7/1/2021 4:02:11 PM EST	6/30/2021 6:59:48 AM EST	refFermP14	added etoh	2021-06-28	SKH015_R2_28-06-2021
179	SKH015-R2	SKH015	R2	Isobutanol		32.62				Missing	50	1	7/1/2021 4:02:11 PM EST	6/30/2021 6:59:48 AM EST	refFermP14	added etoh	2021-06-28	SKH015_R2_28-06-2021
180	SKH015-R1	SKH015	R1			6.28582	133916	3.98776	12937.3	Unknown	49	1	7/1/2021 4:02:11 PM EST	6/30/2021 6:33:43 AM EST	refFermP14	added etoh	2021-06-28	SKH015_R1_28-06-2021	30
181	SKH015-R1	SKH015	R1			6.55546	2.58402e+06	70.5724	209596	Unknown	49	1	7/1/2021 4:02:11 PM EST	6/30/2021 6:33:43 AM EST	refFermP14	added etoh	2021-06-28	SKH015_R1_28-06-2021	30
182	SKH015-R1	SKH015	R1	sulfuricAcidRI		6.98299	6044.59	0.165085	586.636	Found	49	1	7/1/2021 4:02:11 PM EST	6/30/2021 6:33:43 AM EST	refFermP14	added etoh	2021-06-28	SKH015_R1_28-06-2021	30
183	SKH015-R1	SKH015	R1	sulfuricAcidUV		7.00276	1.06509e+06	31.7164	114656	Found	49	1	7/1/2021 4:02:11 PM EST	6/30/2021 6:33:43 AM EST	refFermP14	added etoh	2021-06-28	SKH015_R1_28-06-2021	30
184	SKH015-R1	SKH015	R1	cellobioseRI	16.7654	7.57179	241817	6.60428	16014.6	Found	49	1	7/1/2021 4:02:11 PM EST	6/30/2021 6:33:43 AM EST	refFermP14	added etoh	2021-06-28	SKH015_R1_28-06-2021	30
185	SKH015-R1	SKH015	R1			7.86635	24818.4	0.677818	2803.61	Unknown	49	1	7/1/2021 4:02:11 PM EST	6/30/2021 6:33:43 AM EST	refFermP14	added etoh	2021-06-28	SKH015_R1_28-06-2021	30
186	SKH015-R1	SKH015	R1			7.90362	491468	14.635	39889.9	Unknown	49	1	7/1/2021 4:02:11 PM EST	6/30/2021 6:33:43 AM EST	refFermP14	added etoh	2021-06-28	SKH015_R1_28-06-2021	30
187	SKH015-R1	SKH015	R1			8.20359	84044.3	2.29534	6080.97	Unknown	49	1	7/1/2021 4:02:11 PM EST	6/30/2021 6:33:43 AM EST	refFermP14	added etoh	2021-06-28	SKH015_R1_28-06-2021	30
188	SKH015-R1	SKH015	R1	citrateRI		8.575				Missing	49	1	7/1/2021 4:02:11 PM EST	6/30/2021 6:33:43 AM EST	refFermP14	added etoh	2021-06-28	SKH015_R1_28-06-2021	30
189	SKH015-R1	SKH015	R1	citrateUV		8.62522	35565.8	1.05908	3106.72	Found	49	1	7/1/2021 4:02:11 PM EST	6/30/2021 6:33:43 AM EST	refFermP14	added etoh	2021-06-28	SKH015_R1_28-06-2021	30
190	SKH015-R1	SKH015	R1	glucoseRI	14.4734	9.1849	68351.3	1.86675	4482.41	Found	49	1	7/1/2021 4:02:11 PM EST	6/30/2021 6:33:43 AM EST	refFermP14	added etoh	2021-06-28	SKH015_R1_28-06-2021	30
191	SKH015-R1	SKH015	R1	pyruvateUV	32.4173	9.61395	648996	19.3259	42037.2	Found	49	1	7/1/2021 4:02:11 PM EST	6/30/2021 6:33:43 AM EST	refFermP14	added etoh	2021-06-28	SKH015_R1_28-06-2021	30
192	SKH015-R1	SKH015	R1			9.90261	2702.16	0.073799	153.144	Unknown	49	1	7/1/2021 4:02:11 PM EST	6/30/2021 6:33:43 AM EST	refFermP14	added etoh	2021-06-28	SKH015_R1_28-06-2021	30
193	SKH015-R1	SKH015	R1	malateUV	46.9449	10.4042	940.664	0.0280112	59.7191	Found	49	1	7/1/2021 4:02:11 PM EST	6/30/2021 6:33:43 AM EST	refFermP14	added etoh	2021-06-28	SKH015_R1_28-06-2021	30
194	SKH015-R1	SKH015	R1	malateRI		10.43				Missing	49	1	7/1/2021 4:02:11 PM EST	6/30/2021 6:33:43 AM EST	refFermP14	added etoh	2021-06-28	SKH015_R1_28-06-2021	30
195	SKH015-R1	SKH015	R1	succinateUV	3.18422	11.5778	31162.4	0.927961	1664.11	Found	49	1	7/1/2021 4:02:11 PM EST	6/30/2021 6:33:43 AM EST	refFermP14	added etoh	2021-06-28	SKH015_R1_28-06-2021	30
196	SKH015-R1	SKH015	R1	succinateRI	0.204472	11.9218	805.148	0.0219895	40.8402	Found	49	1	7/1/2021 4:02:11 PM EST	6/30/2021 6:33:43 AM EST	refFermP14	added etoh	2021-06-28	SKH015_R1_28-06-2021	30
197	SKH015-R1	SKH015	R1	lactateUV	60.9891	12.5519	688365	20.4983	42526.4	Found	49	1	7/1/2021 4:02:11 PM EST	6/30/2021 6:33:43 AM EST	refFermP14	added etoh	2021-06-28	SKH015_R1_28-06-2021	30
198	SKH015-R1	SKH015	R1	lactateRI	59.5445	12.8532	145780	3.98141	8466	Found	49	1	7/1/2021 4:02:11 PM EST	6/30/2021 6:33:43 AM EST	refFermP14	added etoh	2021-06-28	SKH015_R1_28-06-2021	30
199	SKH015-R1	SKH015	R1	formateUV	6.71478	13.7318	46378.9	1.38108	2628.44	Found	49	1	7/1/2021 4:02:11 PM EST	6/30/2021 6:33:43 AM EST	refFermP14	added etoh	2021-06-28	SKH015_R1_28-06-2021	30
200	SKH015-R1	SKH015	R1	formateRI	2.31537	14.0513	1497.3	0.0408928	95.1447	Found	49	1	7/1/2021 4:02:11 PM EST	6/30/2021 6:33:43 AM EST	refFermP14	added etoh	2021-06-28	SKH015_R1_28-06-2021	30
201	SKH015-R1	SKH015	R1	acetateUV	18.1443	15.1379	70576.1	2.10163	3986.81	Found	49	1	7/1/2021 4:02:11 PM EST	6/30/2021 6:33:43 AM EST	refFermP14	added etoh	2021-06-28	SKH015_R1_28-06-2021	30
202	SKH015-R1	SKH015	R1	acetateRI	17.9825	15.4397	20249.4	0.553033	1074.32	Found	49	1	7/1/2021 4:02:11 PM EST	6/30/2021 6:33:43 AM EST	refFermP14	added etoh	2021-06-28	SKH015_R1_28-06-2021	30
203	SKH015-R1	SKH015	R1			16.2116	1169.46	0.0348243	74.522	Unknown	49	1	7/1/2021 4:02:11 PM EST	6/30/2021 6:33:43 AM EST	refFermP14	added etoh	2021-06-28	SKH015_R1_28-06-2021	30
204	SKH015-R1	SKH015	R1			17.3978	1628.63	0.0484975	115.21	Unknown	49	1	7/1/2021 4:02:11 PM EST	6/30/2021 6:33:43 AM EST	refFermP14	added etoh	2021-06-28	SKH015_R1_28-06-2021	30
205	SKH015-R1	SKH015	R1			17.5157	2538.33	0.0755869	126.22	Unknown	49	1	7/1/2021 4:02:11 PM EST	6/30/2021 6:33:43 AM EST	refFermP14	added etoh	2021-06-28	SKH015_R1_28-06-2021	30
206	SKH015-R1	SKH015	R1	MOPSRI	39.1404	18.8319	315061	8.60466	11933.9	Found	49	1	7/1/2021 4:02:11 PM EST	6/30/2021 6:33:43 AM EST	refFermP14	added etoh	2021-06-28	SKH015_R1_28-06-2021	30
207	SKH015-R1	SKH015	R1			19.6483	114107	3.39788	4864.64	Unknown	49	1	7/1/2021 4:02:11 PM EST	6/30/2021 6:33:43 AM EST	refFermP14	added etoh	2021-06-28	SKH015_R1_28-06-2021	30
208	SKH015-R1	SKH015	R1			20.5982	1758.97	0.0523789	110.238	Unknown	49	1	7/1/2021 4:02:11 PM EST	6/30/2021 6:33:43 AM EST	refFermP14	added etoh	2021-06-28	SKH015_R1_28-06-2021	30
209	SKH015-R1	SKH015	R1			20.7412	2494.11	0.0742699	120.855	Unknown	49	1	7/1/2021 4:02:11 PM EST	6/30/2021 6:33:43 AM EST	refFermP14	added etoh	2021-06-28	SKH015_R1_28-06-2021	30
210	SKH015-R1	SKH015	R1	ethanolRI	222.715	21.933	166325	4.54251	6643.72	Found	49	1	7/1/2021 4:02:11 PM EST	6/30/2021 6:33:43 AM EST	refFermP14	added etoh	2021-06-28	SKH015_R1_28-06-2021	30
211	SKH015-R1	SKH015	R1			23.894	8816.02	0.262525	502.842	Unknown	49	1	7/1/2021 4:02:11 PM EST	6/30/2021 6:33:43 AM EST	refFermP14	added etoh	2021-06-28	SKH015_R1_28-06-2021	30
212	SKH015-R1	SKH015	R1			24.0387	6004.78	0.178811	558.778	Unknown	49	1	7/1/2021 4:02:11 PM EST	6/30/2021 6:33:43 AM EST	refFermP14	added etoh	2021-06-28	SKH015_R1_28-06-2021	30
213	SKH015-R1	SKH015	R1			24.1836	7188.51	0.214061	471.081	Unknown	49	1	7/1/2021 4:02:11 PM EST	6/30/2021 6:33:43 AM EST	refFermP14	added etoh	2021-06-28	SKH015_R1_28-06-2021	30
214	SKH015-R1	SKH015	R1	Isobutanol		32.62				Missing	49	1	7/1/2021 4:02:11 PM EST	6/30/2021 6:33:43 AM EST	refFermP14	added etoh	2021-06-28	SKH015_R1_28-06-2021	30
215	SKH014-R3	SKH014	R3			6.55257	2.56977e+06	69.4807	209088	Unknown	48	1	7/1/2021 4:02:11 PM EST	6/30/2021 6:07:23 AM EST	refFermP14	added etoh	2021-06-28	SKH014_R3_28-06-2021	29
216	SKH014-R3	SKH014	R3	sulfuricAcidRI		6.96639	11801.4	0.319082	1168.43	Found	48	1	7/1/2021 4:02:11 PM EST	6/30/2021 6:07:23 AM EST	refFermP14	added etoh	2021-06-28	SKH014_R3_28-06-2021	29
217	SKH014-R3	SKH014	R3	cellobioseRI	20.509	7.56883	318059	8.59958	19590.5	Found	48	1	7/1/2021 4:02:11 PM EST	6/30/2021 6:07:23 AM EST	refFermP14	added etoh	2021-06-28	SKH014_R3_28-06-2021	29
218	SKH014-R3	SKH014	R3			8.20132	81618.6	2.20678	5915.43	Unknown	48	1	7/1/2021 4:02:11 PM EST	6/30/2021 6:07:23 AM EST	refFermP14	added etoh	2021-06-28	SKH014_R3_28-06-2021	29
219	SKH014-R3	SKH014	R3	citrateRI		8.575				Missing	48	1	7/1/2021 4:02:11 PM EST	6/30/2021 6:07:23 AM EST	refFermP14	added etoh	2021-06-28	SKH014_R3_28-06-2021	29
220	SKH014-R3	SKH014	R3	glucoseRI	15.9498	9.18248	75411.5	2.03895	4939.65	Found	48	1	7/1/2021 4:02:11 PM EST	6/30/2021 6:07:23 AM EST	refFermP14	added etoh	2021-06-28	SKH014_R3_28-06-2021	29
221	SKH014-R3	SKH014	R3			9.75826	847.051	0.0229023	136.505	Unknown	48	1	7/1/2021 4:02:11 PM EST	6/30/2021 6:07:23 AM EST	refFermP14	added etoh	2021-06-28	SKH014_R3_28-06-2021	29
222	SKH014-R3	SKH014	R3			9.89934	2565.63	0.0693686	179.086	Unknown	48	1	7/1/2021 4:02:11 PM EST	6/30/2021 6:07:23 AM EST	refFermP14	added etoh	2021-06-28	SKH014_R3_28-06-2021	29
223	SKH014-R3	SKH014	R3	malateRI		10.43				Missing	48	1	7/1/2021 4:02:11 PM EST	6/30/2021 6:07:23 AM EST	refFermP14	added etoh	2021-06-28	SKH014_R3_28-06-2021	29
224	SKH014-R3	SKH014	R3	succinateRI		12.076				Missing	48	1	7/1/2021 4:02:11 PM EST	6/30/2021 6:07:23 AM EST	refFermP14	added etoh	2021-06-28	SKH014_R3_28-06-2021	29
225	SKH014-R3	SKH014	R3	lactateRI	61.9393	12.8509	151714	4.10199	8806.49	Found	48	1	7/1/2021 4:02:11 PM EST	6/30/2021 6:07:23 AM EST	refFermP14	added etoh	2021-06-28	SKH014_R3_28-06-2021	29
226	SKH014-R3	SKH014	R3	formateRI	1.3861	14.0493	853.855	0.0230863	56.9586	Found	48	1	7/1/2021 4:02:11 PM EST	6/30/2021 6:07:23 AM EST	refFermP14	added etoh	2021-06-28	SKH014_R3_28-06-2021	29
227	SKH014-R3	SKH014	R3	acetateRI	20.0685	15.4372	22707.2	0.61395	1198.94	Found	48	1	7/1/2021 4:02:11 PM EST	6/30/2021 6:07:23 AM EST	refFermP14	added etoh	2021-06-28	SKH014_R3_28-06-2021	29
228	SKH014-R3	SKH014	R3	MOPSRI	38.8637	18.8273	312859	8.45899	11849.5	Found	48	1	7/1/2021 4:02:11 PM EST	6/30/2021 6:07:23 AM EST	refFermP14	added etoh	2021-06-28	SKH014_R3_28-06-2021	29
229	SKH014-R3	SKH014	R3	ethanolRI	201.275	21.9326	150332	4.06464	6004.15	Found	48	1	7/1/2021 4:02:11 PM EST	6/30/2021 6:07:23 AM EST	refFermP14	added etoh	2021-06-28	SKH014_R3_28-06-2021	29
230	SKH014-R3	SKH014	R3	Isobutanol		32.62				Missing	48	1	7/1/2021 4:02:11 PM EST	6/30/2021 6:07:23 AM EST	refFermP14	added etoh	2021-06-28	SKH014_R3_28-06-2021	29
231	SKH014-R3	SKH014	R3			6.28369	154930	4.07585	14870.6	Unknown	48	1	7/1/2021 4:02:10 PM EST	6/30/2021 6:07:23 AM EST	refFermP14	added etoh	2021-06-28	SKH014_R3_28-06-2021	29
232	SKH014-R3	SKH014	R3	sulfuricAcidUV		7.00162	1.35265e+06	35.5851	145859	Found	48	1	7/1/2021 4:02:10 PM EST	6/30/2021 6:07:23 AM EST	refFermP14	added etoh	2021-06-28	SKH014_R3_28-06-2021	29
233	SKH014-R3	SKH014	R3			7.90223	480137	12.6313	39003.2	Unknown	48	1	7/1/2021 4:02:10 PM EST	6/30/2021 6:07:23 AM EST	refFermP14	added etoh	2021-06-28	SKH014_R3_28-06-2021	29
234	SKH014-R3	SKH014	R3	citrateUV		8.62349	10524.2	0.276867	873.833	Found	48	1	7/1/2021 4:02:10 PM EST	6/30/2021 6:07:23 AM EST	refFermP14	added etoh	2021-06-28	SKH014_R3_28-06-2021	29
235	SKH014-R3	SKH014	R3	pyruvateUV	39.0207	9.61186	783738	20.6184	50707.2	Found	48	1	7/1/2021 4:02:10 PM EST	6/30/2021 6:07:23 AM EST	refFermP14	added etoh	2021-06-28	SKH014_R3_28-06-2021	29
236	SKH014-R3	SKH014	R3	malateUV		10.1312				Missing	48	1	7/1/2021 4:02:10 PM EST	6/30/2021 6:07:23 AM EST	refFermP14	added etoh	2021-06-28	SKH014_R3_28-06-2021	29
237	SKH014-R3	SKH014	R3	succinateUV	2.31646	11.5757	22449.6	0.5906	1198.1	Found	48	1	7/1/2021 4:02:10 PM EST	6/30/2021 6:07:23 AM EST	refFermP14	added etoh	2021-06-28	SKH014_R3_28-06-2021	29
238	SKH014-R3	SKH014	R3	lactateUV	63.4043	12.551	715310	18.8182	44245.7	Found	48	1	7/1/2021 4:02:10 PM EST	6/30/2021 6:07:23 AM EST	refFermP14	added etoh	2021-06-28	SKH014_R3_28-06-2021	29
239	SKH014-R3	SKH014	R3	formateUV	8.19744	13.7208	61589.2	1.62028	3351.98	Found	48	1	7/1/2021 4:02:10 PM EST	6/30/2021 6:07:23 AM EST	refFermP14	added etoh	2021-06-28	SKH014_R3_28-06-2021	29
240	SKH014-R3	SKH014	R3	acetateUV	20.2011	15.1365	79390.9	2.0886	4452.63	Found	48	1	7/1/2021 4:02:10 PM EST	6/30/2021 6:07:23 AM EST	refFermP14	added etoh	2021-06-28	SKH014_R3_28-06-2021	29
241	SKH014-R3	SKH014	R3			19.6436	123854	3.25832	5238.6	Unknown	48	1	7/1/2021 4:02:10 PM EST	6/30/2021 6:07:23 AM EST	refFermP14	added etoh	2021-06-28	SKH014_R3_28-06-2021	29
242	SKH014-R3	SKH014	R3			20.7731	4455.09	0.117204	213.567	Unknown	48	1	7/1/2021 4:02:10 PM EST	6/30/2021 6:07:23 AM EST	refFermP14	added etoh	2021-06-28	SKH014_R3_28-06-2021	29
243	SKH014-R3	SKH014	R3			20.8962	4382.17	0.115285	207.15	Unknown	48	1	7/1/2021 4:02:10 PM EST	6/30/2021 6:07:23 AM EST	refFermP14	added etoh	2021-06-28	SKH014_R3_28-06-2021	29
244	SKH014-R3	SKH014	R3			23.9203	3723.43	0.0979552	183.324	Unknown	48	1	7/1/2021 4:02:10 PM EST	6/30/2021 6:07:23 AM EST	refFermP14	added etoh	2021-06-28	SKH014_R3_28-06-2021	29
245	SKH014-R3	SKH014	R3			24.158	4027.23	0.105948	191.395	Unknown	48	1	7/1/2021 4:02:10 PM EST	6/30/2021 6:07:23 AM EST	refFermP14	added etoh	2021-06-28	SKH014_R3_28-06-2021	29
246	SKH014-R2	SKH014	R2			6.28381	151605	4.14654	14675.5	Unknown	47	1	7/1/2021 4:02:10 PM EST	6/30/2021 5:41:18 AM EST	refFermP14	added etoh	2021-06-28	SKH014_R2_28-06-2021	28
247	SKH014-R2	SKH014	R2			6.55277	2.57076e+06	69.2058	209487	Unknown	47	1	7/1/2021 4:02:10 PM EST	6/30/2021 5:41:18 AM EST	refFermP14	added etoh	2021-06-28	SKH014_R2_28-06-2021	28
248	SKH014-R2	SKH014	R2	sulfuricAcidRI		6.96579	11482.2	0.309106	1153.59	Found	47	1	7/1/2021 4:02:10 PM EST	6/30/2021 5:41:18 AM EST	refFermP14	added etoh	2021-06-28	SKH014_R2_28-06-2021	28
249	SKH014-R2	SKH014	R2	sulfuricAcidUV		7.00127	1.23468e+06	33.7696	133172	Found	47	1	7/1/2021 4:02:10 PM EST	6/30/2021 5:41:18 AM EST	refFermP14	added etoh	2021-06-28	SKH014_R2_28-06-2021	28
250	SKH014-R2	SKH014	R2	cellobioseRI	20.7939	7.56835	322679	8.68664	19862.7	Found	47	1	7/1/2021 4:02:10 PM EST	6/30/2021 5:41:18 AM EST	refFermP14	added etoh	2021-06-28	SKH014_R2_28-06-2021	28
251	SKH014-R2	SKH014	R2			7.9023	489780	13.396	39808.4	Unknown	47	1	7/1/2021 4:02:10 PM EST	6/30/2021 5:41:18 AM EST	refFermP14	added etoh	2021-06-28	SKH014_R2_28-06-2021	28
252	SKH014-R2	SKH014	R2			8.20167	83162.1	2.23876	6045.59	Unknown	47	1	7/1/2021 4:02:10 PM EST	6/30/2021 5:41:18 AM EST	refFermP14	added etoh	2021-06-28	SKH014_R2_28-06-2021	28
253	SKH014-R2	SKH014	R2	citrateRI		8.575				Missing	47	1	7/1/2021 4:02:10 PM EST	6/30/2021 5:41:18 AM EST	refFermP14	added etoh	2021-06-28	SKH014_R2_28-06-2021	28
254	SKH014-R2	SKH014	R2	citrateUV		8.62268	11882	0.324984	976.266	Found	47	1	7/1/2021 4:02:10 PM EST	6/30/2021 5:41:18 AM EST	refFermP14	added etoh	2021-06-28	SKH014_R2_28-06-2021	28
255	SKH014-R2	SKH014	R2	glucoseRI	16.526	9.18146	78090	2.10221	5118.11	Found	47	1	7/1/2021 4:02:10 PM EST	6/30/2021 5:41:18 AM EST	refFermP14	added etoh	2021-06-28	SKH014_R2_28-06-2021	28
256	SKH014-R2	SKH014	R2	pyruvateUV	36.774	9.61454	737427	20.1693	47755.9	Found	47	1	7/1/2021 4:02:10 PM EST	6/30/2021 5:41:18 AM EST	refFermP14	added etoh	2021-06-28	SKH014_R2_28-06-2021	28
257	SKH014-R2	SKH014	R2			9.87854	3217.46	0.0866153	175.115	Unknown	47	1	7/1/2021 4:02:10 PM EST	6/30/2021 5:41:18 AM EST	refFermP14	added etoh	2021-06-28	SKH014_R2_28-06-2021	28
258	SKH014-R2	SKH014	R2	malateUV		10.1312				Missing	47	1	7/1/2021 4:02:10 PM EST	6/30/2021 5:41:18 AM EST	refFermP14	added etoh	2021-06-28	SKH014_R2_28-06-2021	28
259	SKH014-R2	SKH014	R2	malateRI		10.43				Missing	47	1	7/1/2021 4:02:10 PM EST	6/30/2021 5:41:18 AM EST	refFermP14	added etoh	2021-06-28	SKH014_R2_28-06-2021	28
260	SKH014-R2	SKH014	R2	succinateUV	2.29765	11.5783	22372	0.611898	1188	Found	47	1	7/1/2021 4:02:10 PM EST	6/30/2021 5:41:18 AM EST	refFermP14	added etoh	2021-06-28	SKH014_R2_28-06-2021	28
261	SKH014-R2	SKH014	R2	succinateRI		12.076				Missing	47	1	7/1/2021 4:02:10 PM EST	6/30/2021 5:41:18 AM EST	refFermP14	added etoh	2021-06-28	SKH014_R2_28-06-2021	28
262	SKH014-R2	SKH014	R2	lactateUV	64.4033	12.5504	725691	19.8484	44956.8	Found	47	1	7/1/2021 4:02:10 PM EST	6/30/2021 5:41:18 AM EST	refFermP14	added etoh	2021-06-28	SKH014_R2_28-06-2021	28
263	SKH014-R2	SKH014	R2	lactateRI	62.9655	12.8508	154024	4.14638	8952.39	Found	47	1	7/1/2021 4:02:10 PM EST	6/30/2021 5:41:18 AM EST	refFermP14	added etoh	2021-06-28	SKH014_R2_28-06-2021	28
264	SKH014-R2	SKH014	R2	formateUV	7.91637	13.727	58459.1	1.59891	3214.82	Found	47	1	7/1/2021 4:02:10 PM EST	6/30/2021 5:41:18 AM EST	refFermP14	added etoh	2021-06-28	SKH014_R2_28-06-2021	28
265	SKH014-R2	SKH014	R2	formateRI	1.57141	14.0479	971.102	0.0261424	64.5735	Found	47	1	7/1/2021 4:02:10 PM EST	6/30/2021 5:41:18 AM EST	refFermP14	added etoh	2021-06-28	SKH014_R2_28-06-2021	28
266	SKH014-R2	SKH014	R2	acetateUV	20.5358	15.1366	80404.8	2.19915	4528.44	Found	47	1	7/1/2021 4:02:10 PM EST	6/30/2021 5:41:18 AM EST	refFermP14	added etoh	2021-06-28	SKH014_R2_28-06-2021	28
267	SKH014-R2	SKH014	R2	acetateRI	20.393	15.4379	22955.4	0.617968	1218.34	Found	47	1	7/1/2021 4:02:10 PM EST	6/30/2021 5:41:18 AM EST	refFermP14	added etoh	2021-06-28	SKH014_R2_28-06-2021	28
268	SKH014-R2	SKH014	R2	MOPSRI	39.4815	18.8339	317399	8.5445	12037.9	Found	47	1	7/1/2021 4:02:10 PM EST	6/30/2021 5:41:18 AM EST	refFermP14	added etoh	2021-06-28	SKH014_R2_28-06-2021	28
269	SKH014-R2	SKH014	R2			19.6515	123142	3.36806	5245.74	Unknown	47	1	7/1/2021 4:02:10 PM EST	6/30/2021 5:41:18 AM EST	refFermP14	added etoh	2021-06-28	SKH014_R2_28-06-2021	28
270	SKH014-R2	SKH014	R2			20.7188	3935.66	0.107644	209.067	Unknown	47	1	7/1/2021 4:02:10 PM EST	6/30/2021 5:41:18 AM EST	refFermP14	added etoh	2021-06-28	SKH014_R2_28-06-2021	28
271	SKH014-R2	SKH014	R2			20.9172	5978.21	0.16351	231.323	Unknown	47	1	7/1/2021 4:02:10 PM EST	6/30/2021 5:41:18 AM EST	refFermP14	added etoh	2021-06-28	SKH014_R2_28-06-2021	28
272	SKH014-R2	SKH014	R2	ethanolRI	200.962	21.9292	149918	4.03584	5994.8	Found	47	1	7/1/2021 4:02:10 PM EST	6/30/2021 5:41:18 AM EST	refFermP14	added etoh	2021-06-28	SKH014_R2_28-06-2021	28
273	SKH014-R2	SKH014	R2			23.9982	6163.19	0.168569	274.137	Unknown	47	1	7/1/2021 4:02:10 PM EST	6/30/2021 5:41:18 AM EST	refFermP14	added etoh	2021-06-28	SKH014_R2_28-06-2021	28
274	SKH014-R2	SKH014	R2			24.1418	4659.67	0.127447	262.233	Unknown	47	1	7/1/2021 4:02:10 PM EST	6/30/2021 5:41:18 AM EST	refFermP14	added etoh	2021-06-28	SKH014_R2_28-06-2021	28
275	SKH014-R2	SKH014	R2	Isobutanol		32.62				Missing	47	1	7/1/2021 4:02:10 PM EST	6/30/2021 5:41:18 AM EST	refFermP14	added etoh	2021-06-28	SKH014_R2_28-06-2021	28
276	SKH014-R1	SKH014	R1			6.28439	131486	3.65098	12840.1	Unknown	46	1	7/1/2021 4:02:10 PM EST	6/30/2021 5:15:12 AM EST	refFermP14	added etoh	2021-06-28	SKH014_R1_28-06-2021	27
277	SKH014-R1	SKH014	R1			6.55323	2.57123e+06	68.9794	209425	Unknown	46	1	7/1/2021 4:02:10 PM EST	6/30/2021 5:15:12 AM EST	refFermP14	added etoh	2021-06-28	SKH014_R1_28-06-2021	27
278	SKH014-R1	SKH014	R1	sulfuricAcidRI		6.96653	12252.7	0.328708	1209.19	Found	46	1	7/1/2021 4:02:10 PM EST	6/30/2021 5:15:12 AM EST	refFermP14	added etoh	2021-06-28	SKH014_R1_28-06-2021	27
279	SKH014-R1	SKH014	R1	sulfuricAcidUV		7.00157	1.25956e+06	34.9743	135758	Found	46	1	7/1/2021 4:02:10 PM EST	6/30/2021 5:15:12 AM EST	refFermP14	added etoh	2021-06-28	SKH014_R1_28-06-2021	27
280	SKH014-R1	SKH014	R1	cellobioseRI	21.6097	7.56826	333817	8.95545	20641.9	Found	46	1	7/1/2021 4:02:10 PM EST	6/30/2021 5:15:12 AM EST	refFermP14	added etoh	2021-06-28	SKH014_R1_28-06-2021	27
281	SKH014-R1	SKH014	R1			7.90266	487168	13.5272	39688.2	Unknown	46	1	7/1/2021 4:02:10 PM EST	6/30/2021 5:15:12 AM EST	refFermP14	added etoh	2021-06-28	SKH014_R1_28-06-2021	27
282	SKH014-R1	SKH014	R1			8.20251	83687.1	2.24511	6078.25	Unknown	46	1	7/1/2021 4:02:10 PM EST	6/30/2021 5:15:12 AM EST	refFermP14	added etoh	2021-06-28	SKH014_R1_28-06-2021	27
283	SKH014-R1	SKH014	R1	citrateRI		8.575				Missing	46	1	7/1/2021 4:02:10 PM EST	6/30/2021 5:15:12 AM EST	refFermP14	added etoh	2021-06-28	SKH014_R1_28-06-2021	27
284	SKH014-R1	SKH014	R1	citrateUV		8.62271	12322.5	0.342161	1020.47	Found	46	1	7/1/2021 4:02:10 PM EST	6/30/2021 5:15:12 AM EST	refFermP14	added etoh	2021-06-28	SKH014_R1_28-06-2021	27
285	SKH014-R1	SKH014	R1	glucoseRI	15.7573	9.18093	74476.6	1.99801	4880.03	Found	46	1	7/1/2021 4:02:10 PM EST	6/30/2021 5:15:12 AM EST	refFermP14	added etoh	2021-06-28	SKH014_R1_28-06-2021	27
286	SKH014-R1	SKH014	R1	pyruvateUV	35.4675	9.61738	711414	19.7539	46040.4	Found	46	1	7/1/2021 4:02:10 PM EST	6/30/2021 5:15:12 AM EST	refFermP14	added etoh	2021-06-28	SKH014_R1_28-06-2021	27
287	SKH014-R1	SKH014	R1			9.75706	898.716	0.0241102	125.318	Unknown	46	1	7/1/2021 4:02:10 PM EST	6/30/2021 5:15:12 AM EST	refFermP14	added etoh	2021-06-28	SKH014_R1_28-06-2021	27
288	SKH014-R1	SKH014	R1			9.90836	2309.84	0.0619669	165.132	Unknown	46	1	7/1/2021 4:02:10 PM EST	6/30/2021 5:15:12 AM EST	refFermP14	added etoh	2021-06-28	SKH014_R1_28-06-2021	27
289	SKH014-R1	SKH014	R1	malateUV		10.1312				Missing	46	1	7/1/2021 4:02:10 PM EST	6/30/2021 5:15:12 AM EST	refFermP14	added etoh	2021-06-28	SKH014_R1_28-06-2021	27
290	SKH014-R1	SKH014	R1	malateRI		10.43				Missing	46	1	7/1/2021 4:02:10 PM EST	6/30/2021 5:15:12 AM EST	refFermP14	added etoh	2021-06-28	SKH014_R1_28-06-2021	27
291	SKH014-R1	SKH014	R1	succinateUV	2.15776	11.582	20792.5	0.577346	1112.88	Found	46	1	7/1/2021 4:02:10 PM EST	6/30/2021 5:15:12 AM EST	refFermP14	added etoh	2021-06-28	SKH014_R1_28-06-2021	27
292	SKH014-R1	SKH014	R1	succinateRI		12.076				Missing	46	1	7/1/2021 4:02:10 PM EST	6/30/2021 5:15:12 AM EST	refFermP14	added etoh	2021-06-28	SKH014_R1_28-06-2021	27
293	SKH014-R1	SKH014	R1	lactateUV	63.2191	12.5501	712118	19.7734	44113.8	Found	46	1	7/1/2021 4:02:10 PM EST	6/30/2021 5:15:12 AM EST	refFermP14	added etoh	2021-06-28	SKH014_R1_28-06-2021	27
294	SKH014-R1	SKH014	R1	lactateRI	61.7899	12.8509	151122	4.05421	8785.24	Found	46	1	7/1/2021 4:02:10 PM EST	6/30/2021 5:15:12 AM EST	refFermP14	added etoh	2021-06-28	SKH014_R1_28-06-2021	27
295	SKH014-R1	SKH014	R1	formateUV	8.01903	13.7309	59344.9	1.64784	3264.92	Found	46	1	7/1/2021 4:02:10 PM EST	6/30/2021 5:15:12 AM EST	refFermP14	added etoh	2021-06-28	SKH014_R1_28-06-2021	27
296	SKH014-R1	SKH014	R1	formateRI	1.34024	14.0479	807.497	0.021663	55.0742	Found	46	1	7/1/2021 4:02:10 PM EST	6/30/2021 5:15:12 AM EST	refFermP14	added etoh	2021-06-28	SKH014_R1_28-06-2021	27
297	SKH014-R1	SKH014	R1	acetateUV	20.7937	15.1377	81505	2.26316	4586.86	Found	46	1	7/1/2021 4:02:10 PM EST	6/30/2021 5:15:12 AM EST	refFermP14	added etoh	2021-06-28	SKH014_R1_28-06-2021	27
298	SKH014-R1	SKH014	R1	acetateRI	20.6297	15.439	23167	0.62151	1232.47	Found	46	1	7/1/2021 4:02:10 PM EST	6/30/2021 5:15:12 AM EST	refFermP14	added etoh	2021-06-28	SKH014_R1_28-06-2021	27
299	SKH014-R1	SKH014	R1			16.1938	1898.53	0.0527167	90.333	Unknown	46	1	7/1/2021 4:02:10 PM EST	6/30/2021 5:15:12 AM EST	refFermP14	added etoh	2021-06-28	SKH014_R1_28-06-2021	27
300	SKH014-R1	SKH014	R1	MOPSRI	39.7359	18.8426	319478	8.57077	12115.4	Found	46	1	7/1/2021 4:02:10 PM EST	6/30/2021 5:15:12 AM EST	refFermP14	added etoh	2021-06-28	SKH014_R1_28-06-2021	27
301	SKH014-R1	SKH014	R1			19.664	115495	3.20695	4883.74	Unknown	46	1	7/1/2021 4:02:10 PM EST	6/30/2021 5:15:12 AM EST	refFermP14	added etoh	2021-06-28	SKH014_R1_28-06-2021	27
302	SKH014-R1	SKH014	R1	ethanolRI	205.975	21.9242	154286	4.13909	6144.36	Found	46	1	7/1/2021 4:02:10 PM EST	6/30/2021 5:15:12 AM EST	refFermP14	added etoh	2021-06-28	SKH014_R1_28-06-2021	27
303	SKH014-R1	SKH014	R1			24.1211	5818.29	0.161557	214.365	Unknown	46	1	7/1/2021 4:02:10 PM EST	6/30/2021 5:15:12 AM EST	refFermP14	added etoh	2021-06-28	SKH014_R1_28-06-2021	27
304	SKH014-R1	SKH014	R1			24.2637	2464.82	0.0684409	179.39	Unknown	46	1	7/1/2021 4:02:10 PM EST	6/30/2021 5:15:12 AM EST	refFermP14	added etoh	2021-06-28	SKH014_R1_28-06-2021	27
305	SKH014-R1	SKH014	R1	Isobutanol		32.62				Missing	46	1	7/1/2021 4:02:10 PM EST	6/30/2021 5:15:12 AM EST	refFermP14	added etoh	2021-06-28	SKH014_R1_28-06-2021	27
306	SKH008-R3	SKH008	R3			6.2852	123282	11.1246	12194.1	Unknown	45	1	7/1/2021 4:02:10 PM EST	6/30/2021 4:49:06 AM EST	refFermP14	added etoh	2021-06-28	SKH008_R3_28-06-2021	26
307	SKH008-R3	SKH008	R3			6.55451	2.58945e+06	65.8179	209769	Unknown	45	1	7/1/2021 4:02:10 PM EST	6/30/2021 4:49:06 AM EST	refFermP14	added etoh	2021-06-28	SKH008_R3_28-06-2021	26
308	SKH008-R3	SKH008	R3	sulfuricAcidUV		7.00049	186008	16.7848	19642	Found	45	1	7/1/2021 4:02:10 PM EST	6/30/2021 4:49:06 AM EST	refFermP14	added etoh	2021-06-28	SKH008_R3_28-06-2021	26
309	SKH008-R3	SKH008	R3	sulfuricAcidRI		7.00885	889.995	0.0226216	107.718	Found	45	1	7/1/2021 4:02:10 PM EST	6/30/2021 4:49:06 AM EST	refFermP14	added etoh	2021-06-28	SKH008_R3_28-06-2021	26
310	SKH008-R3	SKH008	R3			7.39242	2846.11	0.256825	283.72	Unknown	45	1	7/1/2021 4:02:10 PM EST	6/30/2021 4:49:06 AM EST	refFermP14	added etoh	2021-06-28	SKH008_R3_28-06-2021	26
311	SKH008-R3	SKH008	R3	cellobioseRI	49.0919	7.57014	743871	18.9075	46893.4	Found	45	1	7/1/2021 4:02:10 PM EST	6/30/2021 4:49:06 AM EST	refFermP14	added etoh	2021-06-28	SKH008_R3_28-06-2021	26
312	SKH008-R3	SKH008	R3			7.90309	517252	46.6754	41962.5	Unknown	45	1	7/1/2021 4:02:10 PM EST	6/30/2021 4:49:06 AM EST	refFermP14	added etoh	2021-06-28	SKH008_R3_28-06-2021	26
313	SKH008-R3	SKH008	R3			8.20276	89662.5	2.27901	6486.04	Unknown	45	1	7/1/2021 4:02:10 PM EST	6/30/2021 4:49:06 AM EST	refFermP14	added etoh	2021-06-28	SKH008_R3_28-06-2021	26
314	SKH008-R3	SKH008	R3	citrateRI		8.575				Missing	45	1	7/1/2021 4:02:10 PM EST	6/30/2021 4:49:06 AM EST	refFermP14	added etoh	2021-06-28	SKH008_R3_28-06-2021	26
315	SKH008-R3	SKH008	R3	citrateUV		8.62499	32383.1	2.92215	2735.99	Found	45	1	7/1/2021 4:02:10 PM EST	6/30/2021 4:49:06 AM EST	refFermP14	added etoh	2021-06-28	SKH008_R3_28-06-2021	26
316	SKH008-R3	SKH008	R3	glucoseRI	2.0039	9.18559	10666.8	0.271124	620.609	Found	45	1	7/1/2021 4:02:10 PM EST	6/30/2021 4:49:06 AM EST	refFermP14	added etoh	2021-06-28	SKH008_R3_28-06-2021	26
317	SKH008-R3	SKH008	R3	pyruvateUV	3.88493	9.6185	72097.9	6.50591	4726.95	Found	45	1	7/1/2021 4:02:10 PM EST	6/30/2021 4:49:06 AM EST	refFermP14	added etoh	2021-06-28	SKH008_R3_28-06-2021	26
318	SKH008-R3	SKH008	R3	malateUV		10.1312				Missing	45	1	7/1/2021 4:02:10 PM EST	6/30/2021 4:49:06 AM EST	refFermP14	added etoh	2021-06-28	SKH008_R3_28-06-2021	26
319	SKH008-R3	SKH008	R3	malateRI		10.43				Missing	45	1	7/1/2021 4:02:10 PM EST	6/30/2021 4:49:06 AM EST	refFermP14	added etoh	2021-06-28	SKH008_R3_28-06-2021	26
320	SKH008-R3	SKH008	R3	succinateUV		11.7793				Missing	45	1	7/1/2021 4:02:10 PM EST	6/30/2021 4:49:06 AM EST	refFermP14	added etoh	2021-06-28	SKH008_R3_28-06-2021	26
321	SKH008-R3	SKH008	R3	succinateRI		12.076				Missing	45	1	7/1/2021 4:02:10 PM EST	6/30/2021 4:49:06 AM EST	refFermP14	added etoh	2021-06-28	SKH008_R3_28-06-2021	26
322	SKH008-R3	SKH008	R3	lactateUV	10.9558	12.5481	109817	9.90959	6909.64	Found	45	1	7/1/2021 4:02:10 PM EST	6/30/2021 4:49:06 AM EST	refFermP14	added etoh	2021-06-28	SKH008_R3_28-06-2021	26
323	SKH008-R3	SKH008	R3	lactateRI	9.78942	12.8501	24002.1	0.610077	1391.85	Found	45	1	7/1/2021 4:02:10 PM EST	6/30/2021 4:49:06 AM EST	refFermP14	added etoh	2021-06-28	SKH008_R3_28-06-2021	26
324	SKH008-R3	SKH008	R3	formateUV	2.49463	13.7373	10324.7	0.931672	568.978	Found	45	1	7/1/2021 4:02:10 PM EST	6/30/2021 4:49:06 AM EST	refFermP14	added etoh	2021-06-28	SKH008_R3_28-06-2021	26
325	SKH008-R3	SKH008	R3	formateRI		14.0885				Missing	45	1	7/1/2021 4:02:10 PM EST	6/30/2021 4:49:06 AM EST	refFermP14	added etoh	2021-06-28	SKH008_R3_28-06-2021	26
326	SKH008-R3	SKH008	R3	acetateUV	7.83115	15.141	30994.4	2.79685	1651.01	Found	45	1	7/1/2021 4:02:10 PM EST	6/30/2021 4:49:06 AM EST	refFermP14	added etoh	2021-06-28	SKH008_R3_28-06-2021	26
327	SKH008-R3	SKH008	R3	acetateRI	7.26284	15.4402	8139.57	0.206889	433.901	Found	45	1	7/1/2021 4:02:10 PM EST	6/30/2021 4:49:06 AM EST	refFermP14	added etoh	2021-06-28	SKH008_R3_28-06-2021	26
328	SKH008-R3	SKH008	R3			15.592	11251.4	1.01529	553.485	Unknown	45	1	7/1/2021 4:02:10 PM EST	6/30/2021 4:49:06 AM EST	refFermP14	added etoh	2021-06-28	SKH008_R3_28-06-2021	26
329	SKH008-R3	SKH008	R3	MOPSRI	39.2195	18.8449	315393	8.01655	11958	Found	45	1	7/1/2021 4:02:10 PM EST	6/30/2021 4:49:06 AM EST	refFermP14	added etoh	2021-06-28	SKH008_R3_28-06-2021	26
330	SKH008-R3	SKH008	R3			19.6862	7767.41	0.700908	327.997	Unknown	45	1	7/1/2021 4:02:10 PM EST	6/30/2021 4:49:06 AM EST	refFermP14	added etoh	2021-06-28	SKH008_R3_28-06-2021	26
331	SKH008-R3	SKH008	R3			20.3916	1882.03	0.0478367	53.889	Unknown	45	1	7/1/2021 4:02:10 PM EST	6/30/2021 4:49:06 AM EST	refFermP14	added etoh	2021-06-28	SKH008_R3_28-06-2021	26
332	SKH008-R3	SKH008	R3	ethanolRI	201.46	21.9249	150309	3.82051	6009.67	Found	45	1	7/1/2021 4:02:10 PM EST	6/30/2021 4:49:06 AM EST	refFermP14	added etoh	2021-06-28	SKH008_R3_28-06-2021	26
333	SKH008-R3	SKH008	R3			24.0165	2479.92	0.223781	102.576	Unknown	45	1	7/1/2021 4:02:10 PM EST	6/30/2021 4:49:06 AM EST	refFermP14	added etoh	2021-06-28	SKH008_R3_28-06-2021	26
334	SKH008-R3	SKH008	R3			24.3449	1687.01	0.152231	87.2871	Unknown	45	1	7/1/2021 4:02:10 PM EST	6/30/2021 4:49:06 AM EST	refFermP14	added etoh	2021-06-28	SKH008_R3_28-06-2021	26
335	SKH008-R3	SKH008	R3	Isobutanol		32.62				Missing	45	1	7/1/2021 4:02:10 PM EST	6/30/2021 4:49:06 AM EST	refFermP14	added etoh	2021-06-28	SKH008_R3_28-06-2021	26
336	SKH008-R2	SKH008	R2			6.28963	159450	13.6537	15663.4	Unknown	44	1	7/1/2021 4:02:09 PM EST	6/30/2021 4:23:00 AM EST	refFermP14	added etoh	2021-06-28	SKH008_R2_28-06-2021	25
337	SKH008-R2	SKH008	R2			6.55487	2.59248e+06	65.8865	209227	Unknown	44	1	7/1/2021 4:02:09 PM EST	6/30/2021 4:23:00 AM EST	refFermP14	added etoh	2021-06-28	SKH008_R2_28-06-2021	25
338	SKH008-R2	SKH008	R2	sulfuricAcidUV		7.00268	182073	15.5909	19638.9	Found	44	1	7/1/2021 4:02:09 PM EST	6/30/2021 4:23:00 AM EST	refFermP14	added etoh	2021-06-28	SKH008_R2_28-06-2021	25
339	SKH008-R2	SKH008	R2	sulfuricAcidRI		7.00464	1062.74	0.0270089	122.383	Found	44	1	7/1/2021 4:02:09 PM EST	6/30/2021 4:23:00 AM EST	refFermP14	added etoh	2021-06-28	SKH008_R2_28-06-2021	25
340	SKH008-R2	SKH008	R2	cellobioseRI	48.2029	7.57052	735392	18.6896	46044.2	Found	44	1	7/1/2021 4:02:09 PM EST	6/30/2021 4:23:00 AM EST	refFermP14	added etoh	2021-06-28	SKH008_R2_28-06-2021	25
341	SKH008-R2	SKH008	R2			7.90494	515061	44.1046	41791.1	Unknown	44	1	7/1/2021 4:02:09 PM EST	6/30/2021 4:23:00 AM EST	refFermP14	added etoh	2021-06-28	SKH008_R2_28-06-2021	25
342	SKH008-R2	SKH008	R2			8.20345	90111.6	2.29013	6483.27	Unknown	44	1	7/1/2021 4:02:09 PM EST	6/30/2021 4:23:00 AM EST	refFermP14	added etoh	2021-06-28	SKH008_R2_28-06-2021	25
343	SKH008-R2	SKH008	R2	citrateRI		8.575				Missing	44	1	7/1/2021 4:02:09 PM EST	6/30/2021 4:23:00 AM EST	refFermP14	added etoh	2021-06-28	SKH008_R2_28-06-2021	25
344	SKH008-R2	SKH008	R2	citrateUV		8.62775	35190.4	3.01335	2935.03	Found	44	1	7/1/2021 4:02:09 PM EST	6/30/2021 4:23:00 AM EST	refFermP14	added etoh	2021-06-28	SKH008_R2_28-06-2021	25
345	SKH008-R2	SKH008	R2	glucoseRI	2.0963	9.18603	11224.5	0.285265	649.222	Found	44	1	7/1/2021 4:02:09 PM EST	6/30/2021 4:23:00 AM EST	refFermP14	added etoh	2021-06-28	SKH008_R2_28-06-2021	25
346	SKH008-R2	SKH008	R2	pyruvateUV	4.16285	9.62061	77775.8	6.65993	5089.18	Found	44	1	7/1/2021 4:02:09 PM EST	6/30/2021 4:23:00 AM EST	refFermP14	added etoh	2021-06-28	SKH008_R2_28-06-2021	25
347	SKH008-R2	SKH008	R2	malateUV		10.1312				Missing	44	1	7/1/2021 4:02:09 PM EST	6/30/2021 4:23:00 AM EST	refFermP14	added etoh	2021-06-28	SKH008_R2_28-06-2021	25
348	SKH008-R2	SKH008	R2	malateRI		10.43				Missing	44	1	7/1/2021 4:02:09 PM EST	6/30/2021 4:23:00 AM EST	refFermP14	added etoh	2021-06-28	SKH008_R2_28-06-2021	25
349	SKH008-R2	SKH008	R2	succinateUV		11.7793				Missing	44	1	7/1/2021 4:02:09 PM EST	6/30/2021 4:23:00 AM EST	refFermP14	added etoh	2021-06-28	SKH008_R2_28-06-2021	25
350	SKH008-R2	SKH008	R2	succinateRI		12.076				Missing	44	1	7/1/2021 4:02:09 PM EST	6/30/2021 4:23:00 AM EST	refFermP14	added etoh	2021-06-28	SKH008_R2_28-06-2021	25
351	SKH008-R2	SKH008	R2	lactateUV	12.4978	12.5501	129644	11.1014	8007.34	Found	44	1	7/1/2021 4:02:09 PM EST	6/30/2021 4:23:00 AM EST	refFermP14	added etoh	2021-06-28	SKH008_R2_28-06-2021	25
352	SKH008-R2	SKH008	R2	lactateRI	11.1712	12.8509	27252.5	0.692607	1588.31	Found	44	1	7/1/2021 4:02:09 PM EST	6/30/2021 4:23:00 AM EST	refFermP14	added etoh	2021-06-28	SKH008_R2_28-06-2021	25
353	SKH008-R2	SKH008	R2	formateUV	2.69135	13.7367	12230.8	1.04732	664.982	Found	44	1	7/1/2021 4:02:09 PM EST	6/30/2021 4:23:00 AM EST	refFermP14	added etoh	2021-06-28	SKH008_R2_28-06-2021	25
354	SKH008-R2	SKH008	R2	formateRI		14.0885				Missing	44	1	7/1/2021 4:02:09 PM EST	6/30/2021 4:23:00 AM EST	refFermP14	added etoh	2021-06-28	SKH008_R2_28-06-2021	25
355	SKH008-R2	SKH008	R2	acetateUV	8.37892	15.1423	33036.4	2.8289	1775.07	Found	44	1	7/1/2021 4:02:09 PM EST	6/30/2021 4:23:00 AM EST	refFermP14	added etoh	2021-06-28	SKH008_R2_28-06-2021	25
356	SKH008-R2	SKH008	R2	acetateRI	7.85821	15.4409	8847.96	0.224866	469.471	Found	44	1	7/1/2021 4:02:09 PM EST	6/30/2021 4:23:00 AM EST	refFermP14	added etoh	2021-06-28	SKH008_R2_28-06-2021	25
357	SKH008-R2	SKH008	R2			15.5899	10263	0.878822	515.573	Unknown	44	1	7/1/2021 4:02:09 PM EST	6/30/2021 4:23:00 AM EST	refFermP14	added etoh	2021-06-28	SKH008_R2_28-06-2021	25
358	SKH008-R2	SKH008	R2	MOPSRI	39.2997	18.8462	316814	8.05165	11982.4	Found	44	1	7/1/2021 4:02:09 PM EST	6/30/2021 4:23:00 AM EST	refFermP14	added etoh	2021-06-28	SKH008_R2_28-06-2021	25
359	SKH008-R2	SKH008	R2			19.6886	8221.78	0.704029	345.686	Unknown	44	1	7/1/2021 4:02:09 PM EST	6/30/2021 4:23:00 AM EST	refFermP14	added etoh	2021-06-28	SKH008_R2_28-06-2021	25
360	SKH008-R2	SKH008	R2	ethanolRI	201.976	21.9247	151583	3.85239	6025.06	Found	44	1	7/1/2021 4:02:09 PM EST	6/30/2021 4:23:00 AM EST	refFermP14	added etoh	2021-06-28	SKH008_R2_28-06-2021	25
361	SKH008-R2	SKH008	R2			24.1002	3013.19	0.258019	133.597	Unknown	44	1	7/1/2021 4:02:09 PM EST	6/30/2021 4:23:00 AM EST	refFermP14	added etoh	2021-06-28	SKH008_R2_28-06-2021	25
362	SKH008-R2	SKH008	R2			24.2905	1858.32	0.159127	113.192	Unknown	44	1	7/1/2021 4:02:09 PM EST	6/30/2021 4:23:00 AM EST	refFermP14	added etoh	2021-06-28	SKH008_R2_28-06-2021	25
363	SKH008-R2	SKH008	R2	Isobutanol		32.62				Missing	44	1	7/1/2021 4:02:09 PM EST	6/30/2021 4:23:00 AM EST	refFermP14	added etoh	2021-06-28	SKH008_R2_28-06-2021	25
364	SKH008-R1	SKH008	R1			6.28172	230889	17.7006	22411.7	Unknown	43	1	7/1/2021 4:02:09 PM EST	6/30/2021 3:56:54 AM EST	refFermP14	added etoh	2021-06-28	SKH008_R1_28-06-2021	24
365	SKH008-R1	SKH008	R1			6.55322	2.5911e+06	65.8041	209447	Unknown	43	1	7/1/2021 4:02:09 PM EST	6/30/2021 3:56:54 AM EST	refFermP14	added etoh	2021-06-28	SKH008_R1_28-06-2021	24
366	SKH008-R1	SKH008	R1	sulfuricAcidRI		7.00025	1050.98	0.026691	126.416	Found	43	1	7/1/2021 4:02:09 PM EST	6/30/2021 3:56:54 AM EST	refFermP14	added etoh	2021-06-28	SKH008_R1_28-06-2021	24
367	SKH008-R1	SKH008	R1	sulfuricAcidUV		7.00038	271174	20.7891	29175.9	Found	43	1	7/1/2021 4:02:09 PM EST	6/30/2021 3:56:54 AM EST	refFermP14	added etoh	2021-06-28	SKH008_R1_28-06-2021	24
368	SKH008-R1	SKH008	R1	cellobioseRI	49.024	7.56901	747119	18.974	46828.6	Found	43	1	7/1/2021 4:02:09 PM EST	6/30/2021 3:56:54 AM EST	refFermP14	added etoh	2021-06-28	SKH008_R1_28-06-2021	24
369	SKH008-R1	SKH008	R1			7.90284	513824	39.3914	41746.8	Unknown	43	1	7/1/2021 4:02:09 PM EST	6/30/2021 3:56:54 AM EST	refFermP14	added etoh	2021-06-28	SKH008_R1_28-06-2021	24
370	SKH008-R1	SKH008	R1			8.20191	89901.4	2.28316	6477.65	Unknown	43	1	7/1/2021 4:02:09 PM EST	6/30/2021 3:56:54 AM EST	refFermP14	added etoh	2021-06-28	SKH008_R1_28-06-2021	24
371	SKH008-R1	SKH008	R1	citrateRI		8.575				Missing	43	1	7/1/2021 4:02:09 PM EST	6/30/2021 3:56:54 AM EST	refFermP14	added etoh	2021-06-28	SKH008_R1_28-06-2021	24
372	SKH008-R1	SKH008	R1	citrateUV		8.62506	36519.9	2.79973	3040.04	Found	43	1	7/1/2021 4:02:09 PM EST	6/30/2021 3:56:54 AM EST	refFermP14	added etoh	2021-06-28	SKH008_R1_28-06-2021	24
373	SKH008-R1	SKH008	R1	glucoseRI	2.24684	9.18408	11972.6	0.304058	695.846	Found	43	1	7/1/2021 4:02:09 PM EST	6/30/2021 3:56:54 AM EST	refFermP14	added etoh	2021-06-28	SKH008_R1_28-06-2021	24
374	SKH008-R1	SKH008	R1	pyruvateUV	4.74975	9.61853	88826.3	6.8097	5854.21	Found	43	1	7/1/2021 4:02:09 PM EST	6/30/2021 3:56:54 AM EST	refFermP14	added etoh	2021-06-28	SKH008_R1_28-06-2021	24
375	SKH008-R1	SKH008	R1	malateUV		10.1312				Missing	43	1	7/1/2021 4:02:09 PM EST	6/30/2021 3:56:54 AM EST	refFermP14	added etoh	2021-06-28	SKH008_R1_28-06-2021	24
376	SKH008-R1	SKH008	R1	malateRI		10.43				Missing	43	1	7/1/2021 4:02:09 PM EST	6/30/2021 3:56:54 AM EST	refFermP14	added etoh	2021-06-28	SKH008_R1_28-06-2021	24
377	SKH008-R1	SKH008	R1	succinateUV		11.7793				Missing	43	1	7/1/2021 4:02:09 PM EST	6/30/2021 3:56:54 AM EST	refFermP14	added etoh	2021-06-28	SKH008_R1_28-06-2021	24
378	SKH008-R1	SKH008	R1	succinateRI		12.076				Missing	43	1	7/1/2021 4:02:09 PM EST	6/30/2021 3:56:54 AM EST	refFermP14	added etoh	2021-06-28	SKH008_R1_28-06-2021	24
379	SKH008-R1	SKH008	R1	lactateUV	9.86626	12.5476	99160.5	7.60196	6134.07	Found	43	1	7/1/2021 4:02:09 PM EST	6/30/2021 3:56:54 AM EST	refFermP14	added etoh	2021-06-28	SKH008_R1_28-06-2021	24
380	SKH008-R1	SKH008	R1	lactateRI	8.60134	12.8482	21071.3	0.535131	1222.93	Found	43	1	7/1/2021 4:02:09 PM EST	6/30/2021 3:56:54 AM EST	refFermP14	added etoh	2021-06-28	SKH008_R1_28-06-2021	24
381	SKH008-R1	SKH008	R1	formateUV	2.53654	13.7372	10495.3	0.804603	589.431	Found	43	1	7/1/2021 4:02:09 PM EST	6/30/2021 3:56:54 AM EST	refFermP14	added etoh	2021-06-28	SKH008_R1_28-06-2021	24
382	SKH008-R1	SKH008	R1	formateRI		14.0885				Missing	43	1	7/1/2021 4:02:09 PM EST	6/30/2021 3:56:54 AM EST	refFermP14	added etoh	2021-06-28	SKH008_R1_28-06-2021	24
383	SKH008-R1	SKH008	R1	acetateUV	7.77527	15.1406	30926.5	2.37093	1638.35	Found	43	1	7/1/2021 4:02:09 PM EST	6/30/2021 3:56:54 AM EST	refFermP14	added etoh	2021-06-28	SKH008_R1_28-06-2021	24
384	SKH008-R1	SKH008	R1	acetateRI	7.18511	15.4385	8132.45	0.206533	429.258	Found	43	1	7/1/2021 4:02:09 PM EST	6/30/2021 3:56:54 AM EST	refFermP14	added etoh	2021-06-28	SKH008_R1_28-06-2021	24
385	SKH008-R1	SKH008	R1			15.5855	10265.4	0.786978	538.278	Unknown	43	1	7/1/2021 4:02:09 PM EST	6/30/2021 3:56:54 AM EST	refFermP14	added etoh	2021-06-28	SKH008_R1_28-06-2021	24
386	SKH008-R1	SKH008	R1	MOPSRI	39.3165	18.8445	316933	8.0489	11987.5	Found	43	1	7/1/2021 4:02:09 PM EST	6/30/2021 3:56:54 AM EST	refFermP14	added etoh	2021-06-28	SKH008_R1_28-06-2021	24
387	SKH008-R1	SKH008	R1			19.6836	9609.1	0.736664	407.859	Unknown	43	1	7/1/2021 4:02:09 PM EST	6/30/2021 3:56:54 AM EST	refFermP14	added etoh	2021-06-28	SKH008_R1_28-06-2021	24
388	SKH008-R1	SKH008	R1	ethanolRI	200.306	21.9228	150314	3.81742	5975.23	Found	43	1	7/1/2021 4:02:09 PM EST	6/30/2021 3:56:54 AM EST	refFermP14	added etoh	2021-06-28	SKH008_R1_28-06-2021	24
389	SKH008-R1	SKH008	R1			24.221	2717.88	0.208361	82.3068	Unknown	43	1	7/1/2021 4:02:09 PM EST	6/30/2021 3:56:54 AM EST	refFermP14	added etoh	2021-06-28	SKH008_R1_28-06-2021	24
390	SKH008-R1	SKH008	R1	Isobutanol		32.62				Missing	43	1	7/1/2021 4:02:09 PM EST	6/30/2021 3:56:54 AM EST	refFermP14	added etoh	2021-06-28	SKH008_R1_28-06-2021	24
391	SKH007-R3	SKH007	R3			6.28387	154989	4.53171	14898.3	Unknown	36	1	7/1/2021 4:02:09 PM EST	6/30/2021 12:54:13 AM EST	refFermP14	added etoh	2021-06-28	SKH007_R3_28-06-2021	23
392	SKH007-R3	SKH007	R3			6.5535	2.58435e+06	70.6796	210072	Unknown	36	1	7/1/2021 4:02:09 PM EST	6/30/2021 12:54:13 AM EST	refFermP14	added etoh	2021-06-28	SKH007_R3_28-06-2021	23
393	SKH007-R3	SKH007	R3	sulfuricAcidRI		6.98645	4739.45	0.12962	457.5	Found	36	1	7/1/2021 4:02:09 PM EST	6/30/2021 12:54:13 AM EST	refFermP14	added etoh	2021-06-28	SKH007_R3_28-06-2021	23
394	SKH007-R3	SKH007	R3	sulfuricAcidUV		7.00115	944768	27.6241	101915	Found	36	1	7/1/2021 4:02:09 PM EST	6/30/2021 12:54:13 AM EST	refFermP14	added etoh	2021-06-28	SKH007_R3_28-06-2021	23
395	SKH007-R3	SKH007	R3	cellobioseRI	15.773	7.56912	228812	6.25779	15066.6	Found	36	1	7/1/2021 4:02:09 PM EST	6/30/2021 12:54:13 AM EST	refFermP14	added etoh	2021-06-28	SKH007_R3_28-06-2021	23
396	SKH007-R3	SKH007	R3			7.86165	24039.8	0.657468	2822.06	Unknown	36	1	7/1/2021 4:02:09 PM EST	6/30/2021 12:54:13 AM EST	refFermP14	added etoh	2021-06-28	SKH007_R3_28-06-2021	23
397	SKH007-R3	SKH007	R3			7.90187	493736	14.4363	39917.8	Unknown	36	1	7/1/2021 4:02:09 PM EST	6/30/2021 12:54:13 AM EST	refFermP14	added etoh	2021-06-28	SKH007_R3_28-06-2021	23
398	SKH007-R3	SKH007	R3			8.2016	83949.1	2.29593	6085.62	Unknown	36	1	7/1/2021 4:02:09 PM EST	6/30/2021 12:54:13 AM EST	refFermP14	added etoh	2021-06-28	SKH007_R3_28-06-2021	23
399	SKH007-R3	SKH007	R3	citrateRI		8.575				Missing	36	1	7/1/2021 4:02:09 PM EST	6/30/2021 12:54:13 AM EST	refFermP14	added etoh	2021-06-28	SKH007_R3_28-06-2021	23
400	SKH007-R3	SKH007	R3	citrateUV		8.62333	34260.8	1.00175	3025.99	Found	36	1	7/1/2021 4:02:09 PM EST	6/30/2021 12:54:13 AM EST	refFermP14	added etoh	2021-06-28	SKH007_R3_28-06-2021	23
401	SKH007-R3	SKH007	R3	glucoseRI	15.7338	9.18137	74237.5	2.03033	4872.75	Found	36	1	7/1/2021 4:02:09 PM EST	6/30/2021 12:54:13 AM EST	refFermP14	added etoh	2021-06-28	SKH007_R3_28-06-2021	23
402	SKH007-R3	SKH007	R3	pyruvateUV	38.8817	9.61625	779126	22.7808	50524.5	Found	36	1	7/1/2021 4:02:09 PM EST	6/30/2021 12:54:13 AM EST	refFermP14	added etoh	2021-06-28	SKH007_R3_28-06-2021	23
403	SKH007-R3	SKH007	R3			9.90109	2920.85	0.0798826	169.166	Unknown	36	1	7/1/2021 4:02:09 PM EST	6/30/2021 12:54:13 AM EST	refFermP14	added etoh	2021-06-28	SKH007_R3_28-06-2021	23
404	SKH007-R3	SKH007	R3	malateUV		10.1312				Missing	36	1	7/1/2021 4:02:09 PM EST	6/30/2021 12:54:13 AM EST	refFermP14	added etoh	2021-06-28	SKH007_R3_28-06-2021	23
405	SKH007-R3	SKH007	R3	malateRI		10.43				Missing	36	1	7/1/2021 4:02:09 PM EST	6/30/2021 12:54:13 AM EST	refFermP14	added etoh	2021-06-28	SKH007_R3_28-06-2021	23
406	SKH007-R3	SKH007	R3	succinateUV	3.16115	11.58	30673.8	0.89687	1651.72	Found	36	1	7/1/2021 4:02:09 PM EST	6/30/2021 12:54:13 AM EST	refFermP14	added etoh	2021-06-28	SKH007_R3_28-06-2021	23
407	SKH007-R3	SKH007	R3	succinateRI		12.076				Missing	36	1	7/1/2021 4:02:09 PM EST	6/30/2021 12:54:13 AM EST	refFermP14	added etoh	2021-06-28	SKH007_R3_28-06-2021	23
408	SKH007-R3	SKH007	R3	lactateUV	62.6999	12.5497	706277	20.6508	43744.2	Found	36	1	7/1/2021 4:02:09 PM EST	6/30/2021 12:54:13 AM EST	refFermP14	added etoh	2021-06-28	SKH007_R3_28-06-2021	23
409	SKH007-R3	SKH007	R3	lactateRI	61.2456	12.851	149607	4.09163	8707.85	Found	36	1	7/1/2021 4:02:09 PM EST	6/30/2021 12:54:13 AM EST	refFermP14	added etoh	2021-06-28	SKH007_R3_28-06-2021	23
410	SKH007-R3	SKH007	R3	formateUV	8.75526	13.7319	65370.2	1.91136	3624.2	Found	36	1	7/1/2021 4:02:09 PM EST	6/30/2021 12:54:13 AM EST	refFermP14	added etoh	2021-06-28	SKH007_R3_28-06-2021	23
411	SKH007-R3	SKH007	R3	formateRI	2.35269	14.045	1513.18	0.0413841	96.6782	Found	36	1	7/1/2021 4:02:09 PM EST	6/30/2021 12:54:13 AM EST	refFermP14	added etoh	2021-06-28	SKH007_R3_28-06-2021	23
412	SKH007-R3	SKH007	R3	acetateUV	17.4778	15.1371	67149.7	1.96339	3835.84	Found	36	1	7/1/2021 4:02:09 PM EST	6/30/2021 12:54:13 AM EST	refFermP14	added etoh	2021-06-28	SKH007_R3_28-06-2021	23
413	SKH007-R3	SKH007	R3	acetateRI	17.5483	15.4404	19820.8	0.542082	1048.38	Found	36	1	7/1/2021 4:02:09 PM EST	6/30/2021 12:54:13 AM EST	refFermP14	added etoh	2021-06-28	SKH007_R3_28-06-2021	23
414	SKH007-R3	SKH007	R3			16.2008	1056.74	0.0308981	78.7015	Unknown	36	1	7/1/2021 4:02:09 PM EST	6/30/2021 12:54:13 AM EST	refFermP14	added etoh	2021-06-28	SKH007_R3_28-06-2021	23
415	SKH007-R3	SKH007	R3			17.3609	1166.7	0.0341131	106.664	Unknown	36	1	7/1/2021 4:02:09 PM EST	6/30/2021 12:54:13 AM EST	refFermP14	added etoh	2021-06-28	SKH007_R3_28-06-2021	23
416	SKH007-R3	SKH007	R3			17.5029	1345.3	0.0393353	142.023	Unknown	36	1	7/1/2021 4:02:09 PM EST	6/30/2021 12:54:13 AM EST	refFermP14	added etoh	2021-06-28	SKH007_R3_28-06-2021	23
417	SKH007-R3	SKH007	R3			17.6245	1794.78	0.0524775	123.94	Unknown	36	1	7/1/2021 4:02:09 PM EST	6/30/2021 12:54:13 AM EST	refFermP14	added etoh	2021-06-28	SKH007_R3_28-06-2021	23
418	SKH007-R3	SKH007	R3	MOPSRI	39.2151	18.8424	314937	8.61325	11956.6	Found	36	1	7/1/2021 4:02:09 PM EST	6/30/2021 12:54:13 AM EST	refFermP14	added etoh	2021-06-28	SKH007_R3_28-06-2021	23
419	SKH007-R3	SKH007	R3			19.6609	108413	3.16988	4630.68	Unknown	36	1	7/1/2021 4:02:09 PM EST	6/30/2021 12:54:13 AM EST	refFermP14	added etoh	2021-06-28	SKH007_R3_28-06-2021	23
420	SKH007-R3	SKH007	R3			20.5849	1860.17	0.0543894	149.099	Unknown	36	1	7/1/2021 4:02:09 PM EST	6/30/2021 12:54:13 AM EST	refFermP14	added etoh	2021-06-28	SKH007_R3_28-06-2021	23
421	SKH007-R3	SKH007	R3			20.7251	2542.13	0.0743292	211.917	Unknown	36	1	7/1/2021 4:02:09 PM EST	6/30/2021 12:54:13 AM EST	refFermP14	added etoh	2021-06-28	SKH007_R3_28-06-2021	23
422	SKH007-R3	SKH007	R3			20.9408	5678.02	0.16602	234.864	Unknown	36	1	7/1/2021 4:02:09 PM EST	6/30/2021 12:54:13 AM EST	refFermP14	added etoh	2021-06-28	SKH007_R3_28-06-2021	23
423	SKH007-R3	SKH007	R3	ethanolRI	224.808	21.9263	167501	4.58099	6706.17	Found	36	1	7/1/2021 4:02:09 PM EST	6/30/2021 12:54:13 AM EST	refFermP14	added etoh	2021-06-28	SKH007_R3_28-06-2021	23
424	SKH007-R3	SKH007	R3			23.9113	8123.64	0.237527	451.106	Unknown	36	1	7/1/2021 4:02:09 PM EST	6/30/2021 12:54:13 AM EST	refFermP14	added etoh	2021-06-28	SKH007_R3_28-06-2021	23
425	SKH007-R3	SKH007	R3			24.0788	5472.07	0.159998	508.318	Unknown	36	1	7/1/2021 4:02:09 PM EST	6/30/2021 12:54:13 AM EST	refFermP14	added etoh	2021-06-28	SKH007_R3_28-06-2021	23
426	SKH007-R3	SKH007	R3			24.1918	6289.33	0.183894	447.742	Unknown	36	1	7/1/2021 4:02:09 PM EST	6/30/2021 12:54:13 AM EST	refFermP14	added etoh	2021-06-28	SKH007_R3_28-06-2021	23
427	SKH007-R3	SKH007	R3	Isobutanol		32.62				Missing	36	1	7/1/2021 4:02:09 PM EST	6/30/2021 12:54:13 AM EST	refFermP14	added etoh	2021-06-28	SKH007_R3_28-06-2021	23
428	SKH007-R2	SKH007	R2			6.55421	2.59081e+06	70.7703	210833	Unknown	35	1	7/1/2021 4:02:09 PM EST	6/30/2021 12:28:07 AM EST	refFermP14	added etoh	2021-06-28	SKH007_R2_28-06-2021	22
429	SKH007-R2	SKH007	R2	sulfuricAcidRI		6.98341	5316.01	0.145212	515.627	Found	35	1	7/1/2021 4:02:09 PM EST	6/30/2021 12:28:07 AM EST	refFermP14	added etoh	2021-06-28	SKH007_R2_28-06-2021	22
430	SKH007-R2	SKH007	R2	cellobioseRI	16.3859	7.56985	236541	6.46132	15652.1	Found	35	1	7/1/2021 4:02:09 PM EST	6/30/2021 12:28:07 AM EST	refFermP14	added etoh	2021-06-28	SKH007_R2_28-06-2021	22
431	SKH007-R2	SKH007	R2			7.86311	24254.6	0.662535	2814.52	Unknown	35	1	7/1/2021 4:02:09 PM EST	6/30/2021 12:28:07 AM EST	refFermP14	added etoh	2021-06-28	SKH007_R2_28-06-2021	22
432	SKH007-R2	SKH007	R2			8.20227	84412.5	2.3058	6132.62	Unknown	35	1	7/1/2021 4:02:09 PM EST	6/30/2021 12:28:07 AM EST	refFermP14	added etoh	2021-06-28	SKH007_R2_28-06-2021	22
433	SKH007-R2	SKH007	R2	citrateRI		8.575				Missing	35	1	7/1/2021 4:02:09 PM EST	6/30/2021 12:28:07 AM EST	refFermP14	added etoh	2021-06-28	SKH007_R2_28-06-2021	22
434	SKH007-R2	SKH007	R2	glucoseRI	14.1723	9.18225	66796.8	1.82462	4389.16	Found	35	1	7/1/2021 4:02:09 PM EST	6/30/2021 12:28:07 AM EST	refFermP14	added etoh	2021-06-28	SKH007_R2_28-06-2021	22
435	SKH007-R2	SKH007	R2			9.89889	2826.45	0.0772069	155.857	Unknown	35	1	7/1/2021 4:02:09 PM EST	6/30/2021 12:28:07 AM EST	refFermP14	added etoh	2021-06-28	SKH007_R2_28-06-2021	22
436	SKH007-R2	SKH007	R2	malateRI		10.43				Missing	35	1	7/1/2021 4:02:09 PM EST	6/30/2021 12:28:07 AM EST	refFermP14	added etoh	2021-06-28	SKH007_R2_28-06-2021	22
437	SKH007-R2	SKH007	R2	succinateRI		12.076				Missing	35	1	7/1/2021 4:02:09 PM EST	6/30/2021 12:28:07 AM EST	refFermP14	added etoh	2021-06-28	SKH007_R2_28-06-2021	22
438	SKH007-R2	SKH007	R2	lactateRI	61.548	12.8516	150151	4.10152	8750.85	Found	35	1	7/1/2021 4:02:09 PM EST	6/30/2021 12:28:07 AM EST	refFermP14	added etoh	2021-06-28	SKH007_R2_28-06-2021	22
439	SKH007-R2	SKH007	R2	formateRI	2.48933	14.0522	1583.62	0.043258	102.293	Found	35	1	7/1/2021 4:02:09 PM EST	6/30/2021 12:28:07 AM EST	refFermP14	added etoh	2021-06-28	SKH007_R2_28-06-2021	22
440	SKH007-R2	SKH007	R2	acetateRI	17.0424	15.4402	19121.5	0.522321	1018.16	Found	35	1	7/1/2021 4:02:09 PM EST	6/30/2021 12:28:07 AM EST	refFermP14	added etoh	2021-06-28	SKH007_R2_28-06-2021	22
441	SKH007-R2	SKH007	R2	MOPSRI	39.2406	18.843	313619	8.56679	11964.4	Found	35	1	7/1/2021 4:02:09 PM EST	6/30/2021 12:28:07 AM EST	refFermP14	added etoh	2021-06-28	SKH007_R2_28-06-2021	22
442	SKH007-R2	SKH007	R2	ethanolRI	222.292	21.927	165440	4.51915	6631.09	Found	35	1	7/1/2021 4:02:09 PM EST	6/30/2021 12:28:07 AM EST	refFermP14	added etoh	2021-06-28	SKH007_R2_28-06-2021	22
443	SKH007-R2	SKH007	R2	Isobutanol		32.62				Missing	35	1	7/1/2021 4:02:09 PM EST	6/30/2021 12:28:07 AM EST	refFermP14	added etoh	2021-06-28	SKH007_R2_28-06-2021	22
444	SKH007-R2	SKH007	R2			6.28511	138278	4.16159	13459.2	Unknown	35	1	7/1/2021 4:02:08 PM EST	6/30/2021 12:28:07 AM EST	refFermP14	added etoh	2021-06-28	SKH007_R2_28-06-2021	22
445	SKH007-R2	SKH007	R2	sulfuricAcidUV		7.00108	1.01138e+06	30.4383	109175	Found	35	1	7/1/2021 4:02:08 PM EST	6/30/2021 12:28:07 AM EST	refFermP14	added etoh	2021-06-28	SKH007_R2_28-06-2021	22
446	SKH007-R2	SKH007	R2			7.90195	496798	14.9515	40305.3	Unknown	35	1	7/1/2021 4:02:08 PM EST	6/30/2021 12:28:07 AM EST	refFermP14	added etoh	2021-06-28	SKH007_R2_28-06-2021	22
447	SKH007-R2	SKH007	R2	citrateUV		8.62363	27903.8	0.839787	2396.56	Found	35	1	7/1/2021 4:02:08 PM EST	6/30/2021 12:28:07 AM EST	refFermP14	added etoh	2021-06-28	SKH007_R2_28-06-2021	22
448	SKH007-R2	SKH007	R2	pyruvateUV	31.7209	9.61586	633543	19.067	41123.7	Found	35	1	7/1/2021 4:02:08 PM EST	6/30/2021 12:28:07 AM EST	refFermP14	added etoh	2021-06-28	SKH007_R2_28-06-2021	22
449	SKH007-R2	SKH007	R2	malateUV	46.7816	10.3847	819.321	0.0246581	55.4205	Found	35	1	7/1/2021 4:02:08 PM EST	6/30/2021 12:28:07 AM EST	refFermP14	added etoh	2021-06-28	SKH007_R2_28-06-2021	22
450	SKH007-R2	SKH007	R2	succinateUV	3.34866	11.5802	32587.4	0.980745	1752.42	Found	35	1	7/1/2021 4:02:08 PM EST	6/30/2021 12:28:07 AM EST	refFermP14	added etoh	2021-06-28	SKH007_R2_28-06-2021	22
451	SKH007-R2	SKH007	R2	lactateUV	62.7081	12.5497	700524	21.0828	43750.1	Found	35	1	7/1/2021 4:02:08 PM EST	6/30/2021 12:28:07 AM EST	refFermP14	added etoh	2021-06-28	SKH007_R2_28-06-2021	22
452	SKH007-R2	SKH007	R2	formateUV	8.37118	13.7337	61214.7	1.84231	3436.77	Found	35	1	7/1/2021 4:02:08 PM EST	6/30/2021 12:28:07 AM EST	refFermP14	added etoh	2021-06-28	SKH007_R2_28-06-2021	22
453	SKH007-R2	SKH007	R2	acetateUV	17.0871	15.1373	65890.7	1.98303	3747.36	Found	35	1	7/1/2021 4:02:08 PM EST	6/30/2021 12:28:07 AM EST	refFermP14	added etoh	2021-06-28	SKH007_R2_28-06-2021	22
454	SKH007-R2	SKH007	R2			16.1985	1501.18	0.0451793	85.6559	Unknown	35	1	7/1/2021 4:02:08 PM EST	6/30/2021 12:28:07 AM EST	refFermP14	added etoh	2021-06-28	SKH007_R2_28-06-2021	22
455	SKH007-R2	SKH007	R2			17.4113	1578.83	0.0475161	122.351	Unknown	35	1	7/1/2021 4:02:08 PM EST	6/30/2021 12:28:07 AM EST	refFermP14	added etoh	2021-06-28	SKH007_R2_28-06-2021	22
456	SKH007-R2	SKH007	R2			17.5247	2517.14	0.0757552	140.317	Unknown	35	1	7/1/2021 4:02:08 PM EST	6/30/2021 12:28:07 AM EST	refFermP14	added etoh	2021-06-28	SKH007_R2_28-06-2021	22
457	SKH007-R2	SKH007	R2			19.6609	114262	3.43879	4865.05	Unknown	35	1	7/1/2021 4:02:08 PM EST	6/30/2021 12:28:07 AM EST	refFermP14	added etoh	2021-06-28	SKH007_R2_28-06-2021	22
458	SKH007-R2	SKH007	R2			20.6361	2819.32	0.0848497	199.788	Unknown	35	1	7/1/2021 4:02:08 PM EST	6/30/2021 12:28:07 AM EST	refFermP14	added etoh	2021-06-28	SKH007_R2_28-06-2021	22
459	SKH007-R2	SKH007	R2			20.833	3033.57	0.0912977	267.339	Unknown	35	1	7/1/2021 4:02:08 PM EST	6/30/2021 12:28:07 AM EST	refFermP14	added etoh	2021-06-28	SKH007_R2_28-06-2021	22
460	SKH007-R2	SKH007	R2			20.9635	2043.98	0.0615152	261.204	Unknown	35	1	7/1/2021 4:02:08 PM EST	6/30/2021 12:28:07 AM EST	refFermP14	added etoh	2021-06-28	SKH007_R2_28-06-2021	22
461	SKH007-R2	SKH007	R2			21.0888	3857.5	0.116095	218.897	Unknown	35	1	7/1/2021 4:02:08 PM EST	6/30/2021 12:28:07 AM EST	refFermP14	added etoh	2021-06-28	SKH007_R2_28-06-2021	22
462	SKH007-R2	SKH007	R2			23.8457	5527.8	0.166363	427.065	Unknown	35	1	7/1/2021 4:02:08 PM EST	6/30/2021 12:28:07 AM EST	refFermP14	added etoh	2021-06-28	SKH007_R2_28-06-2021	22
463	SKH007-R2	SKH007	R2			23.9633	4067.74	0.122422	535.641	Unknown	35	1	7/1/2021 4:02:08 PM EST	6/30/2021 12:28:07 AM EST	refFermP14	added etoh	2021-06-28	SKH007_R2_28-06-2021	22
464	SKH007-R2	SKH007	R2			24.0838	12577	0.378514	564.023	Unknown	35	1	7/1/2021 4:02:08 PM EST	6/30/2021 12:28:07 AM EST	refFermP14	added etoh	2021-06-28	SKH007_R2_28-06-2021	22
465	SKH007-R1	SKH007	R1			6.28802	121168	3.74997	11861.2	Unknown	34	1	7/1/2021 4:02:08 PM EST	6/30/2021 12:02:02 AM EST	refFermP14	added etoh	2021-06-28	SKH007_R1_28-06-2021	21
466	SKH007-R1	SKH007	R1			6.55361	2.58107e+06	70.6374	209935	Unknown	34	1	7/1/2021 4:02:08 PM EST	6/30/2021 12:02:02 AM EST	refFermP14	added etoh	2021-06-28	SKH007_R1_28-06-2021	21
467	SKH007-R1	SKH007	R1	sulfuricAcidRI		6.98626	5026.03	0.13755	480.708	Found	34	1	7/1/2021 4:02:08 PM EST	6/30/2021 12:02:02 AM EST	refFermP14	added etoh	2021-06-28	SKH007_R1_28-06-2021	21
468	SKH007-R1	SKH007	R1	sulfuricAcidUV		7.00186	913650	28.2762	98409.1	Found	34	1	7/1/2021 4:02:08 PM EST	6/30/2021 12:02:02 AM EST	refFermP14	added etoh	2021-06-28	SKH007_R1_28-06-2021	21
469	SKH007-R1	SKH007	R1	cellobioseRI	16.0293	7.56984	232206	6.3549	15311.4	Found	34	1	7/1/2021 4:02:08 PM EST	6/30/2021 12:02:02 AM EST	refFermP14	added etoh	2021-06-28	SKH007_R1_28-06-2021	21
470	SKH007-R1	SKH007	R1			7.86274	24455.5	0.669286	2844.02	Unknown	34	1	7/1/2021 4:02:08 PM EST	6/30/2021 12:02:02 AM EST	refFermP14	added etoh	2021-06-28	SKH007_R1_28-06-2021	21
471	SKH007-R1	SKH007	R1			7.90287	497186	15.3872	40435.6	Unknown	34	1	7/1/2021 4:02:08 PM EST	6/30/2021 12:02:02 AM EST	refFermP14	added etoh	2021-06-28	SKH007_R1_28-06-2021	21
472	SKH007-R1	SKH007	R1			8.20194	84968.5	2.32537	6170.34	Unknown	34	1	7/1/2021 4:02:08 PM EST	6/30/2021 12:02:02 AM EST	refFermP14	added etoh	2021-06-28	SKH007_R1_28-06-2021	21
473	SKH007-R1	SKH007	R1	citrateRI		8.575				Missing	34	1	7/1/2021 4:02:08 PM EST	6/30/2021 12:02:02 AM EST	refFermP14	added etoh	2021-06-28	SKH007_R1_28-06-2021	21
474	SKH007-R1	SKH007	R1	citrateUV		8.62429	31231.9	0.966583	2716.01	Found	34	1	7/1/2021 4:02:08 PM EST	6/30/2021 12:02:02 AM EST	refFermP14	added etoh	2021-06-28	SKH007_R1_28-06-2021	21
475	SKH007-R1	SKH007	R1	glucoseRI	14.4946	9.18221	68389.8	1.87166	4488.99	Found	34	1	7/1/2021 4:02:08 PM EST	6/30/2021 12:02:02 AM EST	refFermP14	added etoh	2021-06-28	SKH007_R1_28-06-2021	21
476	SKH007-R1	SKH007	R1	pyruvateUV	33.3507	9.61614	666387	20.6237	43262	Found	34	1	7/1/2021 4:02:08 PM EST	6/30/2021 12:02:02 AM EST	refFermP14	added etoh	2021-06-28	SKH007_R1_28-06-2021	21
477	SKH007-R1	SKH007	R1			9.90273	2823	0.0772583	157.398	Unknown	34	1	7/1/2021 4:02:08 PM EST	6/30/2021 12:02:02 AM EST	refFermP14	added etoh	2021-06-28	SKH007_R1_28-06-2021	21
478	SKH007-R1	SKH007	R1	malateUV		10.1312				Missing	34	1	7/1/2021 4:02:08 PM EST	6/30/2021 12:02:02 AM EST	refFermP14	added etoh	2021-06-28	SKH007_R1_28-06-2021	21
479	SKH007-R1	SKH007	R1	malateRI		10.43				Missing	34	1	7/1/2021 4:02:08 PM EST	6/30/2021 12:02:02 AM EST	refFermP14	added etoh	2021-06-28	SKH007_R1_28-06-2021	21
480	SKH007-R1	SKH007	R1	succinateUV	3.43894	11.5796	33055.3	1.02301	1800.9	Found	34	1	7/1/2021 4:02:08 PM EST	6/30/2021 12:02:02 AM EST	refFermP14	added etoh	2021-06-28	SKH007_R1_28-06-2021	21
481	SKH007-R1	SKH007	R1	succinateRI	0.205081	11.9076	819.923	0.0224392	40.962	Found	34	1	7/1/2021 4:02:08 PM EST	6/30/2021 12:02:02 AM EST	refFermP14	added etoh	2021-06-28	SKH007_R1_28-06-2021	21
482	SKH007-R1	SKH007	R1	lactateUV	62.4359	12.5509	702789	21.7503	43556.3	Found	34	1	7/1/2021 4:02:08 PM EST	6/30/2021 12:02:02 AM EST	refFermP14	added etoh	2021-06-28	SKH007_R1_28-06-2021	21
483	SKH007-R1	SKH007	R1	lactateRI	60.9613	12.8515	148730	4.07035	8667.43	Found	34	1	7/1/2021 4:02:08 PM EST	6/30/2021 12:02:02 AM EST	refFermP14	added etoh	2021-06-28	SKH007_R1_28-06-2021	21
484	SKH007-R1	SKH007	R1	formateUV	8.36094	13.7326	61288.9	1.8968	3431.77	Found	34	1	7/1/2021 4:02:08 PM EST	6/30/2021 12:02:02 AM EST	refFermP14	added etoh	2021-06-28	SKH007_R1_28-06-2021	21
485	SKH007-R1	SKH007	R1	formateRI	2.34379	14.05	1541.27	0.0421806	96.3125	Found	34	1	7/1/2021 4:02:08 PM EST	6/30/2021 12:02:02 AM EST	refFermP14	added etoh	2021-06-28	SKH007_R1_28-06-2021	21
486	SKH007-R1	SKH007	R1	acetateUV	17.7665	15.1379	68192.6	2.11046	3901.24	Found	34	1	7/1/2021 4:02:08 PM EST	6/30/2021 12:02:02 AM EST	refFermP14	added etoh	2021-06-28	SKH007_R1_28-06-2021	21
487	SKH007-R1	SKH007	R1	acetateRI	17.7885	15.4398	19941	0.545735	1062.73	Found	34	1	7/1/2021 4:02:08 PM EST	6/30/2021 12:02:02 AM EST	refFermP14	added etoh	2021-06-28	SKH007_R1_28-06-2021	21
488	SKH007-R1	SKH007	R1			16.1962	1872.25	0.0579434	100.98	Unknown	34	1	7/1/2021 4:02:08 PM EST	6/30/2021 12:02:02 AM EST	refFermP14	added etoh	2021-06-28	SKH007_R1_28-06-2021	21
489	SKH007-R1	SKH007	R1			17.4519	2017.81	0.0624485	135.944	Unknown	34	1	7/1/2021 4:02:08 PM EST	6/30/2021 12:02:02 AM EST	refFermP14	added etoh	2021-06-28	SKH007_R1_28-06-2021	21
490	SKH007-R1	SKH007	R1			17.5979	1744.22	0.053981	120.396	Unknown	34	1	7/1/2021 4:02:08 PM EST	6/30/2021 12:02:02 AM EST	refFermP14	added etoh	2021-06-28	SKH007_R1_28-06-2021	21
491	SKH007-R1	SKH007	R1	MOPSRI	39.5176	18.8397	316964	8.67451	12048.9	Found	34	1	7/1/2021 4:02:08 PM EST	6/30/2021 12:02:02 AM EST	refFermP14	added etoh	2021-06-28	SKH007_R1_28-06-2021	21
492	SKH007-R1	SKH007	R1			19.6582	109395	3.38563	4635.4	Unknown	34	1	7/1/2021 4:02:08 PM EST	6/30/2021 12:02:02 AM EST	refFermP14	added etoh	2021-06-28	SKH007_R1_28-06-2021	21
493	SKH007-R1	SKH007	R1	ethanolRI	224.441	21.9282	167035	4.57132	6695.22	Found	34	1	7/1/2021 4:02:08 PM EST	6/30/2021 12:02:02 AM EST	refFermP14	added etoh	2021-06-28	SKH007_R1_28-06-2021	21
494	SKH007-R1	SKH007	R1			23.9567	8933.88	0.276491	513.214	Unknown	34	1	7/1/2021 4:02:08 PM EST	6/30/2021 12:02:02 AM EST	refFermP14	added etoh	2021-06-28	SKH007_R1_28-06-2021	21
495	SKH007-R1	SKH007	R1			24.0634	12253.2	0.379221	540.528	Unknown	34	1	7/1/2021 4:02:08 PM EST	6/30/2021 12:02:02 AM EST	refFermP14	added etoh	2021-06-28	SKH007_R1_28-06-2021	21
496	SKH007-R1	SKH007	R1	Isobutanol		32.62				Missing	34	1	7/1/2021 4:02:08 PM EST	6/30/2021 12:02:02 AM EST	refFermP14	added etoh	2021-06-28	SKH007_R1_28-06-2021	21
497	SKH006-R3	SKH006	R3			6.28715	173615	10.773	17341.7	Unknown	33	1	7/1/2021 4:02:08 PM EST	6/29/2021 11:35:59 PM EST	refFermP14	added etoh	2021-06-28	SKH006_R3_28-06-2021	20
498	SKH006-R3	SKH006	R3			6.55325	2.59886e+06	65.8992	210944	Unknown	33	1	7/1/2021 4:02:08 PM EST	6/29/2021 11:35:59 PM EST	refFermP14	added etoh	2021-06-28	SKH006_R3_28-06-2021	20
499	SKH006-R3	SKH006	R3	sulfuricAcidRI		6.98033	2609.43	0.0661673	309.412	Found	33	1	7/1/2021 4:02:08 PM EST	6/29/2021 11:35:59 PM EST	refFermP14	added etoh	2021-06-28	SKH006_R3_28-06-2021	20
500	SKH006-R3	SKH006	R3	sulfuricAcidUV		7.00086	555696	34.4817	60033.5	Found	33	1	7/1/2021 4:02:08 PM EST	6/29/2021 11:35:59 PM EST	refFermP14	added etoh	2021-06-28	SKH006_R3_28-06-2021	20
501	SKH006-R3	SKH006	R3	cellobioseRI	48.8195	7.56895	736454	18.6743	46633.2	Found	33	1	7/1/2021 4:02:08 PM EST	6/29/2021 11:35:59 PM EST	refFermP14	added etoh	2021-06-28	SKH006_R3_28-06-2021	20
502	SKH006-R3	SKH006	R3			7.9029	517414	32.1063	42171.4	Unknown	33	1	7/1/2021 4:02:08 PM EST	6/29/2021 11:35:59 PM EST	refFermP14	added etoh	2021-06-28	SKH006_R3_28-06-2021	20
503	SKH006-R3	SKH006	R3			8.20078	88688.1	2.24886	6425.34	Unknown	33	1	7/1/2021 4:02:08 PM EST	6/29/2021 11:35:59 PM EST	refFermP14	added etoh	2021-06-28	SKH006_R3_28-06-2021	20
504	SKH006-R3	SKH006	R3	citrateRI		8.575				Missing	33	1	7/1/2021 4:02:08 PM EST	6/29/2021 11:35:59 PM EST	refFermP14	added etoh	2021-06-28	SKH006_R3_28-06-2021	20
505	SKH006-R3	SKH006	R3	citrateUV		8.62683	29933.3	1.8574	2364.48	Found	33	1	7/1/2021 4:02:08 PM EST	6/29/2021 11:35:59 PM EST	refFermP14	added etoh	2021-06-28	SKH006_R3_28-06-2021	20
506	SKH006-R3	SKH006	R3	glucoseRI	3.81586	9.18396	18969	0.480996	1181.77	Found	33	1	7/1/2021 4:02:08 PM EST	6/29/2021 11:35:59 PM EST	refFermP14	added etoh	2021-06-28	SKH006_R3_28-06-2021	20
507	SKH006-R3	SKH006	R3	pyruvateUV	9.28787	9.61565	177751	11.0297	11773.2	Found	33	1	7/1/2021 4:02:08 PM EST	6/29/2021 11:35:59 PM EST	refFermP14	added etoh	2021-06-28	SKH006_R3_28-06-2021	20
508	SKH006-R3	SKH006	R3	malateUV		10.1312				Missing	33	1	7/1/2021 4:02:08 PM EST	6/29/2021 11:35:59 PM EST	refFermP14	added etoh	2021-06-28	SKH006_R3_28-06-2021	20
509	SKH006-R3	SKH006	R3	malateRI		10.43				Missing	33	1	7/1/2021 4:02:08 PM EST	6/29/2021 11:35:59 PM EST	refFermP14	added etoh	2021-06-28	SKH006_R3_28-06-2021	20
510	SKH006-R3	SKH006	R3	succinateUV		11.7793				Missing	33	1	7/1/2021 4:02:08 PM EST	6/29/2021 11:35:59 PM EST	refFermP14	added etoh	2021-06-28	SKH006_R3_28-06-2021	20
511	SKH006-R3	SKH006	R3	succinateRI		12.076				Missing	33	1	7/1/2021 4:02:08 PM EST	6/29/2021 11:35:59 PM EST	refFermP14	added etoh	2021-06-28	SKH006_R3_28-06-2021	20
512	SKH006-R3	SKH006	R3	lactateUV	9.71008	12.5486	96510.7	5.98862	6022.89	Found	33	1	7/1/2021 4:02:08 PM EST	6/29/2021 11:35:59 PM EST	refFermP14	added etoh	2021-06-28	SKH006_R3_28-06-2021	20
513	SKH006-R3	SKH006	R3	lactateRI	8.42535	12.8484	20601.3	0.522387	1197.91	Found	33	1	7/1/2021 4:02:08 PM EST	6/29/2021 11:35:59 PM EST	refFermP14	added etoh	2021-06-28	SKH006_R3_28-06-2021	20
514	SKH006-R3	SKH006	R3	formateUV	2.40712	13.7322	9448.37	0.586285	526.274	Found	33	1	7/1/2021 4:02:08 PM EST	6/29/2021 11:35:59 PM EST	refFermP14	added etoh	2021-06-28	SKH006_R3_28-06-2021	20
515	SKH006-R3	SKH006	R3	formateRI		14.0885				Missing	33	1	7/1/2021 4:02:08 PM EST	6/29/2021 11:35:59 PM EST	refFermP14	added etoh	2021-06-28	SKH006_R3_28-06-2021	20
516	SKH006-R3	SKH006	R3	acetateUV	7.45381	15.1408	28920.7	1.79457	1565.54	Found	33	1	7/1/2021 4:02:08 PM EST	6/29/2021 11:35:59 PM EST	refFermP14	added etoh	2021-06-28	SKH006_R3_28-06-2021	20
517	SKH006-R3	SKH006	R3	acetateRI	6.83265	15.4386	7629.75	0.193467	408.201	Found	33	1	7/1/2021 4:02:08 PM EST	6/29/2021 11:35:59 PM EST	refFermP14	added etoh	2021-06-28	SKH006_R3_28-06-2021	20
518	SKH006-R3	SKH006	R3			15.5822	10932.1	0.67835	535.422	Unknown	33	1	7/1/2021 4:02:08 PM EST	6/29/2021 11:35:59 PM EST	refFermP14	added etoh	2021-06-28	SKH006_R3_28-06-2021	20
519	SKH006-R3	SKH006	R3	MOPSRI	39.6871	18.8379	318361	8.07268	12100.6	Found	33	1	7/1/2021 4:02:08 PM EST	6/29/2021 11:35:59 PM EST	refFermP14	added etoh	2021-06-28	SKH006_R3_28-06-2021	20
520	SKH006-R3	SKH006	R3			19.6982	5999.05	0.37225	256.465	Unknown	33	1	7/1/2021 4:02:08 PM EST	6/29/2021 11:35:59 PM EST	refFermP14	added etoh	2021-06-28	SKH006_R3_28-06-2021	20
521	SKH006-R3	SKH006	R3	ethanolRI	203.639	21.9292	151518	3.84203	6074.67	Found	33	1	7/1/2021 4:02:08 PM EST	6/29/2021 11:35:59 PM EST	refFermP14	added etoh	2021-06-28	SKH006_R3_28-06-2021	20
522	SKH006-R3	SKH006	R3			24.034	2894.61	0.179614	130.462	Unknown	33	1	7/1/2021 4:02:08 PM EST	6/29/2021 11:35:59 PM EST	refFermP14	added etoh	2021-06-28	SKH006_R3_28-06-2021	20
523	SKH006-R3	SKH006	R3			24.2014	2452.29	0.152168	135.245	Unknown	33	1	7/1/2021 4:02:08 PM EST	6/29/2021 11:35:59 PM EST	refFermP14	added etoh	2021-06-28	SKH006_R3_28-06-2021	20
524	SKH006-R3	SKH006	R3	Isobutanol		32.62				Missing	33	1	7/1/2021 4:02:08 PM EST	6/29/2021 11:35:59 PM EST	refFermP14	added etoh	2021-06-28	SKH006_R3_28-06-2021	20
525	SKH006-R2	SKH006	R2			6.28704	119873	8.05624	12122.3	Unknown	32	1	7/1/2021 4:02:08 PM EST	6/29/2021 11:09:54 PM EST	refFermP14	added etoh	2021-06-28	SKH006_R2_28-06-2021	19
526	SKH006-R2	SKH006	R2			6.55358	2.58666e+06	66.6052	210321	Unknown	32	1	7/1/2021 4:02:08 PM EST	6/29/2021 11:09:54 PM EST	refFermP14	added etoh	2021-06-28	SKH006_R2_28-06-2021	19
527	SKH006-R2	SKH006	R2	sulfuricAcidRI		6.97583	3643.05	0.0938067	407.55	Found	32	1	7/1/2021 4:02:08 PM EST	6/29/2021 11:09:54 PM EST	refFermP14	added etoh	2021-06-28	SKH006_R2_28-06-2021	19
528	SKH006-R2	SKH006	R2	sulfuricAcidUV		6.99867	416424	27.9863	44945.5	Found	32	1	7/1/2021 4:02:08 PM EST	6/29/2021 11:09:54 PM EST	refFermP14	added etoh	2021-06-28	SKH006_R2_28-06-2021	19
529	SKH006-R2	SKH006	R2	cellobioseRI	45.2753	7.56922	683790	17.6072	43247.7	Found	32	1	7/1/2021 4:02:08 PM EST	6/29/2021 11:09:54 PM EST	refFermP14	added etoh	2021-06-28	SKH006_R2_28-06-2021	19
530	SKH006-R2	SKH006	R2			7.90083	509912	34.2692	41565.7	Unknown	32	1	7/1/2021 4:02:08 PM EST	6/29/2021 11:09:54 PM EST	refFermP14	added etoh	2021-06-28	SKH006_R2_28-06-2021	19
531	SKH006-R2	SKH006	R2			8.20078	87166.7	2.2445	6326.96	Unknown	32	1	7/1/2021 4:02:08 PM EST	6/29/2021 11:09:54 PM EST	refFermP14	added etoh	2021-06-28	SKH006_R2_28-06-2021	19
532	SKH006-R2	SKH006	R2	citrateRI		8.575				Missing	32	1	7/1/2021 4:02:08 PM EST	6/29/2021 11:09:54 PM EST	refFermP14	added etoh	2021-06-28	SKH006_R2_28-06-2021	19
533	SKH006-R2	SKH006	R2	citrateUV		8.62401	33785.2	2.27058	2775.85	Found	32	1	7/1/2021 4:02:08 PM EST	6/29/2021 11:09:54 PM EST	refFermP14	added etoh	2021-06-28	SKH006_R2_28-06-2021	19
534	SKH006-R2	SKH006	R2	glucoseRI	3.83589	9.18398	18842.1	0.485176	1187.97	Found	32	1	7/1/2021 4:02:08 PM EST	6/29/2021 11:09:54 PM EST	refFermP14	added etoh	2021-06-28	SKH006_R2_28-06-2021	19
535	SKH006-R2	SKH006	R2	pyruvateUV	9.01651	9.61304	173956	11.6909	11419.1	Found	32	1	7/1/2021 4:02:08 PM EST	6/29/2021 11:09:54 PM EST	refFermP14	added etoh	2021-06-28	SKH006_R2_28-06-2021	19
536	SKH006-R2	SKH006	R2	malateUV		10.1312				Missing	32	1	7/1/2021 4:02:08 PM EST	6/29/2021 11:09:54 PM EST	refFermP14	added etoh	2021-06-28	SKH006_R2_28-06-2021	19
537	SKH006-R2	SKH006	R2	malateRI		10.43				Missing	32	1	7/1/2021 4:02:08 PM EST	6/29/2021 11:09:54 PM EST	refFermP14	added etoh	2021-06-28	SKH006_R2_28-06-2021	19
538	SKH006-R2	SKH006	R2	succinateUV		11.7793				Missing	32	1	7/1/2021 4:02:08 PM EST	6/29/2021 11:09:54 PM EST	refFermP14	added etoh	2021-06-28	SKH006_R2_28-06-2021	19
539	SKH006-R2	SKH006	R2	succinateRI		12.076				Missing	32	1	7/1/2021 4:02:08 PM EST	6/29/2021 11:09:54 PM EST	refFermP14	added etoh	2021-06-28	SKH006_R2_28-06-2021	19
540	SKH006-R2	SKH006	R2	lactateUV	14.8847	12.5472	153728	10.3315	9706.49	Found	32	1	7/1/2021 4:02:08 PM EST	6/29/2021 11:09:54 PM EST	refFermP14	added etoh	2021-06-28	SKH006_R2_28-06-2021	19
541	SKH006-R2	SKH006	R2	lactateRI	13.7511	12.8489	33531.4	0.863417	1955.12	Found	32	1	7/1/2021 4:02:08 PM EST	6/29/2021 11:09:54 PM EST	refFermP14	added etoh	2021-06-28	SKH006_R2_28-06-2021	19
542	SKH006-R2	SKH006	R2	formateUV	3.07301	13.7272	15361.5	1.03239	851.232	Found	32	1	7/1/2021 4:02:08 PM EST	6/29/2021 11:09:54 PM EST	refFermP14	added etoh	2021-06-28	SKH006_R2_28-06-2021	19
543	SKH006-R2	SKH006	R2	formateRI		14.0885				Missing	32	1	7/1/2021 4:02:08 PM EST	6/29/2021 11:09:54 PM EST	refFermP14	added etoh	2021-06-28	SKH006_R2_28-06-2021	19
544	SKH006-R2	SKH006	R2	acetateUV	9.10911	15.1386	36673.2	2.46467	1940.45	Found	32	1	7/1/2021 4:02:08 PM EST	6/29/2021 11:09:54 PM EST	refFermP14	added etoh	2021-06-28	SKH006_R2_28-06-2021	19
545	SKH006-R2	SKH006	R2	acetateRI	8.50002	15.439	9525.88	0.245287	507.814	Found	32	1	7/1/2021 4:02:08 PM EST	6/29/2021 11:09:54 PM EST	refFermP14	added etoh	2021-06-28	SKH006_R2_28-06-2021	19
546	SKH006-R2	SKH006	R2			15.5704	9108.86	0.612172	485.806	Unknown	32	1	7/1/2021 4:02:08 PM EST	6/29/2021 11:09:54 PM EST	refFermP14	added etoh	2021-06-28	SKH006_R2_28-06-2021	19
547	SKH006-R2	SKH006	R2	MOPSRI	38.7928	18.8375	311096	8.01055	11827.9	Found	32	1	7/1/2021 4:02:08 PM EST	6/29/2021 11:09:54 PM EST	refFermP14	added etoh	2021-06-28	SKH006_R2_28-06-2021	19
548	SKH006-R2	SKH006	R2			19.6961	7070.23	0.475164	290.822	Unknown	32	1	7/1/2021 4:02:08 PM EST	6/29/2021 11:09:54 PM EST	refFermP14	added etoh	2021-06-28	SKH006_R2_28-06-2021	19
549	SKH006-R2	SKH006	R2	ethanolRI	200.629	21.9293	149317	3.84484	5984.87	Found	32	1	7/1/2021 4:02:08 PM EST	6/29/2021 11:09:54 PM EST	refFermP14	added etoh	2021-06-28	SKH006_R2_28-06-2021	19
550	SKH006-R2	SKH006	R2			23.8334	3741.89	0.251479	225.023	Unknown	32	1	7/1/2021 4:02:08 PM EST	6/29/2021 11:09:54 PM EST	refFermP14	added etoh	2021-06-28	SKH006_R2_28-06-2021	19
551	SKH006-R2	SKH006	R2			23.9674	1652.7	0.111072	284.007	Unknown	32	1	7/1/2021 4:02:08 PM EST	6/29/2021 11:09:54 PM EST	refFermP14	added etoh	2021-06-28	SKH006_R2_28-06-2021	19
552	SKH006-R2	SKH006	R2			24.0867	3490.07	0.234554	302.911	Unknown	32	1	7/1/2021 4:02:08 PM EST	6/29/2021 11:09:54 PM EST	refFermP14	added etoh	2021-06-28	SKH006_R2_28-06-2021	19
553	SKH006-R2	SKH006	R2			24.2644	3179.89	0.213709	230.605	Unknown	32	1	7/1/2021 4:02:08 PM EST	6/29/2021 11:09:54 PM EST	refFermP14	added etoh	2021-06-28	SKH006_R2_28-06-2021	19
554	SKH006-R2	SKH006	R2	Isobutanol		32.62				Missing	32	1	7/1/2021 4:02:08 PM EST	6/29/2021 11:09:54 PM EST	refFermP14	added etoh	2021-06-28	SKH006_R2_28-06-2021	19
555	SKH006-R1	SKH006	R1			6.28949	210595	17.8449	20899.2	Unknown	31	1	7/1/2021 4:02:07 PM EST	6/29/2021 10:43:48 PM EST	refFermP14	added etoh	2021-06-28	SKH006_R1_28-06-2021
556	SKH006-R1	SKH006	R1			6.55484	2.59334e+06	65.3028	210361	Unknown	31	1	7/1/2021 4:02:07 PM EST	6/29/2021 10:43:48 PM EST	refFermP14	added etoh	2021-06-28	SKH006_R1_28-06-2021
557	SKH006-R1	SKH006	R1	sulfuricAcidUV		6.99941	289683	24.5464	31257.6	Found	31	1	7/1/2021 4:02:07 PM EST	6/29/2021 10:43:48 PM EST	refFermP14	added etoh	2021-06-28	SKH006_R1_28-06-2021
558	SKH006-R1	SKH006	R1	sulfuricAcidRI		7.0058	812.831	0.0204679	99.939	Found	31	1	7/1/2021 4:02:07 PM EST	6/29/2021 10:43:48 PM EST	refFermP14	added etoh	2021-06-28	SKH006_R1_28-06-2021
559	SKH006-R1	SKH006	R1	cellobioseRI	53.148	7.57015	802469	20.2069	50767.9	Found	31	1	7/1/2021 4:02:07 PM EST	6/29/2021 10:43:48 PM EST	refFermP14	added etoh	2021-06-28	SKH006_R1_28-06-2021
560	SKH006-R1	SKH006	R1			7.90189	519212	43.9957	42444.7	Unknown	31	1	7/1/2021 4:02:07 PM EST	6/29/2021 10:43:48 PM EST	refFermP14	added etoh	2021-06-28	SKH006_R1_28-06-2021
561	SKH006-R1	SKH006	R1			8.20217	89266.1	2.24781	6461.35	Unknown	31	1	7/1/2021 4:02:07 PM EST	6/29/2021 10:43:48 PM EST	refFermP14	added etoh	2021-06-28	SKH006_R1_28-06-2021
562	SKH006-R1	SKH006	R1	citrateRI		8.575				Missing	31	1	7/1/2021 4:02:07 PM EST	6/29/2021 10:43:48 PM EST	refFermP14	added etoh	2021-06-28	SKH006_R1_28-06-2021
563	SKH006-R1	SKH006	R1	citrateUV		8.62341	20126.2	1.70541	1684.07	Found	31	1	7/1/2021 4:02:07 PM EST	6/29/2021 10:43:48 PM EST	refFermP14	added etoh	2021-06-28	SKH006_R1_28-06-2021
564	SKH006-R1	SKH006	R1	glucoseRI	2.28744	9.18626	11767.5	0.296318	708.421	Found	31	1	7/1/2021 4:02:07 PM EST	6/29/2021 10:43:48 PM EST	refFermP14	added etoh	2021-06-28	SKH006_R1_28-06-2021
565	SKH006-R1	SKH006	R1	pyruvateUV	4.30547	9.61605	79145.6	6.70644	5275.08	Found	31	1	7/1/2021 4:02:07 PM EST	6/29/2021 10:43:48 PM EST	refFermP14	added etoh	2021-06-28	SKH006_R1_28-06-2021
566	SKH006-R1	SKH006	R1	malateUV		10.1312				Missing	31	1	7/1/2021 4:02:07 PM EST	6/29/2021 10:43:48 PM EST	refFermP14	added etoh	2021-06-28	SKH006_R1_28-06-2021
567	SKH006-R1	SKH006	R1	malateRI		10.43				Missing	31	1	7/1/2021 4:02:07 PM EST	6/29/2021 10:43:48 PM EST	refFermP14	added etoh	2021-06-28	SKH006_R1_28-06-2021
568	SKH006-R1	SKH006	R1	succinateUV		11.7793				Missing	31	1	7/1/2021 4:02:07 PM EST	6/29/2021 10:43:48 PM EST	refFermP14	added etoh	2021-06-28	SKH006_R1_28-06-2021
569	SKH006-R1	SKH006	R1	succinateRI		12.076				Missing	31	1	7/1/2021 4:02:07 PM EST	6/29/2021 10:43:48 PM EST	refFermP14	added etoh	2021-06-28	SKH006_R1_28-06-2021
570	SKH006-R1	SKH006	R1	lactateUV	3.44639	12.5464	24889.9	2.10906	1564.03	Found	31	1	7/1/2021 4:02:07 PM EST	6/29/2021 10:43:48 PM EST	refFermP14	added etoh	2021-06-28	SKH006_R1_28-06-2021
571	SKH006-R1	SKH006	R1	lactateRI	2.1628	12.8506	5173.38	0.130271	307.505	Found	31	1	7/1/2021 4:02:07 PM EST	6/29/2021 10:43:48 PM EST	refFermP14	added etoh	2021-06-28	SKH006_R1_28-06-2021
572	SKH006-R1	SKH006	R1	formateUV	1.75612	13.7399	3678.44	0.311694	208.58	Found	31	1	7/1/2021 4:02:07 PM EST	6/29/2021 10:43:48 PM EST	refFermP14	added etoh	2021-06-28	SKH006_R1_28-06-2021
573	SKH006-R1	SKH006	R1	formateRI		14.0885				Missing	31	1	7/1/2021 4:02:07 PM EST	6/29/2021 10:43:48 PM EST	refFermP14	added etoh	2021-06-28	SKH006_R1_28-06-2021
574	SKH006-R1	SKH006	R1	acetateUV	3.95048	15.1415	14053.6	1.19084	772.084	Found	31	1	7/1/2021 4:02:07 PM EST	6/29/2021 10:43:48 PM EST	refFermP14	added etoh	2021-06-28	SKH006_R1_28-06-2021
575	SKH006-R1	SKH006	R1	acetateRI	3.39565	15.4395	3683.65	0.0927578	202.865	Found	31	1	7/1/2021 4:02:07 PM EST	6/29/2021 10:43:48 PM EST	refFermP14	added etoh	2021-06-28	SKH006_R1_28-06-2021
576	SKH006-R1	SKH006	R1			15.593	11313.9	0.958688	534.065	Unknown	31	1	7/1/2021 4:02:07 PM EST	6/29/2021 10:43:48 PM EST	refFermP14	added etoh	2021-06-28	SKH006_R1_28-06-2021
577	SKH006-R1	SKH006	R1	MOPSRI	39.2426	18.8414	314928	7.93019	11965	Found	31	1	7/1/2021 4:02:07 PM EST	6/29/2021 10:43:48 PM EST	refFermP14	added etoh	2021-06-28	SKH006_R1_28-06-2021
578	SKH006-R1	SKH006	R1			19.6842	6518.43	0.552342	278.896	Unknown	31	1	7/1/2021 4:02:07 PM EST	6/29/2021 10:43:48 PM EST	refFermP14	added etoh	2021-06-28	SKH006_R1_28-06-2021
579	SKH006-R1	SKH006	R1	ethanolRI	201.262	21.9296	149813	3.77243	6003.76	Found	31	1	7/1/2021 4:02:07 PM EST	6/29/2021 10:43:48 PM EST	refFermP14	added etoh	2021-06-28	SKH006_R1_28-06-2021
580	SKH006-R1	SKH006	R1			24.2111	927.563	0.0785974	36.8332	Unknown	31	1	7/1/2021 4:02:07 PM EST	6/29/2021 10:43:48 PM EST	refFermP14	added etoh	2021-06-28	SKH006_R1_28-06-2021
581	SKH006-R1	SKH006	R1	Isobutanol		32.62				Missing	31	1	7/1/2021 4:02:07 PM EST	6/29/2021 10:43:48 PM EST	refFermP14	added etoh	2021-06-28	SKH006_R1_28-06-2021
582	SKH005-R3	SKH005	R3			6.28785	125768	10.4248	12640	Unknown	30	1	7/1/2021 4:02:07 PM EST	6/29/2021 10:17:44 PM EST	refFermP14	added etoh	2021-06-28	SKH005_R3_28-06-2021	17
583	SKH005-R3	SKH005	R3			6.55414	2.58749e+06	65.7697	210046	Unknown	30	1	7/1/2021 4:02:07 PM EST	6/29/2021 10:17:44 PM EST	refFermP14	added etoh	2021-06-28	SKH005_R3_28-06-2021	17
584	SKH005-R3	SKH005	R3	sulfuricAcidUV		7.00062	217375	18.0181	23484.8	Found	30	1	7/1/2021 4:02:07 PM EST	6/29/2021 10:17:44 PM EST	refFermP14	added etoh	2021-06-28	SKH005_R3_28-06-2021	17
585	SKH005-R3	SKH005	R3	sulfuricAcidRI		7.0039	1060.77	0.0269632	123.404	Found	30	1	7/1/2021 4:02:07 PM EST	6/29/2021 10:17:44 PM EST	refFermP14	added etoh	2021-06-28	SKH005_R3_28-06-2021	17
586	SKH005-R3	SKH005	R3	cellobioseRI	48.7929	7.56967	740245	18.8158	46607.8	Found	30	1	7/1/2021 4:02:07 PM EST	6/29/2021 10:17:44 PM EST	refFermP14	added etoh	2021-06-28	SKH005_R3_28-06-2021	17
587	SKH005-R3	SKH005	R3			7.903	528115	43.7752	43098.6	Unknown	30	1	7/1/2021 4:02:07 PM EST	6/29/2021 10:17:44 PM EST	refFermP14	added etoh	2021-06-28	SKH005_R3_28-06-2021	17
588	SKH005-R3	SKH005	R3			8.20215	90479.5	2.29984	6547.01	Unknown	30	1	7/1/2021 4:02:07 PM EST	6/29/2021 10:17:44 PM EST	refFermP14	added etoh	2021-06-28	SKH005_R3_28-06-2021	17
589	SKH005-R3	SKH005	R3	citrateRI		8.575				Missing	30	1	7/1/2021 4:02:07 PM EST	6/29/2021 10:17:44 PM EST	refFermP14	added etoh	2021-06-28	SKH005_R3_28-06-2021	17
590	SKH005-R3	SKH005	R3	citrateUV		8.62821	40808.3	3.38258	3113.93	Found	30	1	7/1/2021 4:02:07 PM EST	6/29/2021 10:17:44 PM EST	refFermP14	added etoh	2021-06-28	SKH005_R3_28-06-2021	17
591	SKH005-R3	SKH005	R3	glucoseRI	2.15155	9.18488	11397	0.289693	666.335	Found	30	1	7/1/2021 4:02:07 PM EST	6/29/2021 10:17:44 PM EST	refFermP14	added etoh	2021-06-28	SKH005_R3_28-06-2021	17
592	SKH005-R3	SKH005	R3	pyruvateUV	4.40443	9.61872	81629.5	6.76623	5404.07	Found	30	1	7/1/2021 4:02:07 PM EST	6/29/2021 10:17:44 PM EST	refFermP14	added etoh	2021-06-28	SKH005_R3_28-06-2021	17
593	SKH005-R3	SKH005	R3	malateUV		10.1312				Missing	30	1	7/1/2021 4:02:07 PM EST	6/29/2021 10:17:44 PM EST	refFermP14	added etoh	2021-06-28	SKH005_R3_28-06-2021	17
594	SKH005-R3	SKH005	R3	malateRI		10.43				Missing	30	1	7/1/2021 4:02:07 PM EST	6/29/2021 10:17:44 PM EST	refFermP14	added etoh	2021-06-28	SKH005_R3_28-06-2021	17
595	SKH005-R3	SKH005	R3	succinateUV		11.7793				Missing	30	1	7/1/2021 4:02:07 PM EST	6/29/2021 10:17:44 PM EST	refFermP14	added etoh	2021-06-28	SKH005_R3_28-06-2021	17
596	SKH005-R3	SKH005	R3	succinateRI		12.076				Missing	30	1	7/1/2021 4:02:07 PM EST	6/29/2021 10:17:44 PM EST	refFermP14	added etoh	2021-06-28	SKH005_R3_28-06-2021	17
597	SKH005-R3	SKH005	R3	lactateUV	12.3159	12.5486	126667	10.4994	7877.89	Found	30	1	7/1/2021 4:02:07 PM EST	6/29/2021 10:17:44 PM EST	refFermP14	added etoh	2021-06-28	SKH005_R3_28-06-2021	17
598	SKH005-R3	SKH005	R3	lactateRI	10.9747	12.8494	26624.5	0.676751	1560.37	Found	30	1	7/1/2021 4:02:07 PM EST	6/29/2021 10:17:44 PM EST	refFermP14	added etoh	2021-06-28	SKH005_R3_28-06-2021	17
599	SKH005-R3	SKH005	R3	formateUV	2.99412	13.7361	14466.8	1.19915	812.733	Found	30	1	7/1/2021 4:02:07 PM EST	6/29/2021 10:17:44 PM EST	refFermP14	added etoh	2021-06-28	SKH005_R3_28-06-2021	17
600	SKH005-R3	SKH005	R3	formateRI		14.0885				Missing	30	1	7/1/2021 4:02:07 PM EST	6/29/2021 10:17:44 PM EST	refFermP14	added etoh	2021-06-28	SKH005_R3_28-06-2021	17
601	SKH005-R3	SKH005	R3	acetateUV	8.40952	15.1411	33620.3	2.78677	1782	Found	30	1	7/1/2021 4:02:07 PM EST	6/29/2021 10:17:44 PM EST	refFermP14	added etoh	2021-06-28	SKH005_R3_28-06-2021	17
602	SKH005-R3	SKH005	R3	acetateRI	7.63881	15.4417	8472.42	0.215355	456.363	Found	30	1	7/1/2021 4:02:07 PM EST	6/29/2021 10:17:44 PM EST	refFermP14	added etoh	2021-06-28	SKH005_R3_28-06-2021	17
603	SKH005-R3	SKH005	R3			15.5881	15214.8	1.26115	602.696	Unknown	30	1	7/1/2021 4:02:07 PM EST	6/29/2021 10:17:44 PM EST	refFermP14	added etoh	2021-06-28	SKH005_R3_28-06-2021	17
604	SKH005-R3	SKH005	R3	MOPSRI	39.6101	18.8447	316356	8.04125	12077.1	Found	30	1	7/1/2021 4:02:07 PM EST	6/29/2021 10:17:44 PM EST	refFermP14	added etoh	2021-06-28	SKH005_R3_28-06-2021	17
605	SKH005-R3	SKH005	R3			19.6726	12281.2	1.01798	514.527	Unknown	30	1	7/1/2021 4:02:07 PM EST	6/29/2021 10:17:44 PM EST	refFermP14	added etoh	2021-06-28	SKH005_R3_28-06-2021	17
606	SKH005-R3	SKH005	R3	ethanolRI	204.372	21.9273	152040	3.86462	6096.52	Found	30	1	7/1/2021 4:02:07 PM EST	6/29/2021 10:17:44 PM EST	refFermP14	added etoh	2021-06-28	SKH005_R3_28-06-2021	17
607	SKH005-R3	SKH005	R3			24.0204	5517.62	0.457353	248.031	Unknown	30	1	7/1/2021 4:02:07 PM EST	6/29/2021 10:17:44 PM EST	refFermP14	added etoh	2021-06-28	SKH005_R3_28-06-2021	17
608	SKH005-R3	SKH005	R3			24.1428	4961.33	0.411243	249.123	Unknown	30	1	7/1/2021 4:02:07 PM EST	6/29/2021 10:17:44 PM EST	refFermP14	added etoh	2021-06-28	SKH005_R3_28-06-2021	17
609	SKH005-R3	SKH005	R3	Isobutanol		32.62				Missing	30	1	7/1/2021 4:02:07 PM EST	6/29/2021 10:17:44 PM EST	refFermP14	added etoh	2021-06-28	SKH005_R3_28-06-2021	17
610	SKH005-R2	SKH005	R2			6.29062	288695	19.4527	29577.4	Unknown	29	1	7/1/2021 4:02:07 PM EST	6/29/2021 9:51:39 PM EST	refFermP14	added etoh	2021-06-28	SKH005_R2_28-06-2021	16
611	SKH005-R2	SKH005	R2			6.55459	2.58997e+06	66.4081	210259	Unknown	29	1	7/1/2021 4:02:07 PM EST	6/29/2021 9:51:39 PM EST	refFermP14	added etoh	2021-06-28	SKH005_R2_28-06-2021	16
612	SKH005-R2	SKH005	R2	sulfuricAcidUV		6.99983	318665	21.4721	34361.1	Found	29	1	7/1/2021 4:02:07 PM EST	6/29/2021 9:51:39 PM EST	refFermP14	added etoh	2021-06-28	SKH005_R2_28-06-2021	16
613	SKH005-R2	SKH005	R2	sulfuricAcidRI		7.00123	1130.73	0.0289925	129.647	Found	29	1	7/1/2021 4:02:07 PM EST	6/29/2021 9:51:39 PM EST	refFermP14	added etoh	2021-06-28	SKH005_R2_28-06-2021	16
614	SKH005-R2	SKH005	R2	cellobioseRI	47.2018	7.57014	715639	18.3493	45087.9	Found	29	1	7/1/2021 4:02:07 PM EST	6/29/2021 9:51:39 PM EST	refFermP14	added etoh	2021-06-28	SKH005_R2_28-06-2021	16
615	SKH005-R2	SKH005	R2			7.90239	513468	34.5982	41890.6	Unknown	29	1	7/1/2021 4:02:07 PM EST	6/29/2021 9:51:39 PM EST	refFermP14	added etoh	2021-06-28	SKH005_R2_28-06-2021	16
616	SKH005-R2	SKH005	R2			8.20204	87941.1	2.25485	6362.69	Unknown	29	1	7/1/2021 4:02:07 PM EST	6/29/2021 9:51:39 PM EST	refFermP14	added etoh	2021-06-28	SKH005_R2_28-06-2021	16
617	SKH005-R2	SKH005	R2	citrateRI		8.575				Missing	29	1	7/1/2021 4:02:07 PM EST	6/29/2021 9:51:39 PM EST	refFermP14	added etoh	2021-06-28	SKH005_R2_28-06-2021	16
618	SKH005-R2	SKH005	R2	citrateUV		8.62488	50437.2	3.39852	4342.1	Found	29	1	7/1/2021 4:02:07 PM EST	6/29/2021 9:51:39 PM EST	refFermP14	added etoh	2021-06-28	SKH005_R2_28-06-2021	16
619	SKH005-R2	SKH005	R2	glucoseRI	2.33104	9.1866	12428	0.31866	721.923	Found	29	1	7/1/2021 4:02:07 PM EST	6/29/2021 9:51:39 PM EST	refFermP14	added etoh	2021-06-28	SKH005_R2_28-06-2021	16
620	SKH005-R2	SKH005	R2	pyruvateUV	5.12605	9.61643	95555.9	6.43868	6344.78	Found	29	1	7/1/2021 4:02:07 PM EST	6/29/2021 9:51:39 PM EST	refFermP14	added etoh	2021-06-28	SKH005_R2_28-06-2021	16
621	SKH005-R2	SKH005	R2	malateUV		10.1312				Missing	29	1	7/1/2021 4:02:07 PM EST	6/29/2021 9:51:39 PM EST	refFermP14	added etoh	2021-06-28	SKH005_R2_28-06-2021	16
622	SKH005-R2	SKH005	R2	malateRI		10.43				Missing	29	1	7/1/2021 4:02:07 PM EST	6/29/2021 9:51:39 PM EST	refFermP14	added etoh	2021-06-28	SKH005_R2_28-06-2021	16
623	SKH005-R2	SKH005	R2	succinateUV		11.7793				Missing	29	1	7/1/2021 4:02:07 PM EST	6/29/2021 9:51:39 PM EST	refFermP14	added etoh	2021-06-28	SKH005_R2_28-06-2021	16
624	SKH005-R2	SKH005	R2	succinateRI		12.076				Missing	29	1	7/1/2021 4:02:07 PM EST	6/29/2021 9:51:39 PM EST	refFermP14	added etoh	2021-06-28	SKH005_R2_28-06-2021	16
625	SKH005-R2	SKH005	R2	lactateUV	12.4199	12.5485	127804	8.61161	7951.89	Found	29	1	7/1/2021 4:02:07 PM EST	6/29/2021 9:51:39 PM EST	refFermP14	added etoh	2021-06-28	SKH005_R2_28-06-2021	16
626	SKH005-R2	SKH005	R2	lactateRI	11.0648	12.8501	26858.5	0.688665	1573.19	Found	29	1	7/1/2021 4:02:07 PM EST	6/29/2021 9:51:39 PM EST	refFermP14	added etoh	2021-06-28	SKH005_R2_28-06-2021	16
627	SKH005-R2	SKH005	R2	formateUV	3.14579	13.7361	16141.7	1.08765	886.748	Found	29	1	7/1/2021 4:02:07 PM EST	6/29/2021 9:51:39 PM EST	refFermP14	added etoh	2021-06-28	SKH005_R2_28-06-2021	16
628	SKH005-R2	SKH005	R2	formateRI		14.0885				Missing	29	1	7/1/2021 4:02:07 PM EST	6/29/2021 9:51:39 PM EST	refFermP14	added etoh	2021-06-28	SKH005_R2_28-06-2021	16
629	SKH005-R2	SKH005	R2	acetateUV	8.72454	15.1415	35167.6	2.36964	1853.35	Found	29	1	7/1/2021 4:02:07 PM EST	6/29/2021 9:51:39 PM EST	refFermP14	added etoh	2021-06-28	SKH005_R2_28-06-2021	16
630	SKH005-R2	SKH005	R2	acetateRI	7.91478	15.4405	8828.93	0.226378	472.85	Found	29	1	7/1/2021 4:02:07 PM EST	6/29/2021 9:51:39 PM EST	refFermP14	added etoh	2021-06-28	SKH005_R2_28-06-2021	16
631	SKH005-R2	SKH005	R2			15.5857	14424.1	0.971913	575.549	Unknown	29	1	7/1/2021 4:02:07 PM EST	6/29/2021 9:51:39 PM EST	refFermP14	added etoh	2021-06-28	SKH005_R2_28-06-2021	16
632	SKH005-R2	SKH005	R2	MOPSRI	38.7801	18.843	310807	7.96923	11824	Found	29	1	7/1/2021 4:02:07 PM EST	6/29/2021 9:51:39 PM EST	refFermP14	added etoh	2021-06-28	SKH005_R2_28-06-2021	16
633	SKH005-R2	SKH005	R2			19.6708	16625.6	1.12026	698.557	Unknown	29	1	7/1/2021 4:02:07 PM EST	6/29/2021 9:51:39 PM EST	refFermP14	added etoh	2021-06-28	SKH005_R2_28-06-2021	16
634	SKH005-R2	SKH005	R2	ethanolRI	197.053	21.9288	146482	3.75586	5878.21	Found	29	1	7/1/2021 4:02:07 PM EST	6/29/2021 9:51:39 PM EST	refFermP14	added etoh	2021-06-28	SKH005_R2_28-06-2021	16
635	SKH005-R2	SKH005	R2			24.1212	4260.53	0.28708	174.02	Unknown	29	1	7/1/2021 4:02:07 PM EST	6/29/2021 9:51:39 PM EST	refFermP14	added etoh	2021-06-28	SKH005_R2_28-06-2021	16
636	SKH005-R2	SKH005	R2			24.2038	2845.95	0.191764	168.091	Unknown	29	1	7/1/2021 4:02:07 PM EST	6/29/2021 9:51:39 PM EST	refFermP14	added etoh	2021-06-28	SKH005_R2_28-06-2021	16
637	SKH005-R2	SKH005	R2	Isobutanol		32.62				Missing	29	1	7/1/2021 4:02:07 PM EST	6/29/2021 9:51:39 PM EST	refFermP14	added etoh	2021-06-28	SKH005_R2_28-06-2021	16
638	SKH005-R1	SKH005	R1			6.553	2.59751e+06	66.2761	210989	Unknown	28	1	7/1/2021 4:02:07 PM EST	6/29/2021 9:25:32 PM EST	refFermP14	added etoh	2021-06-28	SKH005_R1_28-06-2021	15
639	SKH005-R1	SKH005	R1	sulfuricAcidRI		7.00181	1110.37	0.0283315	126.13	Found	28	1	7/1/2021 4:02:07 PM EST	6/29/2021 9:25:32 PM EST	refFermP14	added etoh	2021-06-28	SKH005_R1_28-06-2021	15
640	SKH005-R1	SKH005	R1	cellobioseRI	47.4309	7.56893	719745	18.3645	45306.8	Found	28	1	7/1/2021 4:02:07 PM EST	6/29/2021 9:25:32 PM EST	refFermP14	added etoh	2021-06-28	SKH005_R1_28-06-2021	15
641	SKH005-R1	SKH005	R1			8.2003	88652.6	2.26199	6419.09	Unknown	28	1	7/1/2021 4:02:07 PM EST	6/29/2021 9:25:32 PM EST	refFermP14	added etoh	2021-06-28	SKH005_R1_28-06-2021	15
642	SKH005-R1	SKH005	R1	citrateRI		8.575				Missing	28	1	7/1/2021 4:02:07 PM EST	6/29/2021 9:25:32 PM EST	refFermP14	added etoh	2021-06-28	SKH005_R1_28-06-2021	15
643	SKH005-R1	SKH005	R1	glucoseRI	2.20027	9.18379	11547	0.294625	681.423	Found	28	1	7/1/2021 4:02:07 PM EST	6/29/2021 9:25:32 PM EST	refFermP14	added etoh	2021-06-28	SKH005_R1_28-06-2021	15
644	SKH005-R1	SKH005	R1	malateRI		10.43				Missing	28	1	7/1/2021 4:02:07 PM EST	6/29/2021 9:25:32 PM EST	refFermP14	added etoh	2021-06-28	SKH005_R1_28-06-2021	15
645	SKH005-R1	SKH005	R1	succinateRI		12.076				Missing	28	1	7/1/2021 4:02:07 PM EST	6/29/2021 9:25:32 PM EST	refFermP14	added etoh	2021-06-28	SKH005_R1_28-06-2021	15
646	SKH005-R1	SKH005	R1	lactateRI	11.7211	12.8488	28628.3	0.730459	1666.5	Found	28	1	7/1/2021 4:02:07 PM EST	6/29/2021 9:25:32 PM EST	refFermP14	added etoh	2021-06-28	SKH005_R1_28-06-2021	15
647	SKH005-R1	SKH005	R1	formateRI		14.0885				Missing	28	1	7/1/2021 4:02:07 PM EST	6/29/2021 9:25:32 PM EST	refFermP14	added etoh	2021-06-28	SKH005_R1_28-06-2021	15
648	SKH005-R1	SKH005	R1	acetateRI	7.93362	15.4378	8917.25	0.227526	473.976	Found	28	1	7/1/2021 4:02:07 PM EST	6/29/2021 9:25:32 PM EST	refFermP14	added etoh	2021-06-28	SKH005_R1_28-06-2021	15
649	SKH005-R1	SKH005	R1	MOPSRI	39.0066	18.8357	312861	7.98272	11893.1	Found	28	1	7/1/2021 4:02:07 PM EST	6/29/2021 9:25:32 PM EST	refFermP14	added etoh	2021-06-28	SKH005_R1_28-06-2021	15
650	SKH005-R1	SKH005	R1	ethanolRI	201.996	21.9304	150252	3.83372	6025.66	Found	28	1	7/1/2021 4:02:07 PM EST	6/29/2021 9:25:32 PM EST	refFermP14	added etoh	2021-06-28	SKH005_R1_28-06-2021	15
651	SKH005-R1	SKH005	R1	Isobutanol		32.62				Missing	28	1	7/1/2021 4:02:07 PM EST	6/29/2021 9:25:32 PM EST	refFermP14	added etoh	2021-06-28	SKH005_R1_28-06-2021	15
652	SKH005-R1	SKH005	R1			6.28457	128256	10.4661	11423.1	Unknown	28	1	7/1/2021 4:02:06 PM EST	6/29/2021 9:25:32 PM EST	refFermP14	added etoh	2021-06-28	SKH005_R1_28-06-2021	15
653	SKH005-R1	SKH005	R1	sulfuricAcidUV		6.99933	236148	19.2704	25530.3	Found	28	1	7/1/2021 4:02:06 PM EST	6/29/2021 9:25:32 PM EST	refFermP14	added etoh	2021-06-28	SKH005_R1_28-06-2021	15
654	SKH005-R1	SKH005	R1			7.90181	513266	41.884	41835.7	Unknown	28	1	7/1/2021 4:02:06 PM EST	6/29/2021 9:25:32 PM EST	refFermP14	added etoh	2021-06-28	SKH005_R1_28-06-2021	15
655	SKH005-R1	SKH005	R1	citrateUV		8.62493	40449.6	3.30081	3356.85	Found	28	1	7/1/2021 4:02:06 PM EST	6/29/2021 9:25:32 PM EST	refFermP14	added etoh	2021-06-28	SKH005_R1_28-06-2021	15
656	SKH005-R1	SKH005	R1	pyruvateUV	4.38621	9.61408	81653.8	6.6632	5380.32	Found	28	1	7/1/2021 4:02:06 PM EST	6/29/2021 9:25:32 PM EST	refFermP14	added etoh	2021-06-28	SKH005_R1_28-06-2021	15
657	SKH005-R1	SKH005	R1	malateUV		10.1312				Missing	28	1	7/1/2021 4:02:06 PM EST	6/29/2021 9:25:32 PM EST	refFermP14	added etoh	2021-06-28	SKH005_R1_28-06-2021	15
658	SKH005-R1	SKH005	R1	succinateUV		11.7793				Missing	28	1	7/1/2021 4:02:06 PM EST	6/29/2021 9:25:32 PM EST	refFermP14	added etoh	2021-06-28	SKH005_R1_28-06-2021	15
659	SKH005-R1	SKH005	R1	lactateUV	13.0176	12.5481	134700	10.9919	8377.41	Found	28	1	7/1/2021 4:02:06 PM EST	6/29/2021 9:25:32 PM EST	refFermP14	added etoh	2021-06-28	SKH005_R1_28-06-2021	15
660	SKH005-R1	SKH005	R1	formateUV	3.17776	13.7304	16517.5	1.34788	902.348	Found	28	1	7/1/2021 4:02:06 PM EST	6/29/2021 9:25:32 PM EST	refFermP14	added etoh	2021-06-28	SKH005_R1_28-06-2021	15
661	SKH005-R1	SKH005	R1	acetateUV	8.69029	15.1411	35230.1	2.87488	1845.59	Found	28	1	7/1/2021 4:02:06 PM EST	6/29/2021 9:25:32 PM EST	refFermP14	added etoh	2021-06-28	SKH005_R1_28-06-2021	15
662	SKH005-R1	SKH005	R1			15.5825	15111.4	1.23314	608.06	Unknown	28	1	7/1/2021 4:02:06 PM EST	6/29/2021 9:25:32 PM EST	refFermP14	added etoh	2021-06-28	SKH005_R1_28-06-2021	15
663	SKH005-R1	SKH005	R1			19.6689	15069.8	1.22974	626.003	Unknown	28	1	7/1/2021 4:02:06 PM EST	6/29/2021 9:25:32 PM EST	refFermP14	added etoh	2021-06-28	SKH005_R1_28-06-2021	15
664	SKH005-R1	SKH005	R1			23.9906	5352.47	0.436778	214.144	Unknown	28	1	7/1/2021 4:02:06 PM EST	6/29/2021 9:25:32 PM EST	refFermP14	added etoh	2021-06-28	SKH005_R1_28-06-2021	15
665	SKH005-R1	SKH005	R1			24.1992	3690.2	0.301131	204.835	Unknown	28	1	7/1/2021 4:02:06 PM EST	6/29/2021 9:25:32 PM EST	refFermP14	added etoh	2021-06-28	SKH005_R1_28-06-2021	15
666	SKH004-R3	SKH004	R3			6.28616	103169	9.46287	10015.1	Unknown	27	1	7/1/2021 4:02:06 PM EST	6/29/2021 8:59:28 PM EST	refFermP14	added etoh	2021-06-28	SKH004_R3_28-06-2021	14
667	SKH004-R3	SKH004	R3			6.55317	2.59075e+06	65.8259	210231	Unknown	27	1	7/1/2021 4:02:06 PM EST	6/29/2021 8:59:28 PM EST	refFermP14	added etoh	2021-06-28	SKH004_R3_28-06-2021	14
668	SKH004-R3	SKH004	R3	sulfuricAcidUV		6.99953	223033	20.457	24071.6	Found	27	1	7/1/2021 4:02:06 PM EST	6/29/2021 8:59:28 PM EST	refFermP14	added etoh	2021-06-28	SKH004_R3_28-06-2021	14
669	SKH004-R3	SKH004	R3	sulfuricAcidRI		7.0091	848.95	0.0215701	100.111	Found	27	1	7/1/2021 4:02:06 PM EST	6/29/2021 8:59:28 PM EST	refFermP14	added etoh	2021-06-28	SKH004_R3_28-06-2021	14
670	SKH004-R3	SKH004	R3	cellobioseRI	49.4929	7.56945	752681	19.1241	47276.4	Found	27	1	7/1/2021 4:02:06 PM EST	6/29/2021 8:59:28 PM EST	refFermP14	added etoh	2021-06-28	SKH004_R3_28-06-2021	14
671	SKH004-R3	SKH004	R3			7.90199	510736	46.8457	41626.4	Unknown	27	1	7/1/2021 4:02:06 PM EST	6/29/2021 8:59:28 PM EST	refFermP14	added etoh	2021-06-28	SKH004_R3_28-06-2021	14
672	SKH004-R3	SKH004	R3			8.20105	89324.3	2.26955	6449.96	Unknown	27	1	7/1/2021 4:02:06 PM EST	6/29/2021 8:59:28 PM EST	refFermP14	added etoh	2021-06-28	SKH004_R3_28-06-2021	14
673	SKH004-R3	SKH004	R3	citrateRI		8.575				Missing	27	1	7/1/2021 4:02:06 PM EST	6/29/2021 8:59:28 PM EST	refFermP14	added etoh	2021-06-28	SKH004_R3_28-06-2021	14
674	SKH004-R3	SKH004	R3	citrateUV		8.62518	32884.2	3.01621	2690.28	Found	27	1	7/1/2021 4:02:06 PM EST	6/29/2021 8:59:28 PM EST	refFermP14	added etoh	2021-06-28	SKH004_R3_28-06-2021	14
675	SKH004-R3	SKH004	R3	glucoseRI	1.92956	9.18764	10392.9	0.264063	597.586	Found	27	1	7/1/2021 4:02:06 PM EST	6/29/2021 8:59:28 PM EST	refFermP14	added etoh	2021-06-28	SKH004_R3_28-06-2021	14
676	SKH004-R3	SKH004	R3	pyruvateUV	3.67995	9.61467	67760	6.21508	4459.8	Found	27	1	7/1/2021 4:02:06 PM EST	6/29/2021 8:59:28 PM EST	refFermP14	added etoh	2021-06-28	SKH004_R3_28-06-2021	14
677	SKH004-R3	SKH004	R3	malateUV		10.1312				Missing	27	1	7/1/2021 4:02:06 PM EST	6/29/2021 8:59:28 PM EST	refFermP14	added etoh	2021-06-28	SKH004_R3_28-06-2021	14
678	SKH004-R3	SKH004	R3	malateRI		10.43				Missing	27	1	7/1/2021 4:02:06 PM EST	6/29/2021 8:59:28 PM EST	refFermP14	added etoh	2021-06-28	SKH004_R3_28-06-2021	14
679	SKH004-R3	SKH004	R3	succinateUV		11.7793				Missing	27	1	7/1/2021 4:02:06 PM EST	6/29/2021 8:59:28 PM EST	refFermP14	added etoh	2021-06-28	SKH004_R3_28-06-2021	14
680	SKH004-R3	SKH004	R3	succinateRI		12.076				Missing	27	1	7/1/2021 4:02:06 PM EST	6/29/2021 8:59:28 PM EST	refFermP14	added etoh	2021-06-28	SKH004_R3_28-06-2021	14
681	SKH004-R3	SKH004	R3	lactateUV	8.68856	12.5476	84722	7.77087	5295.71	Found	27	1	7/1/2021 4:02:06 PM EST	6/29/2021 8:59:28 PM EST	refFermP14	added etoh	2021-06-28	SKH004_R3_28-06-2021	14
682	SKH004-R3	SKH004	R3	lactateRI	7.45516	12.849	18187	0.462096	1059.97	Found	27	1	7/1/2021 4:02:06 PM EST	6/29/2021 8:59:28 PM EST	refFermP14	added etoh	2021-06-28	SKH004_R3_28-06-2021	14
683	SKH004-R3	SKH004	R3	formateUV	2.39334	13.7333	9439.45	0.865805	519.551	Found	27	1	7/1/2021 4:02:06 PM EST	6/29/2021 8:59:28 PM EST	refFermP14	added etoh	2021-06-28	SKH004_R3_28-06-2021	14
684	SKH004-R3	SKH004	R3	formateRI		14.0885				Missing	27	1	7/1/2021 4:02:06 PM EST	6/29/2021 8:59:28 PM EST	refFermP14	added etoh	2021-06-28	SKH004_R3_28-06-2021	14
685	SKH004-R3	SKH004	R3	acetateUV	7.44389	15.1408	29522	2.70782	1563.3	Found	27	1	7/1/2021 4:02:06 PM EST	6/29/2021 8:59:28 PM EST	refFermP14	added etoh	2021-06-28	SKH004_R3_28-06-2021	14
686	SKH004-R3	SKH004	R3	acetateRI	6.67828	15.4382	7423.9	0.188627	398.978	Found	27	1	7/1/2021 4:02:06 PM EST	6/29/2021 8:59:28 PM EST	refFermP14	added etoh	2021-06-28	SKH004_R3_28-06-2021	14
687	SKH004-R3	SKH004	R3			15.5869	17551.4	1.60985	629.303	Unknown	27	1	7/1/2021 4:02:06 PM EST	6/29/2021 8:59:28 PM EST	refFermP14	added etoh	2021-06-28	SKH004_R3_28-06-2021	14
688	SKH004-R3	SKH004	R3	MOPSRI	39.2235	18.8358	314822	7.999	11959.2	Found	27	1	7/1/2021 4:02:06 PM EST	6/29/2021 8:59:28 PM EST	refFermP14	added etoh	2021-06-28	SKH004_R3_28-06-2021	14
689	SKH004-R3	SKH004	R3			19.6759	8680.64	0.796205	365.98	Unknown	27	1	7/1/2021 4:02:06 PM EST	6/29/2021 8:59:28 PM EST	refFermP14	added etoh	2021-06-28	SKH004_R3_28-06-2021	14
690	SKH004-R3	SKH004	R3	ethanolRI	203.301	21.9306	151331	3.84501	6064.58	Found	27	1	7/1/2021 4:02:06 PM EST	6/29/2021 8:59:28 PM EST	refFermP14	added etoh	2021-06-28	SKH004_R3_28-06-2021	14
691	SKH004-R3	SKH004	R3			24.1836	2753.68	0.252573	81.2524	Unknown	27	1	7/1/2021 4:02:06 PM EST	6/29/2021 8:59:28 PM EST	refFermP14	added etoh	2021-06-28	SKH004_R3_28-06-2021	14
692	SKH004-R3	SKH004	R3	Isobutanol		32.62				Missing	27	1	7/1/2021 4:02:06 PM EST	6/29/2021 8:59:28 PM EST	refFermP14	added etoh	2021-06-28	SKH004_R3_28-06-2021	14
693	SKH004-R2	SKH004	R2			6.2896	309837	22.9264	31035.9	Unknown	26	1	7/1/2021 4:02:06 PM EST	6/29/2021 8:33:20 PM EST	refFermP14	added etoh	2021-06-28	SKH004_R2_28-06-2021	13
694	SKH004-R2	SKH004	R2			6.55481	2.58821e+06	65.8305	209990	Unknown	26	1	7/1/2021 4:02:06 PM EST	6/29/2021 8:33:20 PM EST	refFermP14	added etoh	2021-06-28	SKH004_R2_28-06-2021	13
695	SKH004-R2	SKH004	R2	sulfuricAcidUV		7.00045	191268	14.1529	20045.2	Found	26	1	7/1/2021 4:02:06 PM EST	6/29/2021 8:33:20 PM EST	refFermP14	added etoh	2021-06-28	SKH004_R2_28-06-2021	13
696	SKH004-R2	SKH004	R2	sulfuricAcidRI		7.01278	858.478	0.0218352	99.3755	Found	26	1	7/1/2021 4:02:06 PM EST	6/29/2021 8:33:20 PM EST	refFermP14	added etoh	2021-06-28	SKH004_R2_28-06-2021	13
697	SKH004-R2	SKH004	R2			7.38674	4159.53	0.307785	373.767	Unknown	26	1	7/1/2021 4:02:06 PM EST	6/29/2021 8:33:20 PM EST	refFermP14	added etoh	2021-06-28	SKH004_R2_28-06-2021	13
698	SKH004-R2	SKH004	R2	cellobioseRI	48.3571	7.57116	737173	18.7499	46191.5	Found	26	1	7/1/2021 4:02:06 PM EST	6/29/2021 8:33:20 PM EST	refFermP14	added etoh	2021-06-28	SKH004_R2_28-06-2021	13
699	SKH004-R2	SKH004	R2			7.90304	526006	38.922	42430.3	Unknown	26	1	7/1/2021 4:02:06 PM EST	6/29/2021 8:33:20 PM EST	refFermP14	added etoh	2021-06-28	SKH004_R2_28-06-2021	13
700	SKH004-R2	SKH004	R2			8.20251	90705.5	2.30708	6545.22	Unknown	26	1	7/1/2021 4:02:06 PM EST	6/29/2021 8:33:20 PM EST	refFermP14	added etoh	2021-06-28	SKH004_R2_28-06-2021	13
701	SKH004-R2	SKH004	R2	citrateRI		8.575				Missing	26	1	7/1/2021 4:02:06 PM EST	6/29/2021 8:33:20 PM EST	refFermP14	added etoh	2021-06-28	SKH004_R2_28-06-2021	13
702	SKH004-R2	SKH004	R2	citrateUV		8.6282	50891.9	3.76576	3997.69	Found	26	1	7/1/2021 4:02:06 PM EST	6/29/2021 8:33:20 PM EST	refFermP14	added etoh	2021-06-28	SKH004_R2_28-06-2021	13
703	SKH004-R2	SKH004	R2	glucoseRI	1.8656	9.18709	10371	0.263785	577.775	Found	26	1	7/1/2021 4:02:06 PM EST	6/29/2021 8:33:20 PM EST	refFermP14	added etoh	2021-06-28	SKH004_R2_28-06-2021	13
704	SKH004-R2	SKH004	R2	pyruvateUV	3.34591	9.61549	61290.6	4.53521	4024.47	Found	26	1	7/1/2021 4:02:06 PM EST	6/29/2021 8:33:20 PM EST	refFermP14	added etoh	2021-06-28	SKH004_R2_28-06-2021	13
705	SKH004-R2	SKH004	R2	malateUV		10.1312				Missing	26	1	7/1/2021 4:02:06 PM EST	6/29/2021 8:33:20 PM EST	refFermP14	added etoh	2021-06-28	SKH004_R2_28-06-2021	13
706	SKH004-R2	SKH004	R2	malateRI		10.43				Missing	26	1	7/1/2021 4:02:06 PM EST	6/29/2021 8:33:20 PM EST	refFermP14	added etoh	2021-06-28	SKH004_R2_28-06-2021	13
707	SKH004-R2	SKH004	R2	succinateUV		11.7793				Missing	26	1	7/1/2021 4:02:06 PM EST	6/29/2021 8:33:20 PM EST	refFermP14	added etoh	2021-06-28	SKH004_R2_28-06-2021	13
708	SKH004-R2	SKH004	R2	succinateRI		12.076				Missing	26	1	7/1/2021 4:02:06 PM EST	6/29/2021 8:33:20 PM EST	refFermP14	added etoh	2021-06-28	SKH004_R2_28-06-2021	13
709	SKH004-R2	SKH004	R2	lactateUV	11.7058	12.5494	119754	8.86126	7443.56	Found	26	1	7/1/2021 4:02:06 PM EST	6/29/2021 8:33:20 PM EST	refFermP14	added etoh	2021-06-28	SKH004_R2_28-06-2021	13
710	SKH004-R2	SKH004	R2	lactateRI	10.433	12.8507	25435.7	0.646952	1483.35	Found	26	1	7/1/2021 4:02:06 PM EST	6/29/2021 8:33:20 PM EST	refFermP14	added etoh	2021-06-28	SKH004_R2_28-06-2021	13
711	SKH004-R2	SKH004	R2	formateUV	2.84802	13.7318	13231.6	0.979074	741.434	Found	26	1	7/1/2021 4:02:06 PM EST	6/29/2021 8:33:20 PM EST	refFermP14	added etoh	2021-06-28	SKH004_R2_28-06-2021	13
712	SKH004-R2	SKH004	R2	formateRI		14.0885				Missing	26	1	7/1/2021 4:02:06 PM EST	6/29/2021 8:33:20 PM EST	refFermP14	added etoh	2021-06-28	SKH004_R2_28-06-2021	13
713	SKH004-R2	SKH004	R2	acetateUV	9.07415	15.1423	36916.2	2.73162	1932.53	Found	26	1	7/1/2021 4:02:06 PM EST	6/29/2021 8:33:20 PM EST	refFermP14	added etoh	2021-06-28	SKH004_R2_28-06-2021	13
714	SKH004-R2	SKH004	R2	acetateRI	8.27397	15.4411	9315.08	0.236927	494.309	Found	26	1	7/1/2021 4:02:06 PM EST	6/29/2021 8:33:20 PM EST	refFermP14	added etoh	2021-06-28	SKH004_R2_28-06-2021	13
715	SKH004-R2	SKH004	R2			15.5837	16609	1.22899	631.046	Unknown	26	1	7/1/2021 4:02:06 PM EST	6/29/2021 8:33:20 PM EST	refFermP14	added etoh	2021-06-28	SKH004_R2_28-06-2021	13
716	SKH004-R2	SKH004	R2	MOPSRI	39.6202	18.8362	318021	8.08881	12080.1	Found	26	1	7/1/2021 4:02:06 PM EST	6/29/2021 8:33:20 PM EST	refFermP14	added etoh	2021-06-28	SKH004_R2_28-06-2021	13
717	SKH004-R2	SKH004	R2			19.673	12114.1	0.896389	516.981	Unknown	26	1	7/1/2021 4:02:06 PM EST	6/29/2021 8:33:20 PM EST	refFermP14	added etoh	2021-06-28	SKH004_R2_28-06-2021	13
718	SKH004-R2	SKH004	R2	ethanolRI	203.519	21.933	151533	3.85422	6071.1	Found	26	1	7/1/2021 4:02:06 PM EST	6/29/2021 8:33:20 PM EST	refFermP14	added etoh	2021-06-28	SKH004_R2_28-06-2021	13
719	SKH004-R2	SKH004	R2			23.8878	3427.21	0.253597	191.854	Unknown	26	1	7/1/2021 4:02:06 PM EST	6/29/2021 8:33:20 PM EST	refFermP14	added etoh	2021-06-28	SKH004_R2_28-06-2021	13
720	SKH004-R2	SKH004	R2			24.0485	2203.02	0.163013	223.856	Unknown	26	1	7/1/2021 4:02:06 PM EST	6/29/2021 8:33:20 PM EST	refFermP14	added etoh	2021-06-28	SKH004_R2_28-06-2021	13
721	SKH004-R2	SKH004	R2			24.194	3729.9	0.275995	208.282	Unknown	26	1	7/1/2021 4:02:06 PM EST	6/29/2021 8:33:20 PM EST	refFermP14	added etoh	2021-06-28	SKH004_R2_28-06-2021	13
722	SKH004-R2	SKH004	R2	Isobutanol		32.62				Missing	26	1	7/1/2021 4:02:06 PM EST	6/29/2021 8:33:20 PM EST	refFermP14	added etoh	2021-06-28	SKH004_R2_28-06-2021	13
723	SKH004-R1	SKH004	R1			6.28493	160061	13.4371	15835	Unknown	25	1	7/1/2021 4:02:06 PM EST	6/29/2021 8:07:15 PM EST	refFermP14	added etoh	2021-06-28	SKH004_R1_28-06-2021	12
724	SKH004-R1	SKH004	R1			6.55351	2.59316e+06	65.88	210795	Unknown	25	1	7/1/2021 4:02:06 PM EST	6/29/2021 8:07:15 PM EST	refFermP14	added etoh	2021-06-28	SKH004_R1_28-06-2021	12
725	SKH004-R1	SKH004	R1	sulfuricAcidUV		6.99968	219231	18.4045	23118	Found	25	1	7/1/2021 4:02:06 PM EST	6/29/2021 8:07:15 PM EST	refFermP14	added etoh	2021-06-28	SKH004_R1_28-06-2021	12
726	SKH004-R1	SKH004	R1	sulfuricAcidRI		7.0031	1095.07	0.0278207	124.245	Found	25	1	7/1/2021 4:02:06 PM EST	6/29/2021 8:07:15 PM EST	refFermP14	added etoh	2021-06-28	SKH004_R1_28-06-2021	12
727	SKH004-R1	SKH004	R1			7.39199	3901.34	0.327518	340.721	Unknown	25	1	7/1/2021 4:02:06 PM EST	6/29/2021 8:07:15 PM EST	refFermP14	added etoh	2021-06-28	SKH004_R1_28-06-2021	12
728	SKH004-R1	SKH004	R1	cellobioseRI	48.8387	7.56957	739444	18.7858	46651.6	Found	25	1	7/1/2021 4:02:06 PM EST	6/29/2021 8:07:15 PM EST	refFermP14	added etoh	2021-06-28	SKH004_R1_28-06-2021	12
729	SKH004-R1	SKH004	R1			7.90261	517685	43.4597	42101.5	Unknown	25	1	7/1/2021 4:02:06 PM EST	6/29/2021 8:07:15 PM EST	refFermP14	added etoh	2021-06-28	SKH004_R1_28-06-2021	12
730	SKH004-R1	SKH004	R1			8.20094	89919	2.28442	6510.47	Unknown	25	1	7/1/2021 4:02:06 PM EST	6/29/2021 8:07:15 PM EST	refFermP14	added etoh	2021-06-28	SKH004_R1_28-06-2021	12
731	SKH004-R1	SKH004	R1	citrateRI		8.575				Missing	25	1	7/1/2021 4:02:06 PM EST	6/29/2021 8:07:15 PM EST	refFermP14	added etoh	2021-06-28	SKH004_R1_28-06-2021	12
732	SKH004-R1	SKH004	R1	citrateUV		8.62524	31892.5	2.67738	2640.91	Found	25	1	7/1/2021 4:02:06 PM EST	6/29/2021 8:07:15 PM EST	refFermP14	added etoh	2021-06-28	SKH004_R1_28-06-2021	12
733	SKH004-R1	SKH004	R1	glucoseRI	2.05542	9.18635	10882.8	0.276482	636.563	Found	25	1	7/1/2021 4:02:06 PM EST	6/29/2021 8:07:15 PM EST	refFermP14	added etoh	2021-06-28	SKH004_R1_28-06-2021	12
734	SKH004-R1	SKH004	R1	pyruvateUV	4.01189	9.61374	74230.1	6.23162	4892.43	Found	25	1	7/1/2021 4:02:06 PM EST	6/29/2021 8:07:15 PM EST	refFermP14	added etoh	2021-06-28	SKH004_R1_28-06-2021	12
735	SKH004-R1	SKH004	R1	malateUV		10.1312				Missing	25	1	7/1/2021 4:02:06 PM EST	6/29/2021 8:07:15 PM EST	refFermP14	added etoh	2021-06-28	SKH004_R1_28-06-2021	12
736	SKH004-R1	SKH004	R1	malateRI		10.43				Missing	25	1	7/1/2021 4:02:06 PM EST	6/29/2021 8:07:15 PM EST	refFermP14	added etoh	2021-06-28	SKH004_R1_28-06-2021	12
737	SKH004-R1	SKH004	R1	succinateUV		11.7793				Missing	25	1	7/1/2021 4:02:06 PM EST	6/29/2021 8:07:15 PM EST	refFermP14	added etoh	2021-06-28	SKH004_R1_28-06-2021	12
738	SKH004-R1	SKH004	R1	succinateRI		12.076				Missing	25	1	7/1/2021 4:02:06 PM EST	6/29/2021 8:07:15 PM EST	refFermP14	added etoh	2021-06-28	SKH004_R1_28-06-2021	12
739	SKH004-R1	SKH004	R1	lactateUV	11.5982	12.5491	116737	9.80009	7366.99	Found	25	1	7/1/2021 4:02:06 PM EST	6/29/2021 8:07:15 PM EST	refFermP14	added etoh	2021-06-28	SKH004_R1_28-06-2021	12
740	SKH004-R1	SKH004	R1	lactateRI	10.3629	12.8494	25103.6	0.637765	1473.39	Found	25	1	7/1/2021 4:02:06 PM EST	6/29/2021 8:07:15 PM EST	refFermP14	added etoh	2021-06-28	SKH004_R1_28-06-2021	12
741	SKH004-R1	SKH004	R1	formateUV	2.60689	13.7304	11127.3	0.934137	623.761	Found	25	1	7/1/2021 4:02:06 PM EST	6/29/2021 8:07:15 PM EST	refFermP14	added etoh	2021-06-28	SKH004_R1_28-06-2021	12
742	SKH004-R1	SKH004	R1	formateRI		14.0885				Missing	25	1	7/1/2021 4:02:06 PM EST	6/29/2021 8:07:15 PM EST	refFermP14	added etoh	2021-06-28	SKH004_R1_28-06-2021	12
743	SKH004-R1	SKH004	R1	acetateUV	8.23615	15.1403	32617.4	2.73824	1742.73	Found	25	1	7/1/2021 4:02:06 PM EST	6/29/2021 8:07:15 PM EST	refFermP14	added etoh	2021-06-28	SKH004_R1_28-06-2021	12
744	SKH004-R1	SKH004	R1	acetateRI	7.62714	15.44	8542.64	0.217029	455.666	Found	25	1	7/1/2021 4:02:06 PM EST	6/29/2021 8:07:15 PM EST	refFermP14	added etoh	2021-06-28	SKH004_R1_28-06-2021	12
745	SKH004-R1	SKH004	R1			15.5727	9595.23	0.80552	523.159	Unknown	25	1	7/1/2021 4:02:06 PM EST	6/29/2021 8:07:15 PM EST	refFermP14	added etoh	2021-06-28	SKH004_R1_28-06-2021	12
746	SKH004-R1	SKH004	R1	MOPSRI	39.4601	18.8336	316207	8.03335	12031.3	Found	25	1	7/1/2021 4:02:06 PM EST	6/29/2021 8:07:15 PM EST	refFermP14	added etoh	2021-06-28	SKH004_R1_28-06-2021	12
747	SKH004-R1	SKH004	R1			19.6797	8167.64	0.685674	343.42	Unknown	25	1	7/1/2021 4:02:06 PM EST	6/29/2021 8:07:15 PM EST	refFermP14	added etoh	2021-06-28	SKH004_R1_28-06-2021	12
748	SKH004-R1	SKH004	R1	ethanolRI	204.246	21.9319	151830	3.85728	6092.78	Found	25	1	7/1/2021 4:02:06 PM EST	6/29/2021 8:07:15 PM EST	refFermP14	added etoh	2021-06-28	SKH004_R1_28-06-2021	12
749	SKH004-R1	SKH004	R1			24.1362	5938.79	0.498562	146.009	Unknown	25	1	7/1/2021 4:02:06 PM EST	6/29/2021 8:07:15 PM EST	refFermP14	added etoh	2021-06-28	SKH004_R1_28-06-2021	12
750	SKH004-R1	SKH004	R1	Isobutanol		32.62				Missing	25	1	7/1/2021 4:02:06 PM EST	6/29/2021 8:07:15 PM EST	refFermP14	added etoh	2021-06-28	SKH004_R1_28-06-2021	12
751	SKH003-R3	SKH003	R3			6.28744	99750.1	3.90377	9882.6	Unknown	18	1	7/1/2021 4:02:05 PM EST	6/29/2021 5:04:23 PM EST	refFermP14	added etoh	2021-06-28	SKH003_R3_28-06-2021	11
752	SKH003-R3	SKH003	R3			6.55605	2.58471e+06	69.9693	211201	Unknown	18	1	7/1/2021 4:02:05 PM EST	6/29/2021 5:04:23 PM EST	refFermP14	added etoh	2021-06-28	SKH003_R3_28-06-2021	11
753	SKH003-R3	SKH003	R3	sulfuricAcidRI		6.97937	7455.53	0.201825	725.854	Found	18	1	7/1/2021 4:02:05 PM EST	6/29/2021 5:04:23 PM EST	refFermP14	added etoh	2021-06-28	SKH003_R3_28-06-2021	11
754	SKH003-R3	SKH003	R3	sulfuricAcidUV		7.00008	605482	23.6958	65462.3	Found	18	1	7/1/2021 4:02:05 PM EST	6/29/2021 5:04:23 PM EST	refFermP14	added etoh	2021-06-28	SKH003_R3_28-06-2021	11
755	SKH003-R3	SKH003	R3	cellobioseRI	21.7549	7.57237	338966	9.176	20780.6	Found	18	1	7/1/2021 4:02:05 PM EST	6/29/2021 5:04:23 PM EST	refFermP14	added etoh	2021-06-28	SKH003_R3_28-06-2021	11
756	SKH003-R3	SKH003	R3			7.90167	496903	19.4465	40760.6	Unknown	18	1	7/1/2021 4:02:05 PM EST	6/29/2021 5:04:23 PM EST	refFermP14	added etoh	2021-06-28	SKH003_R3_28-06-2021	11
757	SKH003-R3	SKH003	R3			8.20208	85068.1	2.30284	6213.91	Unknown	18	1	7/1/2021 4:02:05 PM EST	6/29/2021 5:04:23 PM EST	refFermP14	added etoh	2021-06-28	SKH003_R3_28-06-2021	11
758	SKH003-R3	SKH003	R3	citrateRI		8.575				Missing	18	1	7/1/2021 4:02:05 PM EST	6/29/2021 5:04:23 PM EST	refFermP14	added etoh	2021-06-28	SKH003_R3_28-06-2021	11
759	SKH003-R3	SKH003	R3	citrateUV		8.62427	52097.9	2.03888	4645.8	Found	18	1	7/1/2021 4:02:05 PM EST	6/29/2021 5:04:23 PM EST	refFermP14	added etoh	2021-06-28	SKH003_R3_28-06-2021	11
760	SKH003-R3	SKH003	R3	glucoseRI	10.9177	9.18609	51259	1.38761	3381.22	Found	18	1	7/1/2021 4:02:05 PM EST	6/29/2021 5:04:23 PM EST	refFermP14	added etoh	2021-06-28	SKH003_R3_28-06-2021	11
761	SKH003-R3	SKH003	R3	pyruvateUV	20.3536	9.6089	399222	15.6238	26232.2	Found	18	1	7/1/2021 4:02:05 PM EST	6/29/2021 5:04:23 PM EST	refFermP14	added etoh	2021-06-28	SKH003_R3_28-06-2021	11
762	SKH003-R3	SKH003	R3			9.89684	1606.73	0.0434949	94.5266	Unknown	18	1	7/1/2021 4:02:05 PM EST	6/29/2021 5:04:23 PM EST	refFermP14	added etoh	2021-06-28	SKH003_R3_28-06-2021	11
763	SKH003-R3	SKH003	R3	malateUV		10.1312				Missing	18	1	7/1/2021 4:02:05 PM EST	6/29/2021 5:04:23 PM EST	refFermP14	added etoh	2021-06-28	SKH003_R3_28-06-2021	11
764	SKH003-R3	SKH003	R3	malateRI		10.43				Missing	18	1	7/1/2021 4:02:05 PM EST	6/29/2021 5:04:23 PM EST	refFermP14	added etoh	2021-06-28	SKH003_R3_28-06-2021	11
765	SKH003-R3	SKH003	R3	succinateUV	3.12532	11.5704	29876.8	1.16925	1632.48	Found	18	1	7/1/2021 4:02:05 PM EST	6/29/2021 5:04:23 PM EST	refFermP14	added etoh	2021-06-28	SKH003_R3_28-06-2021	11
766	SKH003-R3	SKH003	R3	succinateRI		12.076				Missing	18	1	7/1/2021 4:02:05 PM EST	6/29/2021 5:04:23 PM EST	refFermP14	added etoh	2021-06-28	SKH003_R3_28-06-2021	11
767	SKH003-R3	SKH003	R3	lactateUV	57.9216	12.5508	643241	25.1735	40342.7	Found	18	1	7/1/2021 4:02:05 PM EST	6/29/2021 5:04:23 PM EST	refFermP14	added etoh	2021-06-28	SKH003_R3_28-06-2021	11
768	SKH003-R3	SKH003	R3	lactateRI	56.3858	12.8534	136106	3.68446	8016.89	Found	18	1	7/1/2021 4:02:05 PM EST	6/29/2021 5:04:23 PM EST	refFermP14	added etoh	2021-06-28	SKH003_R3_28-06-2021	11
769	SKH003-R3	SKH003	R3	formateUV	7.15921	13.7188	51490.5	2.01511	2845.32	Found	18	1	7/1/2021 4:02:05 PM EST	6/29/2021 5:04:23 PM EST	refFermP14	added etoh	2021-06-28	SKH003_R3_28-06-2021	11
770	SKH003-R3	SKH003	R3	formateRI	1.41106	14.0458	868.348	0.0235066	57.9843	Found	18	1	7/1/2021 4:02:05 PM EST	6/29/2021 5:04:23 PM EST	refFermP14	added etoh	2021-06-28	SKH003_R3_28-06-2021	11
771	SKH003-R3	SKH003	R3	acetateUV	19.3419	15.137	74703.4	2.92356	4258.05	Found	18	1	7/1/2021 4:02:05 PM EST	6/29/2021 5:04:23 PM EST	refFermP14	added etoh	2021-06-28	SKH003_R3_28-06-2021	11
772	SKH003-R3	SKH003	R3	acetateRI	19.1964	15.4394	21423.9	0.579955	1146.84	Found	18	1	7/1/2021 4:02:05 PM EST	6/29/2021 5:04:23 PM EST	refFermP14	added etoh	2021-06-28	SKH003_R3_28-06-2021	11
773	SKH003-R3	SKH003	R3			16.1929	1465.76	0.0573634	83.7828	Unknown	18	1	7/1/2021 4:02:05 PM EST	6/29/2021 5:04:23 PM EST	refFermP14	added etoh	2021-06-28	SKH003_R3_28-06-2021	11
774	SKH003-R3	SKH003	R3			17.521	3038.11	0.118898	101.381	Unknown	18	1	7/1/2021 4:02:05 PM EST	6/29/2021 5:04:23 PM EST	refFermP14	added etoh	2021-06-28	SKH003_R3_28-06-2021	11
775	SKH003-R3	SKH003	R3	MOPSRI	39.025	18.8267	311541	8.43358	11898.7	Found	18	1	7/1/2021 4:02:05 PM EST	6/29/2021 5:04:23 PM EST	refFermP14	added etoh	2021-06-28	SKH003_R3_28-06-2021	11
776	SKH003-R3	SKH003	R3			19.6363	72277.6	2.82862	3107.33	Unknown	18	1	7/1/2021 4:02:05 PM EST	6/29/2021 5:04:23 PM EST	refFermP14	added etoh	2021-06-28	SKH003_R3_28-06-2021	11
777	SKH003-R3	SKH003	R3			20.7506	4756.53	0.186149	173.581	Unknown	18	1	7/1/2021 4:02:05 PM EST	6/29/2021 5:04:23 PM EST	refFermP14	added etoh	2021-06-28	SKH003_R3_28-06-2021	11
778	SKH003-R3	SKH003	R3			20.9977	1922.48	0.0752373	124.901	Unknown	18	1	7/1/2021 4:02:05 PM EST	6/29/2021 5:04:23 PM EST	refFermP14	added etoh	2021-06-28	SKH003_R3_28-06-2021	11
779	SKH003-R3	SKH003	R3	ethanolRI	210.303	21.9412	155054	4.1974	6273.47	Found	18	1	7/1/2021 4:02:05 PM EST	6/29/2021 5:04:23 PM EST	refFermP14	added etoh	2021-06-28	SKH003_R3_28-06-2021	11
780	SKH003-R3	SKH003	R3			23.9594	10746.4	0.420567	482.605	Unknown	18	1	7/1/2021 4:02:05 PM EST	6/29/2021 5:04:23 PM EST	refFermP14	added etoh	2021-06-28	SKH003_R3_28-06-2021	11
781	SKH003-R3	SKH003	R3			24.0869	3596.64	0.140756	464.285	Unknown	18	1	7/1/2021 4:02:05 PM EST	6/29/2021 5:04:23 PM EST	refFermP14	added etoh	2021-06-28	SKH003_R3_28-06-2021	11
782	SKH003-R3	SKH003	R3			24.1992	4654.32	0.182149	375.773	Unknown	18	1	7/1/2021 4:02:05 PM EST	6/29/2021 5:04:23 PM EST	refFermP14	added etoh	2021-06-28	SKH003_R3_28-06-2021	11
783	SKH003-R3	SKH003	R3	Isobutanol		32.62				Missing	18	1	7/1/2021 4:02:05 PM EST	6/29/2021 5:04:23 PM EST	refFermP14	added etoh	2021-06-28	SKH003_R3_28-06-2021	11
784	SKH003-R2	SKH003	R2			6.28547	125359	4.8516	12371.6	Unknown	17	1	7/1/2021 4:02:05 PM EST	6/29/2021 4:38:17 PM EST	refFermP14	added etoh	2021-06-28	SKH003_R2_28-06-2021	10
785	SKH003-R2	SKH003	R2			6.55317	2.58265e+06	69.7984	211537	Unknown	17	1	7/1/2021 4:02:05 PM EST	6/29/2021 4:38:17 PM EST	refFermP14	added etoh	2021-06-28	SKH003_R2_28-06-2021	10
786	SKH003-R2	SKH003	R2	sulfuricAcidRI		6.97793	6811.62	0.18409	662.387	Found	17	1	7/1/2021 4:02:05 PM EST	6/29/2021 4:38:17 PM EST	refFermP14	added etoh	2021-06-28	SKH003_R2_28-06-2021	10
787	SKH003-R2	SKH003	R2	sulfuricAcidUV		6.99885	591186	22.8798	63986.1	Found	17	1	7/1/2021 4:02:05 PM EST	6/29/2021 4:38:17 PM EST	refFermP14	added etoh	2021-06-28	SKH003_R2_28-06-2021	10
788	SKH003-R2	SKH003	R2	cellobioseRI	21.6378	7.56976	338468	9.14739	20668.8	Found	17	1	7/1/2021 4:02:05 PM EST	6/29/2021 4:38:17 PM EST	refFermP14	added etoh	2021-06-28	SKH003_R2_28-06-2021	10
789	SKH003-R2	SKH003	R2			7.90013	504123	19.5103	41206.5	Unknown	17	1	7/1/2021 4:02:05 PM EST	6/29/2021 4:38:17 PM EST	refFermP14	added etoh	2021-06-28	SKH003_R2_28-06-2021	10
790	SKH003-R2	SKH003	R2			8.1995	86049.8	2.32557	6281.83	Unknown	17	1	7/1/2021 4:02:05 PM EST	6/29/2021 4:38:17 PM EST	refFermP14	added etoh	2021-06-28	SKH003_R2_28-06-2021	10
791	SKH003-R2	SKH003	R2	citrateRI		8.575				Missing	17	1	7/1/2021 4:02:05 PM EST	6/29/2021 4:38:17 PM EST	refFermP14	added etoh	2021-06-28	SKH003_R2_28-06-2021	10
792	SKH003-R2	SKH003	R2	citrateUV		8.62271	38972.3	1.50829	3426.03	Found	17	1	7/1/2021 4:02:05 PM EST	6/29/2021 4:38:17 PM EST	refFermP14	added etoh	2021-06-28	SKH003_R2_28-06-2021	10
793	SKH003-R2	SKH003	R2	glucoseRI	10.7169	9.18358	50443.6	1.36328	3319.02	Found	17	1	7/1/2021 4:02:05 PM EST	6/29/2021 4:38:17 PM EST	refFermP14	added etoh	2021-06-28	SKH003_R2_28-06-2021	10
794	SKH003-R2	SKH003	R2	pyruvateUV	19.827	9.60688	388873	15.05	25543.2	Found	17	1	7/1/2021 4:02:05 PM EST	6/29/2021 4:38:17 PM EST	refFermP14	added etoh	2021-06-28	SKH003_R2_28-06-2021	10
795	SKH003-R2	SKH003	R2			9.88921	1675.39	0.045279	95.7753	Unknown	17	1	7/1/2021 4:02:05 PM EST	6/29/2021 4:38:17 PM EST	refFermP14	added etoh	2021-06-28	SKH003_R2_28-06-2021	10
796	SKH003-R2	SKH003	R2	malateUV		10.1312				Missing	17	1	7/1/2021 4:02:05 PM EST	6/29/2021 4:38:17 PM EST	refFermP14	added etoh	2021-06-28	SKH003_R2_28-06-2021	10
797	SKH003-R2	SKH003	R2	malateRI		10.43				Missing	17	1	7/1/2021 4:02:05 PM EST	6/29/2021 4:38:17 PM EST	refFermP14	added etoh	2021-06-28	SKH003_R2_28-06-2021	10
798	SKH003-R2	SKH003	R2	succinateUV	3.24719	11.5686	30958.2	1.19813	1697.93	Found	17	1	7/1/2021 4:02:05 PM EST	6/29/2021 4:38:17 PM EST	refFermP14	added etoh	2021-06-28	SKH003_R2_28-06-2021	10
799	SKH003-R2	SKH003	R2	succinateRI		12.076				Missing	17	1	7/1/2021 4:02:05 PM EST	6/29/2021 4:38:17 PM EST	refFermP14	added etoh	2021-06-28	SKH003_R2_28-06-2021	10
800	SKH003-R2	SKH003	R2	lactateUV	59.959	12.5496	666565	25.797	41793.1	Found	17	1	7/1/2021 4:02:05 PM EST	6/29/2021 4:38:17 PM EST	refFermP14	added etoh	2021-06-28	SKH003_R2_28-06-2021	10
801	SKH003-R2	SKH003	R2	lactateRI	58.74	12.8511	142655	3.85539	8351.61	Found	17	1	7/1/2021 4:02:05 PM EST	6/29/2021 4:38:17 PM EST	refFermP14	added etoh	2021-06-28	SKH003_R2_28-06-2021	10
802	SKH003-R2	SKH003	R2	formateUV	7.72892	13.7151	56784.5	2.19765	3123.34	Found	17	1	7/1/2021 4:02:05 PM EST	6/29/2021 4:38:17 PM EST	refFermP14	added etoh	2021-06-28	SKH003_R2_28-06-2021	10
803	SKH003-R2	SKH003	R2	formateRI	1.51946	14.0522	951.129	0.0257051	62.4387	Found	17	1	7/1/2021 4:02:05 PM EST	6/29/2021 4:38:17 PM EST	refFermP14	added etoh	2021-06-28	SKH003_R2_28-06-2021	10
804	SKH003-R2	SKH003	R2	acetateUV	19.2973	15.1353	74549	2.88516	4247.94	Found	17	1	7/1/2021 4:02:05 PM EST	6/29/2021 4:38:17 PM EST	refFermP14	added etoh	2021-06-28	SKH003_R2_28-06-2021	10
805	SKH003-R2	SKH003	R2	acetateRI	19.0986	15.4376	21331.3	0.576497	1141	Found	17	1	7/1/2021 4:02:05 PM EST	6/29/2021 4:38:17 PM EST	refFermP14	added etoh	2021-06-28	SKH003_R2_28-06-2021	10
806	SKH003-R2	SKH003	R2			16.1812	1446.83	0.0559946	83.3877	Unknown	17	1	7/1/2021 4:02:05 PM EST	6/29/2021 4:38:17 PM EST	refFermP14	added etoh	2021-06-28	SKH003_R2_28-06-2021	10
807	SKH003-R2	SKH003	R2			17.3894	1476.98	0.0571612	110.215	Unknown	17	1	7/1/2021 4:02:05 PM EST	6/29/2021 4:38:17 PM EST	refFermP14	added etoh	2021-06-28	SKH003_R2_28-06-2021	10
808	SKH003-R2	SKH003	R2			17.5064	829.063	0.032086	122.327	Unknown	17	1	7/1/2021 4:02:05 PM EST	6/29/2021 4:38:17 PM EST	refFermP14	added etoh	2021-06-28	SKH003_R2_28-06-2021	10
809	SKH003-R2	SKH003	R2			17.6009	1726.58	0.0668212	105.8	Unknown	17	1	7/1/2021 4:02:05 PM EST	6/29/2021 4:38:17 PM EST	refFermP14	added etoh	2021-06-28	SKH003_R2_28-06-2021	10
810	SKH003-R2	SKH003	R2	MOPSRI	39.3716	18.8219	314457	8.49848	12004.4	Found	17	1	7/1/2021 4:02:05 PM EST	6/29/2021 4:38:17 PM EST	refFermP14	added etoh	2021-06-28	SKH003_R2_28-06-2021	10
811	SKH003-R2	SKH003	R2			19.6336	72949.7	2.82326	3158.1	Unknown	17	1	7/1/2021 4:02:05 PM EST	6/29/2021 4:38:17 PM EST	refFermP14	added etoh	2021-06-28	SKH003_R2_28-06-2021	10
812	SKH003-R2	SKH003	R2			20.5547	2155.7	0.0834287	148.884	Unknown	17	1	7/1/2021 4:02:05 PM EST	6/29/2021 4:38:17 PM EST	refFermP14	added etoh	2021-06-28	SKH003_R2_28-06-2021	10
813	SKH003-R2	SKH003	R2			20.7119	1667.06	0.0645179	188.311	Unknown	17	1	7/1/2021 4:02:05 PM EST	6/29/2021 4:38:17 PM EST	refFermP14	added etoh	2021-06-28	SKH003_R2_28-06-2021	10
814	SKH003-R2	SKH003	R2			20.8582	4073.19	0.157639	188.723	Unknown	17	1	7/1/2021 4:02:05 PM EST	6/29/2021 4:38:17 PM EST	refFermP14	added etoh	2021-06-28	SKH003_R2_28-06-2021	10
815	SKH003-R2	SKH003	R2	ethanolRI	209.769	21.9407	154664	4.17992	6257.52	Found	17	1	7/1/2021 4:02:05 PM EST	6/29/2021 4:38:17 PM EST	refFermP14	added etoh	2021-06-28	SKH003_R2_28-06-2021	10
816	SKH003-R2	SKH003	R2			23.787	5314.09	0.205663	393.898	Unknown	17	1	7/1/2021 4:02:05 PM EST	6/29/2021 4:38:17 PM EST	refFermP14	added etoh	2021-06-28	SKH003_R2_28-06-2021	10
817	SKH003-R2	SKH003	R2			23.9014	3757.89	0.145436	485.14	Unknown	17	1	7/1/2021 4:02:05 PM EST	6/29/2021 4:38:17 PM EST	refFermP14	added etoh	2021-06-28	SKH003_R2_28-06-2021	10
818	SKH003-R2	SKH003	R2			24.0106	3999.91	0.154802	509.779	Unknown	17	1	7/1/2021 4:02:05 PM EST	6/29/2021 4:38:17 PM EST	refFermP14	added etoh	2021-06-28	SKH003_R2_28-06-2021	10
819	SKH003-R2	SKH003	R2			24.1292	7113.43	0.2753	449.352	Unknown	17	1	7/1/2021 4:02:05 PM EST	6/29/2021 4:38:17 PM EST	refFermP14	added etoh	2021-06-28	SKH003_R2_28-06-2021	10
820	SKH003-R2	SKH003	R2	Isobutanol		32.62				Missing	17	1	7/1/2021 4:02:05 PM EST	6/29/2021 4:38:17 PM EST	refFermP14	added etoh	2021-06-28	SKH003_R2_28-06-2021	10
821	SKH003-R1	SKH003	R1			6.28507	193710	7.36538	19000.7	Unknown	16	1	7/1/2021 4:02:05 PM EST	6/29/2021 4:12:13 PM EST	refFermP14	added etoh	2021-06-28	SKH003_R1_28-06-2021	9
822	SKH003-R1	SKH003	R1			6.55355	2.57818e+06	69.7981	211404	Unknown	16	1	7/1/2021 4:02:05 PM EST	6/29/2021 4:12:13 PM EST	refFermP14	added etoh	2021-06-28	SKH003_R1_28-06-2021	9
823	SKH003-R1	SKH003	R1	sulfuricAcidRI		6.98068	6646.72	0.179944	630.989	Found	16	1	7/1/2021 4:02:05 PM EST	6/29/2021 4:12:13 PM EST	refFermP14	added etoh	2021-06-28	SKH003_R1_28-06-2021	9
824	SKH003-R1	SKH003	R1	sulfuricAcidUV		6.99841	538055	20.4583	58258.1	Found	16	1	7/1/2021 4:02:05 PM EST	6/29/2021 4:12:13 PM EST	refFermP14	added etoh	2021-06-28	SKH003_R1_28-06-2021	9
825	SKH003-R1	SKH003	R1	cellobioseRI	21.1412	7.57017	331104	8.96387	20194.5	Found	16	1	7/1/2021 4:02:05 PM EST	6/29/2021 4:12:13 PM EST	refFermP14	added etoh	2021-06-28	SKH003_R1_28-06-2021	9
826	SKH003-R1	SKH003	R1			7.90005	509108	19.3576	41548.1	Unknown	16	1	7/1/2021 4:02:05 PM EST	6/29/2021 4:12:13 PM EST	refFermP14	added etoh	2021-06-28	SKH003_R1_28-06-2021	9
827	SKH003-R1	SKH003	R1			8.19981	86663.8	2.34622	6332.21	Unknown	16	1	7/1/2021 4:02:05 PM EST	6/29/2021 4:12:13 PM EST	refFermP14	added etoh	2021-06-28	SKH003_R1_28-06-2021	9
828	SKH003-R1	SKH003	R1	citrateRI		8.575				Missing	16	1	7/1/2021 4:02:05 PM EST	6/29/2021 4:12:13 PM EST	refFermP14	added etoh	2021-06-28	SKH003_R1_28-06-2021	9
829	SKH003-R1	SKH003	R1	citrateUV		8.6225	37415.4	1.42263	3301.46	Found	16	1	7/1/2021 4:02:05 PM EST	6/29/2021 4:12:13 PM EST	refFermP14	added etoh	2021-06-28	SKH003_R1_28-06-2021	9
830	SKH003-R1	SKH003	R1	glucoseRI	9.67687	9.18395	45523.8	1.23245	2996.93	Found	16	1	7/1/2021 4:02:05 PM EST	6/29/2021 4:12:13 PM EST	refFermP14	added etoh	2021-06-28	SKH003_R1_28-06-2021	9
831	SKH003-R1	SKH003	R1	pyruvateUV	19.1605	9.6069	375804	14.2891	24671.4	Found	16	1	7/1/2021 4:02:05 PM EST	6/29/2021 4:12:13 PM EST	refFermP14	added etoh	2021-06-28	SKH003_R1_28-06-2021	9
832	SKH003-R1	SKH003	R1			9.87791	1719.07	0.0465397	94.4275	Unknown	16	1	7/1/2021 4:02:05 PM EST	6/29/2021 4:12:13 PM EST	refFermP14	added etoh	2021-06-28	SKH003_R1_28-06-2021	9
833	SKH003-R1	SKH003	R1	malateUV		10.1312				Missing	16	1	7/1/2021 4:02:05 PM EST	6/29/2021 4:12:13 PM EST	refFermP14	added etoh	2021-06-28	SKH003_R1_28-06-2021	9
834	SKH003-R1	SKH003	R1	malateRI		10.43				Missing	16	1	7/1/2021 4:02:05 PM EST	6/29/2021 4:12:13 PM EST	refFermP14	added etoh	2021-06-28	SKH003_R1_28-06-2021	9
835	SKH003-R1	SKH003	R1	succinateUV	3.46475	11.5697	33244.3	1.26403	1814.76	Found	16	1	7/1/2021 4:02:05 PM EST	6/29/2021 4:12:13 PM EST	refFermP14	added etoh	2021-06-28	SKH003_R1_28-06-2021	9
836	SKH003-R1	SKH003	R1	succinateRI		12.076				Missing	16	1	7/1/2021 4:02:05 PM EST	6/29/2021 4:12:13 PM EST	refFermP14	added etoh	2021-06-28	SKH003_R1_28-06-2021	9
837	SKH003-R1	SKH003	R1	lactateUV	62.312	12.5497	693064	26.3521	43468.1	Found	16	1	7/1/2021 4:02:05 PM EST	6/29/2021 4:12:13 PM EST	refFermP14	added etoh	2021-06-28	SKH003_R1_28-06-2021	9
838	SKH003-R1	SKH003	R1	lactateRI	61.0934	12.8516	148273	4.01415	8686.22	Found	16	1	7/1/2021 4:02:05 PM EST	6/29/2021 4:12:13 PM EST	refFermP14	added etoh	2021-06-28	SKH003_R1_28-06-2021	9
839	SKH003-R1	SKH003	R1	formateUV	9.11905	13.7154	69375	2.63782	3801.73	Found	16	1	7/1/2021 4:02:05 PM EST	6/29/2021 4:12:13 PM EST	refFermP14	added etoh	2021-06-28	SKH003_R1_28-06-2021	9
840	SKH003-R1	SKH003	R1	formateRI	1.73142	14.0493	1071.74	0.0290148	71.1488	Found	16	1	7/1/2021 4:02:05 PM EST	6/29/2021 4:12:13 PM EST	refFermP14	added etoh	2021-06-28	SKH003_R1_28-06-2021	9
841	SKH003-R1	SKH003	R1	acetateUV	19.1473	15.1352	74009.7	2.81404	4213.96	Found	16	1	7/1/2021 4:02:05 PM EST	6/29/2021 4:12:13 PM EST	refFermP14	added etoh	2021-06-28	SKH003_R1_28-06-2021	9
842	SKH003-R1	SKH003	R1	acetateRI	18.9269	15.4376	21124.6	0.571898	1130.75	Found	16	1	7/1/2021 4:02:05 PM EST	6/29/2021 4:12:13 PM EST	refFermP14	added etoh	2021-06-28	SKH003_R1_28-06-2021	9
843	SKH003-R1	SKH003	R1			16.1965	1537.28	0.0584516	79.6015	Unknown	16	1	7/1/2021 4:02:05 PM EST	6/29/2021 4:12:13 PM EST	refFermP14	added etoh	2021-06-28	SKH003_R1_28-06-2021	9
844	SKH003-R1	SKH003	R1			17.3394	907.886	0.0345202	86.1318	Unknown	16	1	7/1/2021 4:02:05 PM EST	6/29/2021 4:12:13 PM EST	refFermP14	added etoh	2021-06-28	SKH003_R1_28-06-2021	9
845	SKH003-R1	SKH003	R1			17.4702	896.019	0.034069	115.815	Unknown	16	1	7/1/2021 4:02:05 PM EST	6/29/2021 4:12:13 PM EST	refFermP14	added etoh	2021-06-28	SKH003_R1_28-06-2021	9
846	SKH003-R1	SKH003	R1			17.5772	1462.86	0.0556219	106.617	Unknown	16	1	7/1/2021 4:02:05 PM EST	6/29/2021 4:12:13 PM EST	refFermP14	added etoh	2021-06-28	SKH003_R1_28-06-2021	9
847	SKH003-R1	SKH003	R1	MOPSRI	39.4607	18.8233	314841	8.52358	12031.5	Found	16	1	7/1/2021 4:02:05 PM EST	6/29/2021 4:12:13 PM EST	refFermP14	added etoh	2021-06-28	SKH003_R1_28-06-2021	9
848	SKH003-R1	SKH003	R1			19.6337	74936.6	2.84929	3227.1	Unknown	16	1	7/1/2021 4:02:05 PM EST	6/29/2021 4:12:13 PM EST	refFermP14	added etoh	2021-06-28	SKH003_R1_28-06-2021	9
849	SKH003-R1	SKH003	R1			20.7253	2557.73	0.0972516	128.816	Unknown	16	1	7/1/2021 4:02:05 PM EST	6/29/2021 4:12:13 PM EST	refFermP14	added etoh	2021-06-28	SKH003_R1_28-06-2021	9
850	SKH003-R1	SKH003	R1			20.9165	2372.67	0.090215	117.707	Unknown	16	1	7/1/2021 4:02:05 PM EST	6/29/2021 4:12:13 PM EST	refFermP14	added etoh	2021-06-28	SKH003_R1_28-06-2021	9
851	SKH003-R1	SKH003	R1	ethanolRI	214.414	21.9408	158618	4.29421	6396.08	Found	16	1	7/1/2021 4:02:05 PM EST	6/29/2021 4:12:13 PM EST	refFermP14	added etoh	2021-06-28	SKH003_R1_28-06-2021	9
852	SKH003-R1	SKH003	R1			23.7972	6997.92	0.266079	429.725	Unknown	16	1	7/1/2021 4:02:05 PM EST	6/29/2021 4:12:13 PM EST	refFermP14	added etoh	2021-06-28	SKH003_R1_28-06-2021	9
853	SKH003-R1	SKH003	R1			23.9524	4765.88	0.181211	543.016	Unknown	16	1	7/1/2021 4:02:05 PM EST	6/29/2021 4:12:13 PM EST	refFermP14	added etoh	2021-06-28	SKH003_R1_28-06-2021	9
854	SKH003-R1	SKH003	R1			24.0939	9793.5	0.372374	521.752	Unknown	16	1	7/1/2021 4:02:05 PM EST	6/29/2021 4:12:13 PM EST	refFermP14	added etoh	2021-06-28	SKH003_R1_28-06-2021	9
855	SKH003-R1	SKH003	R1	Isobutanol		32.62				Missing	16	1	7/1/2021 4:02:05 PM EST	6/29/2021 4:12:13 PM EST	refFermP14	added etoh	2021-06-28	SKH003_R1_28-06-2021	9
856	SKH002-R3	SKH002	R3			6.55467	2.58451e+06	69.5105	211799	Unknown	15	1	7/1/2021 4:02:05 PM EST	6/29/2021 3:46:09 PM EST	refFermP14	added etoh	2021-06-28	SKH002_R3_28-06-2021	8
857	SKH002-R3	SKH002	R3	sulfuricAcidRI		6.98058	6777.98	0.182294	650.572	Found	15	1	7/1/2021 4:02:05 PM EST	6/29/2021 3:46:09 PM EST	refFermP14	added etoh	2021-06-28	SKH002_R3_28-06-2021	8
858	SKH002-R3	SKH002	R3	cellobioseRI	24.3652	7.57134	377796	10.1608	23274	Found	15	1	7/1/2021 4:02:05 PM EST	6/29/2021 3:46:09 PM EST	refFermP14	added etoh	2021-06-28	SKH002_R3_28-06-2021	8
859	SKH002-R3	SKH002	R3			8.2007	86713.4	2.33216	6347.88	Unknown	15	1	7/1/2021 4:02:05 PM EST	6/29/2021 3:46:09 PM EST	refFermP14	added etoh	2021-06-28	SKH002_R3_28-06-2021	8
860	SKH002-R3	SKH002	R3	citrateRI		8.575				Missing	15	1	7/1/2021 4:02:05 PM EST	6/29/2021 3:46:09 PM EST	refFermP14	added etoh	2021-06-28	SKH002_R3_28-06-2021	8
861	SKH002-R3	SKH002	R3	glucoseRI	7.95883	9.18464	37552.4	1.00997	2464.85	Found	15	1	7/1/2021 4:02:05 PM EST	6/29/2021 3:46:09 PM EST	refFermP14	added etoh	2021-06-28	SKH002_R3_28-06-2021	8
862	SKH002-R3	SKH002	R3			9.87977	1382.62	0.0371855	77.5892	Unknown	15	1	7/1/2021 4:02:05 PM EST	6/29/2021 3:46:09 PM EST	refFermP14	added etoh	2021-06-28	SKH002_R3_28-06-2021	8
863	SKH002-R3	SKH002	R3	malateRI		10.43				Missing	15	1	7/1/2021 4:02:05 PM EST	6/29/2021 3:46:09 PM EST	refFermP14	added etoh	2021-06-28	SKH002_R3_28-06-2021	8
864	SKH002-R3	SKH002	R3	succinateRI		12.076				Missing	15	1	7/1/2021 4:02:05 PM EST	6/29/2021 3:46:09 PM EST	refFermP14	added etoh	2021-06-28	SKH002_R3_28-06-2021	8
865	SKH002-R3	SKH002	R3	lactateRI	54.1489	12.8523	130306	3.50458	7698.85	Found	15	1	7/1/2021 4:02:05 PM EST	6/29/2021 3:46:09 PM EST	refFermP14	added etoh	2021-06-28	SKH002_R3_28-06-2021	8
866	SKH002-R3	SKH002	R3	formateRI	1.6335	14.0446	1071.48	0.0288175	67.1247	Found	15	1	7/1/2021 4:02:05 PM EST	6/29/2021 3:46:09 PM EST	refFermP14	added etoh	2021-06-28	SKH002_R3_28-06-2021	8
867	SKH002-R3	SKH002	R3	acetateRI	17.7114	15.4396	19683.6	0.52939	1058.13	Found	15	1	7/1/2021 4:02:05 PM EST	6/29/2021 3:46:09 PM EST	refFermP14	added etoh	2021-06-28	SKH002_R3_28-06-2021	8
868	SKH002-R3	SKH002	R3	MOPSRI	39.4994	18.8257	313356	8.42772	12043.3	Found	15	1	7/1/2021 4:02:05 PM EST	6/29/2021 3:46:09 PM EST	refFermP14	added etoh	2021-06-28	SKH002_R3_28-06-2021	8
869	SKH002-R3	SKH002	R3	ethanolRI	216.118	21.9401	159010	4.27658	6446.92	Found	15	1	7/1/2021 4:02:05 PM EST	6/29/2021 3:46:09 PM EST	refFermP14	added etoh	2021-06-28	SKH002_R3_28-06-2021	8
870	SKH002-R3	SKH002	R3	Isobutanol		32.62				Missing	15	1	7/1/2021 4:02:05 PM EST	6/29/2021 3:46:09 PM EST	refFermP14	added etoh	2021-06-28	SKH002_R3_28-06-2021	8
871	SKH002-R3	SKH002	R3			6.28804	111746	4.55305	11093.1	Unknown	15	1	7/1/2021 4:02:04 PM EST	6/29/2021 3:46:09 PM EST	refFermP14	added etoh	2021-06-28	SKH002_R3_28-06-2021	8
872	SKH002-R3	SKH002	R3	sulfuricAcidUV		6.99996	588573	23.9812	63900.9	Found	15	1	7/1/2021 4:02:04 PM EST	6/29/2021 3:46:09 PM EST	refFermP14	added etoh	2021-06-28	SKH002_R3_28-06-2021	8
873	SKH002-R3	SKH002	R3			7.90214	507429	20.675	41686	Unknown	15	1	7/1/2021 4:02:04 PM EST	6/29/2021 3:46:09 PM EST	refFermP14	added etoh	2021-06-28	SKH002_R3_28-06-2021	8
874	SKH002-R3	SKH002	R3	citrateUV		8.62448	47829.8	1.94881	4315.57	Found	15	1	7/1/2021 4:02:04 PM EST	6/29/2021 3:46:09 PM EST	refFermP14	added etoh	2021-06-28	SKH002_R3_28-06-2021	8
875	SKH002-R3	SKH002	R3	pyruvateUV	16.8018	9.60977	327906	13.3604	21587.1	Found	15	1	7/1/2021 4:02:04 PM EST	6/29/2021 3:46:09 PM EST	refFermP14	added etoh	2021-06-28	SKH002_R3_28-06-2021	8
876	SKH002-R3	SKH002	R3	malateUV		10.1312				Missing	15	1	7/1/2021 4:02:04 PM EST	6/29/2021 3:46:09 PM EST	refFermP14	added etoh	2021-06-28	SKH002_R3_28-06-2021	8
877	SKH002-R3	SKH002	R3	succinateUV	3.2147	11.5715	30319.6	1.23536	1680.48	Found	15	1	7/1/2021 4:02:04 PM EST	6/29/2021 3:46:09 PM EST	refFermP14	added etoh	2021-06-28	SKH002_R3_28-06-2021	8
878	SKH002-R3	SKH002	R3	lactateUV	55.7113	12.5512	617053	25.1416	38769.3	Found	15	1	7/1/2021 4:02:04 PM EST	6/29/2021 3:46:09 PM EST	refFermP14	added etoh	2021-06-28	SKH002_R3_28-06-2021	8
879	SKH002-R3	SKH002	R3	formateUV	7.77492	13.7201	57319.8	2.33547	3145.79	Found	15	1	7/1/2021 4:02:04 PM EST	6/29/2021 3:46:09 PM EST	refFermP14	added etoh	2021-06-28	SKH002_R3_28-06-2021	8
880	SKH002-R3	SKH002	R3	acetateUV	17.9723	15.1382	69111.2	2.81591	3947.85	Found	15	1	7/1/2021 4:02:04 PM EST	6/29/2021 3:46:09 PM EST	refFermP14	added etoh	2021-06-28	SKH002_R3_28-06-2021	8
881	SKH002-R3	SKH002	R3			16.196	1458.55	0.0594282	79.3586	Unknown	15	1	7/1/2021 4:02:04 PM EST	6/29/2021 3:46:09 PM EST	refFermP14	added etoh	2021-06-28	SKH002_R3_28-06-2021	8
882	SKH002-R3	SKH002	R3			17.3735	1182.83	0.048194	114.345	Unknown	15	1	7/1/2021 4:02:04 PM EST	6/29/2021 3:46:09 PM EST	refFermP14	added etoh	2021-06-28	SKH002_R3_28-06-2021	8
883	SKH002-R3	SKH002	R3			17.5373	3084.87	0.125692	131.103	Unknown	15	1	7/1/2021 4:02:04 PM EST	6/29/2021 3:46:09 PM EST	refFermP14	added etoh	2021-06-28	SKH002_R3_28-06-2021	8
884	SKH002-R3	SKH002	R3			19.6384	64007.9	2.60798	2756.92	Unknown	15	1	7/1/2021 4:02:04 PM EST	6/29/2021 3:46:09 PM EST	refFermP14	added etoh	2021-06-28	SKH002_R3_28-06-2021	8
885	SKH002-R3	SKH002	R3			20.809	5813.07	0.236852	144.558	Unknown	15	1	7/1/2021 4:02:04 PM EST	6/29/2021 3:46:09 PM EST	refFermP14	added etoh	2021-06-28	SKH002_R3_28-06-2021	8
886	SKH002-R3	SKH002	R3			23.921	10975.5	0.447194	520.016	Unknown	15	1	7/1/2021 4:02:04 PM EST	6/29/2021 3:46:09 PM EST	refFermP14	added etoh	2021-06-28	SKH002_R3_28-06-2021	8
887	SKH002-R3	SKH002	R3			24.0746	10501.1	0.427863	520.043	Unknown	15	1	7/1/2021 4:02:04 PM EST	6/29/2021 3:46:09 PM EST	refFermP14	added etoh	2021-06-28	SKH002_R3_28-06-2021	8
888	SKH002-R2	SKH002	R2			6.28447	136503	5.44701	13693	Unknown	14	1	7/1/2021 4:02:04 PM EST	6/29/2021 3:20:05 PM EST	refFermP14	added etoh	2021-06-28	SKH002_R2_28-06-2021
889	SKH002-R2	SKH002	R2			6.55162	2.52608e+06	71.1591	207708	Unknown	14	1	7/1/2021 4:02:04 PM EST	6/29/2021 3:20:05 PM EST	refFermP14	added etoh	2021-06-28	SKH002_R2_28-06-2021
890	SKH002-R2	SKH002	R2	sulfuricAcidRI		6.97548	6738.18	0.189813	670.982	Found	14	1	7/1/2021 4:02:04 PM EST	6/29/2021 3:20:05 PM EST	refFermP14	added etoh	2021-06-28	SKH002_R2_28-06-2021
891	SKH002-R2	SKH002	R2	sulfuricAcidUV		6.99836	728962	29.0885	78935.8	Found	14	1	7/1/2021 4:02:04 PM EST	6/29/2021 3:20:05 PM EST	refFermP14	added etoh	2021-06-28	SKH002_R2_28-06-2021
892	SKH002-R2	SKH002	R2	cellobioseRI	21.1898	7.56993	330073	9.29808	20240.9	Found	14	1	7/1/2021 4:02:04 PM EST	6/29/2021 3:20:05 PM EST	refFermP14	added etoh	2021-06-28	SKH002_R2_28-06-2021
893	SKH002-R2	SKH002	R2			7.89959	456587	18.2196	37094.1	Unknown	14	1	7/1/2021 4:02:04 PM EST	6/29/2021 3:20:05 PM EST	refFermP14	added etoh	2021-06-28	SKH002_R2_28-06-2021
894	SKH002-R2	SKH002	R2			8.19897	77467	2.18223	5645.03	Unknown	14	1	7/1/2021 4:02:04 PM EST	6/29/2021 3:20:05 PM EST	refFermP14	added etoh	2021-06-28	SKH002_R2_28-06-2021
895	SKH002-R2	SKH002	R2	citrateRI		8.575				Missing	14	1	7/1/2021 4:02:04 PM EST	6/29/2021 3:20:05 PM EST	refFermP14	added etoh	2021-06-28	SKH002_R2_28-06-2021
896	SKH002-R2	SKH002	R2	citrateUV		8.62258	38862.2	1.55076	3452.03	Found	14	1	7/1/2021 4:02:04 PM EST	6/29/2021 3:20:05 PM EST	refFermP14	added etoh	2021-06-28	SKH002_R2_28-06-2021
897	SKH002-R2	SKH002	R2	glucoseRI	9.07093	9.18391	42663.4	1.20182	2809.27	Found	14	1	7/1/2021 4:02:04 PM EST	6/29/2021 3:20:05 PM EST	refFermP14	added etoh	2021-06-28	SKH002_R2_28-06-2021
898	SKH002-R2	SKH002	R2	pyruvateUV	19.3066	9.60758	378213	15.0922	24862.4	Found	14	1	7/1/2021 4:02:04 PM EST	6/29/2021 3:20:05 PM EST	refFermP14	added etoh	2021-06-28	SKH002_R2_28-06-2021
899	SKH002-R2	SKH002	R2			9.89508	1468.07	0.0413551	86.9944	Unknown	14	1	7/1/2021 4:02:04 PM EST	6/29/2021 3:20:05 PM EST	refFermP14	added etoh	2021-06-28	SKH002_R2_28-06-2021
900	SKH002-R2	SKH002	R2	malateUV		10.1312				Missing	14	1	7/1/2021 4:02:04 PM EST	6/29/2021 3:20:05 PM EST	refFermP14	added etoh	2021-06-28	SKH002_R2_28-06-2021
901	SKH002-R2	SKH002	R2	malateRI		10.43				Missing	14	1	7/1/2021 4:02:04 PM EST	6/29/2021 3:20:05 PM EST	refFermP14	added etoh	2021-06-28	SKH002_R2_28-06-2021
902	SKH002-R2	SKH002	R2	succinateUV	2.68441	11.5684	25586.1	1.02099	1395.7	Found	14	1	7/1/2021 4:02:04 PM EST	6/29/2021 3:20:05 PM EST	refFermP14	added etoh	2021-06-28	SKH002_R2_28-06-2021
903	SKH002-R2	SKH002	R2	succinateRI		12.076				Missing	14	1	7/1/2021 4:02:04 PM EST	6/29/2021 3:20:05 PM EST	refFermP14	added etoh	2021-06-28	SKH002_R2_28-06-2021
904	SKH002-R2	SKH002	R2	lactateUV	49.1929	12.5494	544090	21.7114	34129.1	Found	14	1	7/1/2021 4:02:04 PM EST	6/29/2021 3:20:05 PM EST	refFermP14	added etoh	2021-06-28	SKH002_R2_28-06-2021
905	SKH002-R2	SKH002	R2	lactateRI	47.683	12.8509	115049	3.24091	6779.54	Found	14	1	7/1/2021 4:02:04 PM EST	6/29/2021 3:20:05 PM EST	refFermP14	added etoh	2021-06-28	SKH002_R2_28-06-2021
906	SKH002-R2	SKH002	R2	formateUV	6.2925	13.7187	43522.3	1.73671	2422.36	Found	14	1	7/1/2021 4:02:04 PM EST	6/29/2021 3:20:05 PM EST	refFermP14	added etoh	2021-06-28	SKH002_R2_28-06-2021
907	SKH002-R2	SKH002	R2	formateRI	1.4625	14.0463	939.219	0.0264576	60.0979	Found	14	1	7/1/2021 4:02:04 PM EST	6/29/2021 3:20:05 PM EST	refFermP14	added etoh	2021-06-28	SKH002_R2_28-06-2021
908	SKH002-R2	SKH002	R2	acetateUV	17.2282	15.1364	66404.6	2.64981	3779.32	Found	14	1	7/1/2021 4:02:04 PM EST	6/29/2021 3:20:05 PM EST	refFermP14	added etoh	2021-06-28	SKH002_R2_28-06-2021
909	SKH002-R2	SKH002	R2	acetateRI	16.9997	15.4382	18989.9	0.53494	1015.61	Found	14	1	7/1/2021 4:02:04 PM EST	6/29/2021 3:20:05 PM EST	refFermP14	added etoh	2021-06-28	SKH002_R2_28-06-2021
910	SKH002-R2	SKH002	R2			17.4013	1327.12	0.0529573	103.864	Unknown	14	1	7/1/2021 4:02:04 PM EST	6/29/2021 3:20:05 PM EST	refFermP14	added etoh	2021-06-28	SKH002_R2_28-06-2021
911	SKH002-R2	SKH002	R2			17.5192	2020.21	0.0806144	113.503	Unknown	14	1	7/1/2021 4:02:04 PM EST	6/29/2021 3:20:05 PM EST	refFermP14	added etoh	2021-06-28	SKH002_R2_28-06-2021
912	SKH002-R2	SKH002	R2	MOPSRI	35.8335	18.8253	285649	8.04667	10925.6	Found	14	1	7/1/2021 4:02:04 PM EST	6/29/2021 3:20:05 PM EST	refFermP14	added etoh	2021-06-28	SKH002_R2_28-06-2021
913	SKH002-R2	SKH002	R2			19.6389	59995.5	2.39406	2598.74	Unknown	14	1	7/1/2021 4:02:04 PM EST	6/29/2021 3:20:05 PM EST	refFermP14	added etoh	2021-06-28	SKH002_R2_28-06-2021
914	SKH002-R2	SKH002	R2			20.6723	2334.3	0.0931479	154.447	Unknown	14	1	7/1/2021 4:02:04 PM EST	6/29/2021 3:20:05 PM EST	refFermP14	added etoh	2021-06-28	SKH002_R2_28-06-2021
915	SKH002-R2	SKH002	R2			20.7987	4438.6	0.177118	172.295	Unknown	14	1	7/1/2021 4:02:04 PM EST	6/29/2021 3:20:05 PM EST	refFermP14	added etoh	2021-06-28	SKH002_R2_28-06-2021
916	SKH002-R2	SKH002	R2	ethanolRI	195.847	21.9407	144787	4.07863	5842.23	Found	14	1	7/1/2021 4:02:04 PM EST	6/29/2021 3:20:05 PM EST	refFermP14	added etoh	2021-06-28	SKH002_R2_28-06-2021
917	SKH002-R2	SKH002	R2			23.8393	5807.24	0.231732	361.348	Unknown	14	1	7/1/2021 4:02:04 PM EST	6/29/2021 3:20:05 PM EST	refFermP14	added etoh	2021-06-28	SKH002_R2_28-06-2021
918	SKH002-R2	SKH002	R2			23.973	4180.07	0.166801	428.951	Unknown	14	1	7/1/2021 4:02:04 PM EST	6/29/2021 3:20:05 PM EST	refFermP14	added etoh	2021-06-28	SKH002_R2_28-06-2021
919	SKH002-R2	SKH002	R2			24.1054	7180.88	0.286546	404.91	Unknown	14	1	7/1/2021 4:02:04 PM EST	6/29/2021 3:20:05 PM EST	refFermP14	added etoh	2021-06-28	SKH002_R2_28-06-2021
920	SKH002-R2	SKH002	R2	Isobutanol		32.62				Missing	14	1	7/1/2021 4:02:04 PM EST	6/29/2021 3:20:05 PM EST	refFermP14	added etoh	2021-06-28	SKH002_R2_28-06-2021
921	SKH002-R1	SKH002	R1			6.28331	194788	4.05312	17903	Unknown	13	1	7/1/2021 4:02:04 PM EST	6/29/2021 2:54:00 PM EST	refFermP14	added etoh	2021-06-28	SKH002_R1_28-06-2021	6
922	SKH002-R1	SKH002	R1			6.55427	2.62929e+06	69.9083	213276	Unknown	13	1	7/1/2021 4:02:04 PM EST	6/29/2021 2:54:00 PM EST	refFermP14	added etoh	2021-06-28	SKH002_R1_28-06-2021	6
923	SKH002-R1	SKH002	R1	sulfuricAcidRI		6.94576	57726.9	1.53486	3876.08	Found	13	1	7/1/2021 4:02:04 PM EST	6/29/2021 2:54:00 PM EST	refFermP14	added etoh	2021-06-28	SKH002_R1_28-06-2021	6
924	SKH002-R1	SKH002	R1	sulfuricAcidUV		7.00142	1.96947e+06	40.9804	212696	Found	13	1	7/1/2021 4:02:04 PM EST	6/29/2021 2:54:00 PM EST	refFermP14	added etoh	2021-06-28	SKH002_R1_28-06-2021	6
925	SKH002-R1	SKH002	R1	cellobioseRI	15.6684	7.57074	236650	6.29211	14966.7	Found	13	1	7/1/2021 4:02:04 PM EST	6/29/2021 2:54:00 PM EST	refFermP14	added etoh	2021-06-28	SKH002_R1_28-06-2021	6
926	SKH002-R1	SKH002	R1			7.86279	27148.3	0.721828	3060.49	Unknown	13	1	7/1/2021 4:02:04 PM EST	6/29/2021 2:54:00 PM EST	refFermP14	added etoh	2021-06-28	SKH002_R1_28-06-2021	6
927	SKH002-R1	SKH002	R1			7.90135	467381	9.72521	38240.7	Unknown	13	1	7/1/2021 4:02:04 PM EST	6/29/2021 2:54:00 PM EST	refFermP14	added etoh	2021-06-28	SKH002_R1_28-06-2021	6
928	SKH002-R1	SKH002	R1			8.20093	85850.5	2.28262	6052.31	Unknown	13	1	7/1/2021 4:02:04 PM EST	6/29/2021 2:54:00 PM EST	refFermP14	added etoh	2021-06-28	SKH002_R1_28-06-2021	6
929	SKH002-R1	SKH002	R1	citrateRI		8.575				Missing	13	1	7/1/2021 4:02:04 PM EST	6/29/2021 2:54:00 PM EST	refFermP14	added etoh	2021-06-28	SKH002_R1_28-06-2021	6
930	SKH002-R1	SKH002	R1	citrateUV		8.62578	89087.2	1.85371	8004.52	Found	13	1	7/1/2021 4:02:04 PM EST	6/29/2021 2:54:00 PM EST	refFermP14	added etoh	2021-06-28	SKH002_R1_28-06-2021	6
931	SKH002-R1	SKH002	R1	glucoseRI	9.50428	9.18396	45219.1	1.2023	2943.47	Found	13	1	7/1/2021 4:02:04 PM EST	6/29/2021 2:54:00 PM EST	refFermP14	added etoh	2021-06-28	SKH002_R1_28-06-2021	6
932	SKH002-R1	SKH002	R1	pyruvateUV	47.8265	9.60973	948184	19.7297	62289.4	Found	13	1	7/1/2021 4:02:04 PM EST	6/29/2021 2:54:00 PM EST	refFermP14	added etoh	2021-06-28	SKH002_R1_28-06-2021	6
933	SKH002-R1	SKH002	R1			9.88533	3398.64	0.0903642	195.166	Unknown	13	1	7/1/2021 4:02:04 PM EST	6/29/2021 2:54:00 PM EST	refFermP14	added etoh	2021-06-28	SKH002_R1_28-06-2021	6
934	SKH002-R1	SKH002	R1	malateUV		10.1312				Missing	13	1	7/1/2021 4:02:04 PM EST	6/29/2021 2:54:00 PM EST	refFermP14	added etoh	2021-06-28	SKH002_R1_28-06-2021	6
935	SKH002-R1	SKH002	R1	malateRI		10.43				Missing	13	1	7/1/2021 4:02:04 PM EST	6/29/2021 2:54:00 PM EST	refFermP14	added etoh	2021-06-28	SKH002_R1_28-06-2021	6
936	SKH002-R1	SKH002	R1	succinateUV	1.34205	11.5833	13314.3	0.277042	674.816	Found	13	1	7/1/2021 4:02:04 PM EST	6/29/2021 2:54:00 PM EST	refFermP14	added etoh	2021-06-28	SKH002_R1_28-06-2021	6
937	SKH002-R1	SKH002	R1	succinateRI		12.076				Missing	13	1	7/1/2021 4:02:04 PM EST	6/29/2021 2:54:00 PM EST	refFermP14	added etoh	2021-06-28	SKH002_R1_28-06-2021	6
938	SKH002-R1	SKH002	R1	lactateUV	74.1546	12.5519	829269	17.2553	51898.3	Found	13	1	7/1/2021 4:02:04 PM EST	6/29/2021 2:54:00 PM EST	refFermP14	added etoh	2021-06-28	SKH002_R1_28-06-2021	6
939	SKH002-R1	SKH002	R1	lactateRI	72.3545	12.8532	174295	4.63422	10287.3	Found	13	1	7/1/2021 4:02:04 PM EST	6/29/2021 2:54:00 PM EST	refFermP14	added etoh	2021-06-28	SKH002_R1_28-06-2021	6
940	SKH002-R1	SKH002	R1	formateUV	14.8482	13.7311	115438	2.40202	6597.61	Found	13	1	7/1/2021 4:02:04 PM EST	6/29/2021 2:54:00 PM EST	refFermP14	added etoh	2021-06-28	SKH002_R1_28-06-2021	6
941	SKH002-R1	SKH002	R1	formateRI	6.74217	14.0492	4546.41	0.120881	277.054	Found	13	1	7/1/2021 4:02:04 PM EST	6/29/2021 2:54:00 PM EST	refFermP14	added etoh	2021-06-28	SKH002_R1_28-06-2021	6
942	SKH002-R1	SKH002	R1	acetateUV	19.8767	15.1369	76456.1	1.59089	4379.17	Found	13	1	7/1/2021 4:02:04 PM EST	6/29/2021 2:54:00 PM EST	refFermP14	added etoh	2021-06-28	SKH002_R1_28-06-2021	6
943	SKH002-R1	SKH002	R1	acetateRI	19.7105	15.4389	21939.1	0.583324	1177.56	Found	13	1	7/1/2021 4:02:04 PM EST	6/29/2021 2:54:00 PM EST	refFermP14	added etoh	2021-06-28	SKH002_R1_28-06-2021	6
944	SKH002-R1	SKH002	R1			16.1776	1309.06	0.0272388	72.2661	Unknown	13	1	7/1/2021 4:02:04 PM EST	6/29/2021 2:54:00 PM EST	refFermP14	added etoh	2021-06-28	SKH002_R1_28-06-2021	6
945	SKH002-R1	SKH002	R1			17.4576	2706.04	0.0563069	107.588	Unknown	13	1	7/1/2021 4:02:04 PM EST	6/29/2021 2:54:00 PM EST	refFermP14	added etoh	2021-06-28	SKH002_R1_28-06-2021	6
946	SKH002-R1	SKH002	R1			18.5478	56787.2	1.18162	2603.04	Unknown	13	1	7/1/2021 4:02:04 PM EST	6/29/2021 2:54:00 PM EST	refFermP14	added etoh	2021-06-28	SKH002_R1_28-06-2021	6
947	SKH002-R1	SKH002	R1	MOPSRI	39.7533	18.826	315452	8.38734	12120.7	Found	13	1	7/1/2021 4:02:04 PM EST	6/29/2021 2:54:00 PM EST	refFermP14	added etoh	2021-06-28	SKH002_R1_28-06-2021	6
948	SKH002-R1	SKH002	R1			19.7355	3070.41	0.0638887	178.309	Unknown	13	1	7/1/2021 4:02:04 PM EST	6/29/2021 2:54:00 PM EST	refFermP14	added etoh	2021-06-28	SKH002_R1_28-06-2021	6
949	SKH002-R1	SKH002	R1			19.8463	984.339	0.020482	128.542	Unknown	13	1	7/1/2021 4:02:04 PM EST	6/29/2021 2:54:00 PM EST	refFermP14	added etoh	2021-06-28	SKH002_R1_28-06-2021	6
950	SKH002-R1	SKH002	R1			21.432	13307.4	0.276899	520.009	Unknown	13	1	7/1/2021 4:02:04 PM EST	6/29/2021 2:54:00 PM EST	refFermP14	added etoh	2021-06-28	SKH002_R1_28-06-2021	6
951	SKH002-R1	SKH002	R1	ethanolRI	216.754	21.9399	159536	4.2418	6465.9	Found	13	1	7/1/2021 4:02:04 PM EST	6/29/2021 2:54:00 PM EST	refFermP14	added etoh	2021-06-28	SKH002_R1_28-06-2021	6
952	SKH002-R1	SKH002	R1			22.7159	2276.33	0.0473656	75.2269	Unknown	13	1	7/1/2021 4:02:04 PM EST	6/29/2021 2:54:00 PM EST	refFermP14	added etoh	2021-06-28	SKH002_R1_28-06-2021	6
953	SKH002-R1	SKH002	R1			23.8875	9269.24	0.192873	502.258	Unknown	13	1	7/1/2021 4:02:04 PM EST	6/29/2021 2:54:00 PM EST	refFermP14	added etoh	2021-06-28	SKH002_R1_28-06-2021	6
954	SKH002-R1	SKH002	R1			24.0513	5789.58	0.120469	535.131	Unknown	13	1	7/1/2021 4:02:04 PM EST	6/29/2021 2:54:00 PM EST	refFermP14	added etoh	2021-06-28	SKH002_R1_28-06-2021	6
955	SKH002-R1	SKH002	R1			24.1786	6989.32	0.145433	452.622	Unknown	13	1	7/1/2021 4:02:04 PM EST	6/29/2021 2:54:00 PM EST	refFermP14	added etoh	2021-06-28	SKH002_R1_28-06-2021	6
956	SKH002-R1	SKH002	R1	Isobutanol		32.62				Missing	13	1	7/1/2021 4:02:04 PM EST	6/29/2021 2:54:00 PM EST	refFermP14	added etoh	2021-06-28	SKH002_R1_28-06-2021	6
957	SKH001-R3	SKH001	R3			6.28743	105795	7.75783	10507.2	Unknown	12	1	7/1/2021 4:02:04 PM EST	6/29/2021 2:27:56 PM EST	refFermP14	added etoh	2021-06-28	SKH001_R3_28-06-2021	5
958	SKH001-R3	SKH001	R3			6.55724	2.58828e+06	66.0941	212254	Unknown	12	1	7/1/2021 4:02:04 PM EST	6/29/2021 2:27:56 PM EST	refFermP14	added etoh	2021-06-28	SKH001_R3_28-06-2021	5
959	SKH001-R3	SKH001	R3	sulfuricAcidRI		6.99528	1468.66	0.0375036	176.614	Found	12	1	7/1/2021 4:02:04 PM EST	6/29/2021 2:27:56 PM EST	refFermP14	added etoh	2021-06-28	SKH001_R3_28-06-2021	5
960	SKH001-R3	SKH001	R3	sulfuricAcidUV		7.00015	419026	30.7267	45218	Found	12	1	7/1/2021 4:02:04 PM EST	6/29/2021 2:27:56 PM EST	refFermP14	added etoh	2021-06-28	SKH001_R3_28-06-2021	5
961	SKH001-R3	SKH001	R3	cellobioseRI	48.6146	7.57266	733261	18.7245	46437.5	Found	12	1	7/1/2021 4:02:04 PM EST	6/29/2021 2:27:56 PM EST	refFermP14	added etoh	2021-06-28	SKH001_R3_28-06-2021	5
962	SKH001-R3	SKH001	R3			7.90281	510740	37.452	41761.3	Unknown	12	1	7/1/2021 4:02:04 PM EST	6/29/2021 2:27:56 PM EST	refFermP14	added etoh	2021-06-28	SKH001_R3_28-06-2021	5
963	SKH001-R3	SKH001	R3			8.20301	88179.6	2.25175	6391.23	Unknown	12	1	7/1/2021 4:02:04 PM EST	6/29/2021 2:27:56 PM EST	refFermP14	added etoh	2021-06-28	SKH001_R3_28-06-2021	5
964	SKH001-R3	SKH001	R3	citrateRI		8.575				Missing	12	1	7/1/2021 4:02:04 PM EST	6/29/2021 2:27:56 PM EST	refFermP14	added etoh	2021-06-28	SKH001_R3_28-06-2021	5
965	SKH001-R3	SKH001	R3	citrateUV		8.62637	28963.8	2.12388	2406.69	Found	12	1	7/1/2021 4:02:04 PM EST	6/29/2021 2:27:56 PM EST	refFermP14	added etoh	2021-06-28	SKH001_R3_28-06-2021	5
966	SKH001-R3	SKH001	R3	glucoseRI	2.95691	9.18913	15250.4	0.389434	915.754	Found	12	1	7/1/2021 4:02:04 PM EST	6/29/2021 2:27:56 PM EST	refFermP14	added etoh	2021-06-28	SKH001_R3_28-06-2021	5
967	SKH001-R3	SKH001	R3	pyruvateUV	6.64997	9.61095	125803	9.225	8331.88	Found	12	1	7/1/2021 4:02:04 PM EST	6/29/2021 2:27:56 PM EST	refFermP14	added etoh	2021-06-28	SKH001_R3_28-06-2021	5
968	SKH001-R3	SKH001	R3	malateUV		10.1312				Missing	12	1	7/1/2021 4:02:04 PM EST	6/29/2021 2:27:56 PM EST	refFermP14	added etoh	2021-06-28	SKH001_R3_28-06-2021	5
969	SKH001-R3	SKH001	R3	malateRI		10.43				Missing	12	1	7/1/2021 4:02:04 PM EST	6/29/2021 2:27:56 PM EST	refFermP14	added etoh	2021-06-28	SKH001_R3_28-06-2021	5
970	SKH001-R3	SKH001	R3	succinateUV	0.186379	11.662	939.209	0.0688711	54.1876	Found	12	1	7/1/2021 4:02:04 PM EST	6/29/2021 2:27:56 PM EST	refFermP14	added etoh	2021-06-28	SKH001_R3_28-06-2021	5
971	SKH001-R3	SKH001	R3	succinateRI		12.076				Missing	12	1	7/1/2021 4:02:04 PM EST	6/29/2021 2:27:56 PM EST	refFermP14	added etoh	2021-06-28	SKH001_R3_28-06-2021	5
972	SKH001-R3	SKH001	R3	lactateUV	11.0019	12.5501	108974	7.99097	6942.49	Found	12	1	7/1/2021 4:02:04 PM EST	6/29/2021 2:27:56 PM EST	refFermP14	added etoh	2021-06-28	SKH001_R3_28-06-2021	5
973	SKH001-R3	SKH001	R3	lactateRI	9.80797	12.8524	23658.4	0.604139	1394.49	Found	12	1	7/1/2021 4:02:04 PM EST	6/29/2021 2:27:56 PM EST	refFermP14	added etoh	2021-06-28	SKH001_R3_28-06-2021	5
974	SKH001-R3	SKH001	R3	formateUV	2.4263	13.7298	9411.73	0.690152	535.635	Found	12	1	7/1/2021 4:02:04 PM EST	6/29/2021 2:27:56 PM EST	refFermP14	added etoh	2021-06-28	SKH001_R3_28-06-2021	5
975	SKH001-R3	SKH001	R3	formateRI		14.0885				Missing	12	1	7/1/2021 4:02:04 PM EST	6/29/2021 2:27:56 PM EST	refFermP14	added etoh	2021-06-28	SKH001_R3_28-06-2021	5
976	SKH001-R3	SKH001	R3	acetateUV	7.73116	15.1409	30453.2	2.2331	1628.36	Found	12	1	7/1/2021 4:02:04 PM EST	6/29/2021 2:27:56 PM EST	refFermP14	added etoh	2021-06-28	SKH001_R3_28-06-2021	5
977	SKH001-R3	SKH001	R3	acetateRI	7.14559	15.4408	7920.08	0.202246	426.897	Found	12	1	7/1/2021 4:02:04 PM EST	6/29/2021 2:27:56 PM EST	refFermP14	added etoh	2021-06-28	SKH001_R3_28-06-2021	5
978	SKH001-R3	SKH001	R3			15.5559	7756.5	0.568775	423.497	Unknown	12	1	7/1/2021 4:02:04 PM EST	6/29/2021 2:27:56 PM EST	refFermP14	added etoh	2021-06-28	SKH001_R3_28-06-2021	5
979	SKH001-R3	SKH001	R3	MOPSRI	39.267	18.8301	311640	7.958	11972.5	Found	12	1	7/1/2021 4:02:04 PM EST	6/29/2021 2:27:56 PM EST	refFermP14	added etoh	2021-06-28	SKH001_R3_28-06-2021	5
980	SKH001-R3	SKH001	R3			19.6923	7187.33	0.527038	305.314	Unknown	12	1	7/1/2021 4:02:04 PM EST	6/29/2021 2:27:56 PM EST	refFermP14	added etoh	2021-06-28	SKH001_R3_28-06-2021	5
981	SKH001-R3	SKH001	R3	ethanolRI	198.872	21.9425	146394	3.73831	5932.47	Found	12	1	7/1/2021 4:02:04 PM EST	6/29/2021 2:27:56 PM EST	refFermP14	added etoh	2021-06-28	SKH001_R3_28-06-2021	5
982	SKH001-R3	SKH001	R3			22.7006	932.633	0.0683889	37.615	Unknown	12	1	7/1/2021 4:02:04 PM EST	6/29/2021 2:27:56 PM EST	refFermP14	added etoh	2021-06-28	SKH001_R3_28-06-2021	5
983	SKH001-R3	SKH001	R3			23.8966	2854.11	0.209289	171.135	Unknown	12	1	7/1/2021 4:02:04 PM EST	6/29/2021 2:27:56 PM EST	refFermP14	added etoh	2021-06-28	SKH001_R3_28-06-2021	5
984	SKH001-R3	SKH001	R3			24.0223	1539.56	0.112894	196.753	Unknown	12	1	7/1/2021 4:02:04 PM EST	6/29/2021 2:27:56 PM EST	refFermP14	added etoh	2021-06-28	SKH001_R3_28-06-2021	5
985	SKH001-R3	SKH001	R3			24.1489	3343.28	0.245159	191.433	Unknown	12	1	7/1/2021 4:02:04 PM EST	6/29/2021 2:27:56 PM EST	refFermP14	added etoh	2021-06-28	SKH001_R3_28-06-2021	5
986	SKH001-R3	SKH001	R3	Isobutanol		32.62				Missing	12	1	7/1/2021 4:02:04 PM EST	6/29/2021 2:27:56 PM EST	refFermP14	added etoh	2021-06-28	SKH001_R3_28-06-2021	5
987	SKH001-R2	SKH001	R2			6.28351	138232	6.64028	13614.1	Unknown	11	1	7/1/2021 4:02:03 PM EST	6/29/2021 2:01:53 PM EST	refFermP14	added etoh	2021-06-28	SKH001_R2_28-06-2021	4
988	SKH001-R2	SKH001	R2			6.55515	2.59419e+06	66.0045	211702	Unknown	11	1	7/1/2021 4:02:03 PM EST	6/29/2021 2:01:53 PM EST	refFermP14	added etoh	2021-06-28	SKH001_R2_28-06-2021	4
989	SKH001-R2	SKH001	R2	sulfuricAcidRI		6.97451	4474.14	0.113836	502.604	Found	11	1	7/1/2021 4:02:03 PM EST	6/29/2021 2:01:53 PM EST	refFermP14	added etoh	2021-06-28	SKH001_R2_28-06-2021	4
990	SKH001-R2	SKH001	R2	sulfuricAcidUV		6.99911	1.08997e+06	52.3588	117631	Found	11	1	7/1/2021 4:02:03 PM EST	6/29/2021 2:01:53 PM EST	refFermP14	added etoh	2021-06-28	SKH001_R2_28-06-2021	4
991	SKH001-R2	SKH001	R2	cellobioseRI	49.4399	7.57114	741886	18.876	47225.9	Found	11	1	7/1/2021 4:02:03 PM EST	6/29/2021 2:01:53 PM EST	refFermP14	added etoh	2021-06-28	SKH001_R2_28-06-2021	4
992	SKH001-R2	SKH001	R2			7.9012	494138	23.737	40288.6	Unknown	11	1	7/1/2021 4:02:03 PM EST	6/29/2021 2:01:53 PM EST	refFermP14	added etoh	2021-06-28	SKH001_R2_28-06-2021	4
993	SKH001-R2	SKH001	R2			8.20242	85655.5	2.17935	6190.69	Unknown	11	1	7/1/2021 4:02:03 PM EST	6/29/2021 2:01:53 PM EST	refFermP14	added etoh	2021-06-28	SKH001_R2_28-06-2021	4
994	SKH001-R2	SKH001	R2	citrateRI		8.575				Missing	11	1	7/1/2021 4:02:03 PM EST	6/29/2021 2:01:53 PM EST	refFermP14	added etoh	2021-06-28	SKH001_R2_28-06-2021	4
995	SKH001-R2	SKH001	R2	citrateUV		8.62299	29886.9	1.43568	2601.74	Found	11	1	7/1/2021 4:02:03 PM EST	6/29/2021 2:01:53 PM EST	refFermP14	added etoh	2021-06-28	SKH001_R2_28-06-2021	4
996	SKH001-R2	SKH001	R2	glucoseRI	5.58506	9.18653	26893.6	0.684259	1729.69	Found	11	1	7/1/2021 4:02:03 PM EST	6/29/2021 2:01:53 PM EST	refFermP14	added etoh	2021-06-28	SKH001_R2_28-06-2021	4
997	SKH001-R2	SKH001	R2	pyruvateUV	11.6892	9.60908	223229	10.7233	14907.8	Found	11	1	7/1/2021 4:02:03 PM EST	6/29/2021 2:01:53 PM EST	refFermP14	added etoh	2021-06-28	SKH001_R2_28-06-2021	4
998	SKH001-R2	SKH001	R2	malateUV		10.1312				Missing	11	1	7/1/2021 4:02:03 PM EST	6/29/2021 2:01:53 PM EST	refFermP14	added etoh	2021-06-28	SKH001_R2_28-06-2021	4
999	SKH001-R2	SKH001	R2	malateRI		10.43				Missing	11	1	7/1/2021 4:02:03 PM EST	6/29/2021 2:01:53 PM EST	refFermP14	added etoh	2021-06-28	SKH001_R2_28-06-2021	4
1000	SKH001-R2	SKH001	R2	succinateUV		11.7793				Missing	11	1	7/1/2021 4:02:03 PM EST	6/29/2021 2:01:53 PM EST	refFermP14	added etoh	2021-06-28	SKH001_R2_28-06-2021	4
1001	SKH001-R2	SKH001	R2	succinateRI		12.076				Missing	11	1	7/1/2021 4:02:03 PM EST	6/29/2021 2:01:53 PM EST	refFermP14	added etoh	2021-06-28	SKH001_R2_28-06-2021	4
1002	SKH001-R2	SKH001	R2	lactateUV	6.54845	12.5479	58900.7	2.82942	3772.26	Found	11	1	7/1/2021 4:02:03 PM EST	6/29/2021 2:01:53 PM EST	refFermP14	added etoh	2021-06-28	SKH001_R2_28-06-2021	4
1003	SKH001-R2	SKH001	R2	lactateRI	5.35648	12.8503	12906.1	0.328373	761.58	Found	11	1	7/1/2021 4:02:03 PM EST	6/29/2021 2:01:53 PM EST	refFermP14	added etoh	2021-06-28	SKH001_R2_28-06-2021	4
1004	SKH001-R2	SKH001	R2	formateUV	2.03595	13.7314	5859.08	0.281454	345.142	Found	11	1	7/1/2021 4:02:03 PM EST	6/29/2021 2:01:53 PM EST	refFermP14	added etoh	2021-06-28	SKH001_R2_28-06-2021	4
1005	SKH001-R2	SKH001	R2	formateRI		14.0885				Missing	11	1	7/1/2021 4:02:03 PM EST	6/29/2021 2:01:53 PM EST	refFermP14	added etoh	2021-06-28	SKH001_R2_28-06-2021	4
1006	SKH001-R2	SKH001	R2	acetateUV	5.53119	15.1395	20918	1.00484	1130.1	Found	11	1	7/1/2021 4:02:03 PM EST	6/29/2021 2:01:53 PM EST	refFermP14	added etoh	2021-06-28	SKH001_R2_28-06-2021	4
1007	SKH001-R2	SKH001	R2	acetateRI	4.96066	15.44	5462.82	0.138992	296.363	Found	11	1	7/1/2021 4:02:03 PM EST	6/29/2021 2:01:53 PM EST	refFermP14	added etoh	2021-06-28	SKH001_R2_28-06-2021	4
1008	SKH001-R2	SKH001	R2			15.5637	8599.32	0.413087	430.221	Unknown	11	1	7/1/2021 4:02:03 PM EST	6/29/2021 2:01:53 PM EST	refFermP14	added etoh	2021-06-28	SKH001_R2_28-06-2021	4
1009	SKH001-R2	SKH001	R2	MOPSRI	39.4823	18.8276	313169	7.96802	12038.1	Found	11	1	7/1/2021 4:02:03 PM EST	6/29/2021 2:01:53 PM EST	refFermP14	added etoh	2021-06-28	SKH001_R2_28-06-2021	4
1010	SKH001-R2	SKH001	R2			19.6797	8981.97	0.431468	366.498	Unknown	11	1	7/1/2021 4:02:03 PM EST	6/29/2021 2:01:53 PM EST	refFermP14	added etoh	2021-06-28	SKH001_R2_28-06-2021	4
1011	SKH001-R2	SKH001	R2	ethanolRI	198.014	21.9404	145683	3.70665	5906.87	Found	11	1	7/1/2021 4:02:03 PM EST	6/29/2021 2:01:53 PM EST	refFermP14	added etoh	2021-06-28	SKH001_R2_28-06-2021	4
1012	SKH001-R2	SKH001	R2			24.1953	3013.17	0.144744	85.5528	Unknown	11	1	7/1/2021 4:02:03 PM EST	6/29/2021 2:01:53 PM EST	refFermP14	added etoh	2021-06-28	SKH001_R2_28-06-2021	4
1013	SKH001-R2	SKH001	R2	Isobutanol		32.62				Missing	11	1	7/1/2021 4:02:03 PM EST	6/29/2021 2:01:53 PM EST	refFermP14	added etoh	2021-06-28	SKH001_R2_28-06-2021	4
1014	SKH001-R1	SKH001	R1			6.2855	94883.7	6.57848	9560.25	Unknown	10	1	7/1/2021 4:02:03 PM EST	6/29/2021 1:35:50 PM EST	refFermP14	added etoh	2021-06-28	SKH001_R1_28-06-2021	3
1015	SKH001-R1	SKH001	R1			6.55461	2.58971e+06	65.9116	211774	Unknown	10	1	7/1/2021 4:02:03 PM EST	6/29/2021 1:35:50 PM EST	refFermP14	added etoh	2021-06-28	SKH001_R1_28-06-2021	3
1016	SKH001-R1	SKH001	R1	sulfuricAcidRI		6.99118	1546.66	0.0393646	190.223	Found	10	1	7/1/2021 4:02:03 PM EST	6/29/2021 1:35:50 PM EST	refFermP14	added etoh	2021-06-28	SKH001_R1_28-06-2021	3
1017	SKH001-R1	SKH001	R1	sulfuricAcidUV		6.99864	530290	36.7661	57271.1	Found	10	1	7/1/2021 4:02:03 PM EST	6/29/2021 1:35:50 PM EST	refFermP14	added etoh	2021-06-28	SKH001_R1_28-06-2021	3
1018	SKH001-R1	SKH001	R1	cellobioseRI	49.7739	7.57084	747165	19.0163	47544.9	Found	10	1	7/1/2021 4:02:03 PM EST	6/29/2021 1:35:50 PM EST	refFermP14	added etoh	2021-06-28	SKH001_R1_28-06-2021	3
1019	SKH001-R1	SKH001	R1			7.90184	507416	35.1802	41621.6	Unknown	10	1	7/1/2021 4:02:03 PM EST	6/29/2021 1:35:50 PM EST	refFermP14	added etoh	2021-06-28	SKH001_R1_28-06-2021	3
1020	SKH001-R1	SKH001	R1			8.20144	88161.1	2.24382	6410.74	Unknown	10	1	7/1/2021 4:02:03 PM EST	6/29/2021 1:35:50 PM EST	refFermP14	added etoh	2021-06-28	SKH001_R1_28-06-2021	3
1021	SKH001-R1	SKH001	R1	citrateRI		8.575				Missing	10	1	7/1/2021 4:02:03 PM EST	6/29/2021 1:35:50 PM EST	refFermP14	added etoh	2021-06-28	SKH001_R1_28-06-2021	3
1022	SKH001-R1	SKH001	R1	citrateUV		8.62418	33837.2	2.346	2926.4	Found	10	1	7/1/2021 4:02:03 PM EST	6/29/2021 1:35:50 PM EST	refFermP14	added etoh	2021-06-28	SKH001_R1_28-06-2021	3
1023	SKH001-R1	SKH001	R1	glucoseRI	3.16286	9.18724	15859.2	0.403637	979.538	Found	10	1	7/1/2021 4:02:03 PM EST	6/29/2021 1:35:50 PM EST	refFermP14	added etoh	2021-06-28	SKH001_R1_28-06-2021	3
1024	SKH001-R1	SKH001	R1	pyruvateUV	6.7772	9.6103	126854	8.79505	8497.81	Found	10	1	7/1/2021 4:02:03 PM EST	6/29/2021 1:35:50 PM EST	refFermP14	added etoh	2021-06-28	SKH001_R1_28-06-2021	3
1025	SKH001-R1	SKH001	R1	malateUV		10.1312				Missing	10	1	7/1/2021 4:02:03 PM EST	6/29/2021 1:35:50 PM EST	refFermP14	added etoh	2021-06-28	SKH001_R1_28-06-2021	3
1026	SKH001-R1	SKH001	R1	malateRI		10.43				Missing	10	1	7/1/2021 4:02:03 PM EST	6/29/2021 1:35:50 PM EST	refFermP14	added etoh	2021-06-28	SKH001_R1_28-06-2021	3
1027	SKH001-R1	SKH001	R1	succinateUV		11.7793				Missing	10	1	7/1/2021 4:02:03 PM EST	6/29/2021 1:35:50 PM EST	refFermP14	added etoh	2021-06-28	SKH001_R1_28-06-2021	3
1028	SKH001-R1	SKH001	R1	succinateRI		12.076				Missing	10	1	7/1/2021 4:02:03 PM EST	6/29/2021 1:35:50 PM EST	refFermP14	added etoh	2021-06-28	SKH001_R1_28-06-2021	3
1029	SKH001-R1	SKH001	R1	lactateUV	9.48325	12.5489	91831.9	6.3669	5861.42	Found	10	1	7/1/2021 4:02:03 PM EST	6/29/2021 1:35:50 PM EST	refFermP14	added etoh	2021-06-28	SKH001_R1_28-06-2021	3
1030	SKH001-R1	SKH001	R1	lactateRI	8.28855	12.8502	19926.2	0.507149	1178.46	Found	10	1	7/1/2021 4:02:03 PM EST	6/29/2021 1:35:50 PM EST	refFermP14	added etoh	2021-06-28	SKH001_R1_28-06-2021	3
1031	SKH001-R1	SKH001	R1	formateUV	2.29562	13.7308	8134.8	0.564002	471.859	Found	10	1	7/1/2021 4:02:03 PM EST	6/29/2021 1:35:50 PM EST	refFermP14	added etoh	2021-06-28	SKH001_R1_28-06-2021	3
1032	SKH001-R1	SKH001	R1	formateRI		14.0885				Missing	10	1	7/1/2021 4:02:03 PM EST	6/29/2021 1:35:50 PM EST	refFermP14	added etoh	2021-06-28	SKH001_R1_28-06-2021	3
1033	SKH001-R1	SKH001	R1	acetateUV	6.98416	15.1406	26869	1.86288	1459.17	Found	10	1	7/1/2021 4:02:03 PM EST	6/29/2021 1:35:50 PM EST	refFermP14	added etoh	2021-06-28	SKH001_R1_28-06-2021	3
1034	SKH001-R1	SKH001	R1	acetateRI	6.39925	15.4414	7032.99	0.178999	382.308	Found	10	1	7/1/2021 4:02:03 PM EST	6/29/2021 1:35:50 PM EST	refFermP14	added etoh	2021-06-28	SKH001_R1_28-06-2021	3
1035	SKH001-R1	SKH001	R1			15.5658	7732.37	0.536101	411.854	Unknown	10	1	7/1/2021 4:02:03 PM EST	6/29/2021 1:35:50 PM EST	refFermP14	added etoh	2021-06-28	SKH001_R1_28-06-2021	3
1036	SKH001-R1	SKH001	R1	MOPSRI	39.5185	18.8285	313106	7.96897	12049.2	Found	10	1	7/1/2021 4:02:03 PM EST	6/29/2021 1:35:50 PM EST	refFermP14	added etoh	2021-06-28	SKH001_R1_28-06-2021	3
1037	SKH001-R1	SKH001	R1			19.6824	8590.34	0.595586	353.29	Unknown	10	1	7/1/2021 4:02:03 PM EST	6/29/2021 1:35:50 PM EST	refFermP14	added etoh	2021-06-28	SKH001_R1_28-06-2021	3
1038	SKH001-R1	SKH001	R1	ethanolRI	199.375	21.9401	146560	3.73014	5947.48	Found	10	1	7/1/2021 4:02:03 PM EST	6/29/2021 1:35:50 PM EST	refFermP14	added etoh	2021-06-28	SKH001_R1_28-06-2021	3
1039	SKH001-R1	SKH001	R1			23.9965	2963.06	0.205435	142.194	Unknown	10	1	7/1/2021 4:02:03 PM EST	6/29/2021 1:35:50 PM EST	refFermP14	added etoh	2021-06-28	SKH001_R1_28-06-2021	3
1040	SKH001-R1	SKH001	R1			24.1169	1266.15	0.0877851	146.289	Unknown	10	1	7/1/2021 4:02:03 PM EST	6/29/2021 1:35:50 PM EST	refFermP14	added etoh	2021-06-28	SKH001_R1_28-06-2021	3
1041	SKH001-R1	SKH001	R1			24.2813	1665.34	0.115461	113.473	Unknown	10	1	7/1/2021 4:02:03 PM EST	6/29/2021 1:35:50 PM EST	refFermP14	added etoh	2021-06-28	SKH001_R1_28-06-2021	3
1042	SKH001-R1	SKH001	R1	Isobutanol		32.62				Missing	10	1	7/1/2021 4:02:03 PM EST	6/29/2021 1:35:50 PM EST	refFermP14	added etoh	2021-06-28	SKH001_R1_28-06-2021	3
1043	MTC-2	Blank	R2			6.28578	100547	15.4029	9722.78	Unknown	9	1	7/1/2021 4:02:03 PM EST	6/29/2021 1:09:47 PM EST	refFermP14	added etoh	2021-06-28	Blank_R2_28-06-2021	2
1044	MTC-2	Blank	R2			6.55482	2.58496e+06	64.5999	211792	Unknown	9	1	7/1/2021 4:02:03 PM EST	6/29/2021 1:09:47 PM EST	refFermP14	added etoh	2021-06-28	Blank_R2_28-06-2021	2
1045	MTC-2	Blank	R2	sulfuricAcidRI		6.95558				Missing	9	1	7/1/2021 4:02:03 PM EST	6/29/2021 1:09:47 PM EST	refFermP14	added etoh	2021-06-28	Blank_R2_28-06-2021	2
1046	MTC-2	Blank	R2	sulfuricAcidUV		7.07507	1075.26	0.164721	105.116	Found	9	1	7/1/2021 4:02:03 PM EST	6/29/2021 1:09:47 PM EST	refFermP14	added etoh	2021-06-28	Blank_R2_28-06-2021	2
1047	MTC-2	Blank	R2			7.38304	1336.48	0.204737	121.238	Unknown	9	1	7/1/2021 4:02:03 PM EST	6/29/2021 1:09:47 PM EST	refFermP14	added etoh	2021-06-28	Blank_R2_28-06-2021	2
1048	MTC-2	Blank	R2	cellobioseRI	56.964	7.57146	856769	21.4112	54413	Found	9	1	7/1/2021 4:02:03 PM EST	6/29/2021 1:09:47 PM EST	refFermP14	added etoh	2021-06-28	Blank_R2_28-06-2021	2
1049	MTC-2	Blank	R2			7.9021	519803	79.6293	42785.4	Unknown	9	1	7/1/2021 4:02:03 PM EST	6/29/2021 1:09:47 PM EST	refFermP14	added etoh	2021-06-28	Blank_R2_28-06-2021	2
1050	MTC-2	Blank	R2			8.20208	90899.4	2.27164	6609.27	Unknown	9	1	7/1/2021 4:02:03 PM EST	6/29/2021 1:09:47 PM EST	refFermP14	added etoh	2021-06-28	Blank_R2_28-06-2021	2
1051	MTC-2	Blank	R2	citrateRI		8.575				Missing	9	1	7/1/2021 4:02:03 PM EST	6/29/2021 1:09:47 PM EST	refFermP14	added etoh	2021-06-28	Blank_R2_28-06-2021	2
1052	MTC-2	Blank	R2	citrateUV		8.62251	5671.24	0.868785	515.705	Found	9	1	7/1/2021 4:02:03 PM EST	6/29/2021 1:09:47 PM EST	refFermP14	added etoh	2021-06-28	Blank_R2_28-06-2021	2
1053	MTC-2	Blank	R2	glucoseRI	0.982522	9.19973	5611.13	0.140226	304.287	Found	9	1	7/1/2021 4:02:03 PM EST	6/29/2021 1:09:47 PM EST	refFermP14	added etoh	2021-06-28	Blank_R2_28-06-2021	2
1054	MTC-2	Blank	R2	pyruvateUV		9.48983				Missing	9	1	7/1/2021 4:02:03 PM EST	6/29/2021 1:09:47 PM EST	refFermP14	added etoh	2021-06-28	Blank_R2_28-06-2021	2
1055	MTC-2	Blank	R2	malateUV	54.7708	10.0025	3773.35	0.578044	265.721	Found	9	1	7/1/2021 4:02:03 PM EST	6/29/2021 1:09:47 PM EST	refFermP14	added etoh	2021-06-28	Blank_R2_28-06-2021	2
1056	MTC-2	Blank	R2	malateRI		10.43				Missing	9	1	7/1/2021 4:02:03 PM EST	6/29/2021 1:09:47 PM EST	refFermP14	added etoh	2021-06-28	Blank_R2_28-06-2021	2
1057	MTC-2	Blank	R2	succinateUV	0.262912	11.8901	1134.23	0.173754	95.288	Found	9	1	7/1/2021 4:02:03 PM EST	6/29/2021 1:09:47 PM EST	refFermP14	added etoh	2021-06-28	Blank_R2_28-06-2021	2
1058	MTC-2	Blank	R2			12.0215	905.062	0.138648	137.147	Unknown	9	1	7/1/2021 4:02:03 PM EST	6/29/2021 1:09:47 PM EST	refFermP14	added etoh	2021-06-28	Blank_R2_28-06-2021	2
1059	MTC-2	Blank	R2	succinateRI		12.076				Missing	9	1	7/1/2021 4:02:03 PM EST	6/29/2021 1:09:47 PM EST	refFermP14	added etoh	2021-06-28	Blank_R2_28-06-2021	2
1060	MTC-2	Blank	R2			12.119	1034.29	0.158444	150.713	Unknown	9	1	7/1/2021 4:02:03 PM EST	6/29/2021 1:09:47 PM EST	refFermP14	added etoh	2021-06-28	Blank_R2_28-06-2021	2
1061	MTC-2	Blank	R2	lactateUV	1.44141	12.2574	2852.58	0.436991	136.756	Found	9	1	7/1/2021 4:02:03 PM EST	6/29/2021 1:09:47 PM EST	refFermP14	added etoh	2021-06-28	Blank_R2_28-06-2021	2
1062	MTC-2	Blank	R2	lactateRI		12.8848				Missing	9	1	7/1/2021 4:02:03 PM EST	6/29/2021 1:09:47 PM EST	refFermP14	added etoh	2021-06-28	Blank_R2_28-06-2021	2
1063	MTC-2	Blank	R2	formateUV	1.53877	13.7408	1876.69	0.287492	102.513	Found	9	1	7/1/2021 4:02:03 PM EST	6/29/2021 1:09:47 PM EST	refFermP14	added etoh	2021-06-28	Blank_R2_28-06-2021	2
1064	MTC-2	Blank	R2	formateRI		14.0885				Missing	9	1	7/1/2021 4:02:03 PM EST	6/29/2021 1:09:47 PM EST	refFermP14	added etoh	2021-06-28	Blank_R2_28-06-2021	2
1065	MTC-2	Blank	R2	acetateRI		15.4642				Missing	9	1	7/1/2021 4:02:03 PM EST	6/29/2021 1:09:47 PM EST	refFermP14	added etoh	2021-06-28	Blank_R2_28-06-2021	2
1066	MTC-2	Blank	R2	acetateUV	2.39851	15.587	8327.29	1.27567	420.583	Found	9	1	7/1/2021 4:02:03 PM EST	6/29/2021 1:09:47 PM EST	refFermP14	added etoh	2021-06-28	Blank_R2_28-06-2021	2
1067	MTC-2	Blank	R2	MOPSRI	39.7101	18.8304	314549	7.86079	12107.6	Found	9	1	7/1/2021 4:02:03 PM EST	6/29/2021 1:09:47 PM EST	refFermP14	added etoh	2021-06-28	Blank_R2_28-06-2021	2
1068	MTC-2	Blank	R2			19.6066	1077.68	0.165091	141.337	Unknown	9	1	7/1/2021 4:02:03 PM EST	6/29/2021 1:09:47 PM EST	refFermP14	added etoh	2021-06-28	Blank_R2_28-06-2021	2
1069	MTC-2	Blank	R2			19.7367	3364.48	0.515409	195.081	Unknown	9	1	7/1/2021 4:02:03 PM EST	6/29/2021 1:09:47 PM EST	refFermP14	added etoh	2021-06-28	Blank_R2_28-06-2021	2
1070	MTC-2	Blank	R2	ethanolRI	202.359	21.9396	148702	3.71618	6036.5	Found	9	1	7/1/2021 4:02:03 PM EST	6/29/2021 1:09:47 PM EST	refFermP14	added etoh	2021-06-28	Blank_R2_28-06-2021	2
1071	MTC-2	Blank	R2	Isobutanol		32.62				Missing	9	1	7/1/2021 4:02:03 PM EST	6/29/2021 1:09:47 PM EST	refFermP14	added etoh	2021-06-28	Blank_R2_28-06-2021	2
1072	MTC-1	Blank	R1			6.28534	109941	16.7401	10136.1	Unknown	8	1	7/1/2021 4:02:03 PM EST	6/29/2021 12:43:44 PM EST	refFermP14	added etoh	2021-06-28	Blank_R1_28-06-2021	1
1073	MTC-1	Blank	R1			6.554	2.58549e+06	64.7063	212179	Unknown	8	1	7/1/2021 4:02:03 PM EST	6/29/2021 12:43:44 PM EST	refFermP14	added etoh	2021-06-28	Blank_R1_28-06-2021	1
1074	MTC-1	Blank	R1	sulfuricAcidRI		7.01939	822.726	0.0205901	92.0621	Found	8	1	7/1/2021 4:02:03 PM EST	6/29/2021 12:43:44 PM EST	refFermP14	added etoh	2021-06-28	Blank_R1_28-06-2021	1
1075	MTC-1	Blank	R1	sulfuricAcidUV		7.06705	959.872	0.146154	99.984	Found	8	1	7/1/2021 4:02:03 PM EST	6/29/2021 12:43:44 PM EST	refFermP14	added etoh	2021-06-28	Blank_R1_28-06-2021	1
1076	MTC-1	Blank	R1			7.38101	1044.69	0.159068	97.6003	Unknown	8	1	7/1/2021 4:02:03 PM EST	6/29/2021 12:43:44 PM EST	refFermP14	added etoh	2021-06-28	Blank_R1_28-06-2021	1
1077	MTC-1	Blank	R1	cellobioseRI	56.8425	7.57033	851917	21.3207	54296.9	Found	8	1	7/1/2021 4:02:03 PM EST	6/29/2021 12:43:44 PM EST	refFermP14	added etoh	2021-06-28	Blank_R1_28-06-2021	1
1078	MTC-1	Blank	R1			7.9022	515189	78.4447	42590.5	Unknown	8	1	7/1/2021 4:02:03 PM EST	6/29/2021 12:43:44 PM EST	refFermP14	added etoh	2021-06-28	Blank_R1_28-06-2021	1
1079	MTC-1	Blank	R1			8.20099	90289.8	2.25965	6583.55	Unknown	8	1	7/1/2021 4:02:03 PM EST	6/29/2021 12:43:44 PM EST	refFermP14	added etoh	2021-06-28	Blank_R1_28-06-2021	1
1080	MTC-1	Blank	R1	citrateRI		8.575				Missing	8	1	7/1/2021 4:02:03 PM EST	6/29/2021 12:43:44 PM EST	refFermP14	added etoh	2021-06-28	Blank_R1_28-06-2021	1
1081	MTC-1	Blank	R1	citrateUV		8.6206	5291.62	0.805723	477.947	Found	8	1	7/1/2021 4:02:03 PM EST	6/29/2021 12:43:44 PM EST	refFermP14	added etoh	2021-06-28	Blank_R1_28-06-2021	1
1082	MTC-1	Blank	R1	glucoseRI	0.992011	9.19825	5636.57	0.141065	307.226	Found	8	1	7/1/2021 4:02:03 PM EST	6/29/2021 12:43:44 PM EST	refFermP14	added etoh	2021-06-28	Blank_R1_28-06-2021	1
1083	MTC-1	Blank	R1	pyruvateUV		9.48983				Missing	8	1	7/1/2021 4:02:03 PM EST	6/29/2021 12:43:44 PM EST	refFermP14	added etoh	2021-06-28	Blank_R1_28-06-2021	1
1084	MTC-1	Blank	R1	malateUV	54.6611	10.0008	3698.22	0.563105	262.836	Found	8	1	7/1/2021 4:02:03 PM EST	6/29/2021 12:43:44 PM EST	refFermP14	added etoh	2021-06-28	Blank_R1_28-06-2021	1
1085	MTC-1	Blank	R1	malateRI		10.43				Missing	8	1	7/1/2021 4:02:03 PM EST	6/29/2021 12:43:44 PM EST	refFermP14	added etoh	2021-06-28	Blank_R1_28-06-2021	1
1086	MTC-1	Blank	R1	succinateRI		12.076				Missing	8	1	7/1/2021 4:02:03 PM EST	6/29/2021 12:43:44 PM EST	refFermP14	added etoh	2021-06-28	Blank_R1_28-06-2021	1
1087	MTC-1	Blank	R1	succinateUV	0.338703	12.0867	2592.46	0.394739	135.99	Found	8	1	7/1/2021 4:02:03 PM EST	6/29/2021 12:43:44 PM EST	refFermP14	added etoh	2021-06-28	Blank_R1_28-06-2021	1
1088	MTC-1	Blank	R1	lactateUV	1.42957	12.2486	2526.11	0.384636	128.329	Found	8	1	7/1/2021 4:02:03 PM EST	6/29/2021 12:43:44 PM EST	refFermP14	added etoh	2021-06-28	Blank_R1_28-06-2021	1
1089	MTC-1	Blank	R1	lactateRI		12.8848				Missing	8	1	7/1/2021 4:02:03 PM EST	6/29/2021 12:43:44 PM EST	refFermP14	added etoh	2021-06-28	Blank_R1_28-06-2021	1
1090	MTC-1	Blank	R1	formateUV	1.53758	13.7575	1907.47	0.290439	101.933	Found	8	1	7/1/2021 4:02:03 PM EST	6/29/2021 12:43:44 PM EST	refFermP14	added etoh	2021-06-28	Blank_R1_28-06-2021	1
1091	MTC-1	Blank	R1	formateRI		14.0885				Missing	8	1	7/1/2021 4:02:03 PM EST	6/29/2021 12:43:44 PM EST	refFermP14	added etoh	2021-06-28	Blank_R1_28-06-2021	1
1092	MTC-1	Blank	R1	acetateUV	0.832744	15.1514	871.018	0.132625	65.9589	Found	8	1	7/1/2021 4:02:03 PM EST	6/29/2021 12:43:44 PM EST	refFermP14	added etoh	2021-06-28	Blank_R1_28-06-2021	1
1093	MTC-1	Blank	R1	acetateRI		15.4642				Missing	8	1	7/1/2021 4:02:03 PM EST	6/29/2021 12:43:44 PM EST	refFermP14	added etoh	2021-06-28	Blank_R1_28-06-2021	1
1094	MTC-1	Blank	R1			15.5796	8234.15	1.25376	396.168	Unknown	8	1	7/1/2021 4:02:03 PM EST	6/29/2021 12:43:44 PM EST	refFermP14	added etoh	2021-06-28	Blank_R1_28-06-2021	1
1095	MTC-1	Blank	R1	MOPSRI	39.5282	18.8302	313028	7.83404	12052.1	Found	8	1	7/1/2021 4:02:03 PM EST	6/29/2021 12:43:44 PM EST	refFermP14	added etoh	2021-06-28	Blank_R1_28-06-2021	1
1096	MTC-1	Blank	R1			19.7264	4498.68	0.684986	191.638	Unknown	8	1	7/1/2021 4:02:03 PM EST	6/29/2021 12:43:44 PM EST	refFermP14	added etoh	2021-06-28	Blank_R1_28-06-2021	1
1097	MTC-1	Blank	R1	ethanolRI	202.171	21.9381	148548	3.71767	6030.88	Found	8	1	7/1/2021 4:02:03 PM EST	6/29/2021 12:43:44 PM EST	refFermP14	added etoh	2021-06-28	Blank_R1_28-06-2021	1
1098	MTC-1	Blank	R1	Isobutanol		32.62				Missing	8	1	7/1/2021 4:02:03 PM EST	6/29/2021 12:43:44 PM EST	refFermP14	added etoh	2021-06-28	Blank_R1_28-06-2021	1
1099	SKH016-R3	SKH016	R3			6.28633	117376	3.85417	11450	Unknown	54	1	7/1/2021 4:02:02 PM EST	6/30/2021 8:44:02 AM EST	refFermP14	added etoh	2021-06-28	SKH016_R3_28-06-2021	35
1100	SKH016-R3	SKH016	R3			6.55258	2.57171e+06	70.6105	208998	Unknown	54	1	7/1/2021 4:02:02 PM EST	6/30/2021 8:44:02 AM EST	refFermP14	added etoh	2021-06-28	SKH016_R3_28-06-2021	35
1101	SKH016-R3	SKH016	R3	sulfuricAcidRI		6.97822	6971.18	0.191405	678.614	Found	54	1	7/1/2021 4:02:02 PM EST	6/30/2021 8:44:02 AM EST	refFermP14	added etoh	2021-06-28	SKH016_R3_28-06-2021	35
1102	SKH016-R3	SKH016	R3	sulfuricAcidUV		7.00103	955399	31.3717	103064	Found	54	1	7/1/2021 4:02:02 PM EST	6/30/2021 8:44:02 AM EST	refFermP14	added etoh	2021-06-28	SKH016_R3_28-06-2021	35
1103	SKH016-R3	SKH016	R3	cellobioseRI	18.5228	7.56894	265795	7.29782	17693.3	Found	54	1	7/1/2021 4:02:02 PM EST	6/30/2021 8:44:02 AM EST	refFermP14	added etoh	2021-06-28	SKH016_R3_28-06-2021	35
1104	SKH016-R3	SKH016	R3			7.57983	950.544	0.0312122	158.502	Unknown	54	1	7/1/2021 4:02:02 PM EST	6/30/2021 8:44:02 AM EST	refFermP14	added etoh	2021-06-28	SKH016_R3_28-06-2021	35
1105	SKH016-R3	SKH016	R3			7.8655	23879	0.655637	2709.72	Unknown	54	1	7/1/2021 4:02:02 PM EST	6/30/2021 8:44:02 AM EST	refFermP14	added etoh	2021-06-28	SKH016_R3_28-06-2021	35
1106	SKH016-R3	SKH016	R3			7.90179	490592	16.1092	39761.3	Unknown	54	1	7/1/2021 4:02:02 PM EST	6/30/2021 8:44:02 AM EST	refFermP14	added etoh	2021-06-28	SKH016_R3_28-06-2021	35
1107	SKH016-R3	SKH016	R3			8.20089	83425.2	2.29057	6050.92	Unknown	54	1	7/1/2021 4:02:02 PM EST	6/30/2021 8:44:02 AM EST	refFermP14	added etoh	2021-06-28	SKH016_R3_28-06-2021	35
1108	SKH016-R3	SKH016	R3	citrateRI		8.575				Missing	54	1	7/1/2021 4:02:02 PM EST	6/30/2021 8:44:02 AM EST	refFermP14	added etoh	2021-06-28	SKH016_R3_28-06-2021	35
1109	SKH016-R3	SKH016	R3	citrateUV		8.62381	31263.2	1.02657	2697.43	Found	54	1	7/1/2021 4:02:02 PM EST	6/30/2021 8:44:02 AM EST	refFermP14	added etoh	2021-06-28	SKH016_R3_28-06-2021	35
1110	SKH016-R3	SKH016	R3	glucoseRI	10.6103	9.18221	50518.2	1.38706	3286.02	Found	54	1	7/1/2021 4:02:02 PM EST	6/30/2021 8:44:02 AM EST	refFermP14	added etoh	2021-06-28	SKH016_R3_28-06-2021	35
1111	SKH016-R3	SKH016	R3	pyruvateUV	25.915	9.61172	514291	16.8874	33512.8	Found	54	1	7/1/2021 4:02:02 PM EST	6/30/2021 8:44:02 AM EST	refFermP14	added etoh	2021-06-28	SKH016_R3_28-06-2021	35
1112	SKH016-R3	SKH016	R3			9.89542	2333.52	0.0640707	130.984	Unknown	54	1	7/1/2021 4:02:02 PM EST	6/30/2021 8:44:02 AM EST	refFermP14	added etoh	2021-06-28	SKH016_R3_28-06-2021	35
1113	SKH016-R3	SKH016	R3	malateUV	46.812	10.407	856.767	0.028133	56.2204	Found	54	1	7/1/2021 4:02:02 PM EST	6/30/2021 8:44:02 AM EST	refFermP14	added etoh	2021-06-28	SKH016_R3_28-06-2021	35
1114	SKH016-R3	SKH016	R3	malateRI		10.43				Missing	54	1	7/1/2021 4:02:02 PM EST	6/30/2021 8:44:02 AM EST	refFermP14	added etoh	2021-06-28	SKH016_R3_28-06-2021	35
1115	SKH016-R3	SKH016	R3	succinateUV	2.69038	11.5756	25910.4	0.850798	1398.91	Found	54	1	7/1/2021 4:02:02 PM EST	6/30/2021 8:44:02 AM EST	refFermP14	added etoh	2021-06-28	SKH016_R3_28-06-2021	35
1116	SKH016-R3	SKH016	R3	succinateRI		12.076				Missing	54	1	7/1/2021 4:02:02 PM EST	6/30/2021 8:44:02 AM EST	refFermP14	added etoh	2021-06-28	SKH016_R3_28-06-2021	35
1117	SKH016-R3	SKH016	R3	lactateUV	57.0187	12.5497	643650	21.135	39700	Found	54	1	7/1/2021 4:02:02 PM EST	6/30/2021 8:44:02 AM EST	refFermP14	added etoh	2021-06-28	SKH016_R3_28-06-2021	35
1118	SKH016-R3	SKH016	R3	lactateRI	55.5445	12.8503	136146	3.73811	7897.28	Found	54	1	7/1/2021 4:02:02 PM EST	6/30/2021 8:44:02 AM EST	refFermP14	added etoh	2021-06-28	SKH016_R3_28-06-2021	35
1119	SKH016-R3	SKH016	R3	formateUV	9.30924	13.7236	71159.9	2.33662	3894.54	Found	54	1	7/1/2021 4:02:02 PM EST	6/30/2021 8:44:02 AM EST	refFermP14	added etoh	2021-06-28	SKH016_R3_28-06-2021	35
1120	SKH016-R3	SKH016	R3	formateRI	2.15766	14.0537	1415.11	0.038854	88.6639	Found	54	1	7/1/2021 4:02:02 PM EST	6/30/2021 8:44:02 AM EST	refFermP14	added etoh	2021-06-28	SKH016_R3_28-06-2021	35
1121	SKH016-R3	SKH016	R3	acetateUV	18.2929	15.1361	71528.6	2.34873	4020.45	Found	54	1	7/1/2021 4:02:02 PM EST	6/30/2021 8:44:02 AM EST	refFermP14	added etoh	2021-06-28	SKH016_R3_28-06-2021	35
1122	SKH016-R3	SKH016	R3	acetateRI	18.2493	15.4364	20688.1	0.568024	1090.26	Found	54	1	7/1/2021 4:02:02 PM EST	6/30/2021 8:44:02 AM EST	refFermP14	added etoh	2021-06-28	SKH016_R3_28-06-2021	35
1123	SKH016-R3	SKH016	R3			16.226	920.086	0.0302121	84.4698	Unknown	54	1	7/1/2021 4:02:02 PM EST	6/30/2021 8:44:02 AM EST	refFermP14	added etoh	2021-06-28	SKH016_R3_28-06-2021	35
1124	SKH016-R3	SKH016	R3			17.4298	7057.57	0.231744	342.983	Unknown	54	1	7/1/2021 4:02:02 PM EST	6/30/2021 8:44:02 AM EST	refFermP14	added etoh	2021-06-28	SKH016_R3_28-06-2021	35
1125	SKH016-R3	SKH016	R3			17.5924	5187.74	0.170346	317.141	Unknown	54	1	7/1/2021 4:02:02 PM EST	6/30/2021 8:44:02 AM EST	refFermP14	added etoh	2021-06-28	SKH016_R3_28-06-2021	35
1126	SKH016-R3	SKH016	R3	MOPSRI	38.7106	18.8296	311623	8.55611	11802.8	Found	54	1	7/1/2021 4:02:02 PM EST	6/30/2021 8:44:02 AM EST	refFermP14	added etoh	2021-06-28	SKH016_R3_28-06-2021	35
1127	SKH016-R3	SKH016	R3			19.6461	84781.2	2.78389	3626.53	Unknown	54	1	7/1/2021 4:02:02 PM EST	6/30/2021 8:44:02 AM EST	refFermP14	added etoh	2021-06-28	SKH016_R3_28-06-2021	35
1128	SKH016-R3	SKH016	R3			20.6904	4091.18	0.134339	237.675	Unknown	54	1	7/1/2021 4:02:02 PM EST	6/30/2021 8:44:02 AM EST	refFermP14	added etoh	2021-06-28	SKH016_R3_28-06-2021	35
1129	SKH016-R3	SKH016	R3			20.8212	2032.22	0.0667303	258.696	Unknown	54	1	7/1/2021 4:02:02 PM EST	6/30/2021 8:44:02 AM EST	refFermP14	added etoh	2021-06-28	SKH016_R3_28-06-2021	35
1130	SKH016-R3	SKH016	R3			20.9332	4961.67	0.162922	243.981	Unknown	54	1	7/1/2021 4:02:02 PM EST	6/30/2021 8:44:02 AM EST	refFermP14	added etoh	2021-06-28	SKH016_R3_28-06-2021	35
1131	SKH016-R3	SKH016	R3	ethanolRI	224.205	21.9306	167605	4.60185	6688.18	Found	54	1	7/1/2021 4:02:02 PM EST	6/30/2021 8:44:02 AM EST	refFermP14	added etoh	2021-06-28	SKH016_R3_28-06-2021	35
1132	SKH016-R3	SKH016	R3			23.954	5639.08	0.185166	337.269	Unknown	54	1	7/1/2021 4:02:02 PM EST	6/30/2021 8:44:02 AM EST	refFermP14	added etoh	2021-06-28	SKH016_R3_28-06-2021	35
1133	SKH016-R3	SKH016	R3			24.0146	2775.3	0.0911301	351.497	Unknown	54	1	7/1/2021 4:02:02 PM EST	6/30/2021 8:44:02 AM EST	refFermP14	added etoh	2021-06-28	SKH016_R3_28-06-2021	35
1134	SKH016-R3	SKH016	R3			24.134	4996.82	0.164076	324.527	Unknown	54	1	7/1/2021 4:02:02 PM EST	6/30/2021 8:44:02 AM EST	refFermP14	added etoh	2021-06-28	SKH016_R3_28-06-2021	35
1135	SKH016-R3	SKH016	R3	Isobutanol		32.62				Missing	54	1	7/1/2021 4:02:02 PM EST	6/30/2021 8:44:02 AM EST	refFermP14	added etoh	2021-06-28	SKH016_R3_28-06-2021	35
1136	t=0 media	Blank	R1			6.28338	129242	19.2963	11711.3	Unknown	7	1	7/1/2021 4:02:02 PM EST	6/29/2021 12:17:41 PM EST	refFermP14	added etoh	2021-06-28	Blank_R1_28-06-2021	1
1137	t=0 media	Blank	R1			6.55454	2.58492e+06	64.4613	211807	Unknown	7	1	7/1/2021 4:02:02 PM EST	6/29/2021 12:17:41 PM EST	refFermP14	added etoh	2021-06-28	Blank_R1_28-06-2021	1
1138	t=0 media	Blank	R1	sulfuricAcidUV		6.96908				Missing	7	1	7/1/2021 4:02:02 PM EST	6/29/2021 12:17:41 PM EST	refFermP14	added etoh	2021-06-28	Blank_R1_28-06-2021	1
1139	t=0 media	Blank	R1	sulfuricAcidRI		7.02052	855.442	0.0213326	94.6397	Found	7	1	7/1/2021 4:02:02 PM EST	6/29/2021 12:17:41 PM EST	refFermP14	added etoh	2021-06-28	Blank_R1_28-06-2021	1
1140	t=0 media	Blank	R1			7.37982	2238.1	0.334158	200.426	Unknown	7	1	7/1/2021 4:02:02 PM EST	6/29/2021 12:17:41 PM EST	refFermP14	added etoh	2021-06-28	Blank_R1_28-06-2021	1
1141	t=0 media	Blank	R1	cellobioseRI	60.0207	7.57017	871341	21.7291	57332.8	Found	7	1	7/1/2021 4:02:02 PM EST	6/29/2021 12:17:41 PM EST	refFermP14	added etoh	2021-06-28	Blank_R1_28-06-2021	1
1142	t=0 media	Blank	R1			7.90242	521866	77.9168	42957	Unknown	7	1	7/1/2021 4:02:02 PM EST	6/29/2021 12:17:41 PM EST	refFermP14	added etoh	2021-06-28	Blank_R1_28-06-2021	1
1143	t=0 media	Blank	R1			8.20378	75774.7	1.88963	6059.42	Unknown	7	1	7/1/2021 4:02:02 PM EST	6/29/2021 12:17:41 PM EST	refFermP14	added etoh	2021-06-28	Blank_R1_28-06-2021	1
1144	t=0 media	Blank	R1	citrateUV		8.47701				Missing	7	1	7/1/2021 4:02:02 PM EST	6/29/2021 12:17:41 PM EST	refFermP14	added etoh	2021-06-28	Blank_R1_28-06-2021	1
1145	t=0 media	Blank	R1	citrateRI		8.575				Missing	7	1	7/1/2021 4:02:02 PM EST	6/29/2021 12:17:41 PM EST	refFermP14	added etoh	2021-06-28	Blank_R1_28-06-2021	1
1146	t=0 media	Blank	R1	glucoseRI	0.944961	9.20299	5181.61	0.129216	292.654	Found	7	1	7/1/2021 4:02:02 PM EST	6/29/2021 12:17:41 PM EST	refFermP14	added etoh	2021-06-28	Blank_R1_28-06-2021	1
1147	t=0 media	Blank	R1	pyruvateUV		9.48983				Missing	7	1	7/1/2021 4:02:02 PM EST	6/29/2021 12:17:41 PM EST	refFermP14	added etoh	2021-06-28	Blank_R1_28-06-2021	1
1148	t=0 media	Blank	R1	malateUV	67.9114	9.9913	8576.16	1.28046	611.626	Found	7	1	7/1/2021 4:02:02 PM EST	6/29/2021 12:17:41 PM EST	refFermP14	added etoh	2021-06-28	Blank_R1_28-06-2021	1
1149	t=0 media	Blank	R1	malateRI		10.43				Missing	7	1	7/1/2021 4:02:02 PM EST	6/29/2021 12:17:41 PM EST	refFermP14	added etoh	2021-06-28	Blank_R1_28-06-2021	1
1150	t=0 media	Blank	R1	succinateUV		11.7793				Missing	7	1	7/1/2021 4:02:02 PM EST	6/29/2021 12:17:41 PM EST	refFermP14	added etoh	2021-06-28	Blank_R1_28-06-2021	1
1151	t=0 media	Blank	R1	succinateRI		12.076				Missing	7	1	7/1/2021 4:02:02 PM EST	6/29/2021 12:17:41 PM EST	refFermP14	added etoh	2021-06-28	Blank_R1_28-06-2021	1
1152	t=0 media	Blank	R1	lactateUV		12.5844				Missing	7	1	7/1/2021 4:02:02 PM EST	6/29/2021 12:17:41 PM EST	refFermP14	added etoh	2021-06-28	Blank_R1_28-06-2021	1
1153	t=0 media	Blank	R1	lactateRI		12.8848				Missing	7	1	7/1/2021 4:02:02 PM EST	6/29/2021 12:17:41 PM EST	refFermP14	added etoh	2021-06-28	Blank_R1_28-06-2021	1
1154	t=0 media	Blank	R1	formateUV	1.54783	13.7512	2728.91	0.407438	106.934	Found	7	1	7/1/2021 4:02:02 PM EST	6/29/2021 12:17:41 PM EST	refFermP14	added etoh	2021-06-28	Blank_R1_28-06-2021	1
1155	t=0 media	Blank	R1	formateRI		14.0885				Missing	7	1	7/1/2021 4:02:02 PM EST	6/29/2021 12:17:41 PM EST	refFermP14	added etoh	2021-06-28	Blank_R1_28-06-2021	1
1156	t=0 media	Blank	R1	acetateUV	0.797439	15.1385	867.226	0.129481	57.9629	Found	7	1	7/1/2021 4:02:02 PM EST	6/29/2021 12:17:41 PM EST	refFermP14	added etoh	2021-06-28	Blank_R1_28-06-2021	1
1157	t=0 media	Blank	R1	acetateRI		15.4642				Missing	7	1	7/1/2021 4:02:02 PM EST	6/29/2021 12:17:41 PM EST	refFermP14	added etoh	2021-06-28	Blank_R1_28-06-2021	1
1158	t=0 media	Blank	R1	MOPSRI	39.9108	18.8279	316349	7.88894	12168.8	Found	7	1	7/1/2021 4:02:02 PM EST	6/29/2021 12:17:41 PM EST	refFermP14	added etoh	2021-06-28	Blank_R1_28-06-2021	1
1159	t=0 media	Blank	R1			19.7145	4255.16	0.635314	184.944	Unknown	7	1	7/1/2021 4:02:02 PM EST	6/29/2021 12:17:41 PM EST	refFermP14	added etoh	2021-06-28	Blank_R1_28-06-2021	1
1160	t=0 media	Blank	R1	ethanolRI	210.786	21.9399	155608	3.88047	6287.88	Found	7	1	7/1/2021 4:02:02 PM EST	6/29/2021 12:17:41 PM EST	refFermP14	added etoh	2021-06-28	Blank_R1_28-06-2021	1
1161	t=0 media	Blank	R1	Isobutanol		32.62				Missing	7	1	7/1/2021 4:02:02 PM EST	6/29/2021 12:17:41 PM EST	refFermP14	added etoh	2021-06-28	Blank_R1_28-06-2021	1
1162	SKH016-R2	SKH016	R2			6.28546	153268	5.0924	14835.7	Unknown	53	1	7/1/2021 4:02:01 PM EST	6/30/2021 8:17:59 AM EST	refFermP14	added etoh	2021-06-28	SKH016_R2_28-06-2021	34
1163	SKH016-R2	SKH016	R2			6.5541	2.56833e+06	70.5409	208679	Unknown	53	1	7/1/2021 4:02:01 PM EST	6/30/2021 8:17:59 AM EST	refFermP14	added etoh	2021-06-28	SKH016_R2_28-06-2021	34
1164	SKH016-R2	SKH016	R2	sulfuricAcidRI		6.9806	7018.64	0.192772	671.97	Found	53	1	7/1/2021 4:02:01 PM EST	6/30/2021 8:17:59 AM EST	refFermP14	added etoh	2021-06-28	SKH016_R2_28-06-2021	34
1165	SKH016-R2	SKH016	R2	sulfuricAcidUV		7.00184	909917	30.2323	97983	Found	53	1	7/1/2021 4:02:01 PM EST	6/30/2021 8:17:59 AM EST	refFermP14	added etoh	2021-06-28	SKH016_R2_28-06-2021	34
1166	SKH016-R2	SKH016	R2	cellobioseRI	18.6006	7.57069	266810	7.32813	17767.6	Found	53	1	7/1/2021 4:02:01 PM EST	6/30/2021 8:17:59 AM EST	refFermP14	added etoh	2021-06-28	SKH016_R2_28-06-2021	34
1167	SKH016-R2	SKH016	R2			7.59064	995.583	0.0330786	200.282	Unknown	53	1	7/1/2021 4:02:01 PM EST	6/30/2021 8:17:59 AM EST	refFermP14	added etoh	2021-06-28	SKH016_R2_28-06-2021	34
1168	SKH016-R2	SKH016	R2			7.86705	24410.3	0.670445	2731.67	Unknown	53	1	7/1/2021 4:02:01 PM EST	6/30/2021 8:17:59 AM EST	refFermP14	added etoh	2021-06-28	SKH016_R2_28-06-2021	34
1169	SKH016-R2	SKH016	R2			7.90288	494508	16.4302	40020.8	Unknown	53	1	7/1/2021 4:02:01 PM EST	6/30/2021 8:17:59 AM EST	refFermP14	added etoh	2021-06-28	SKH016_R2_28-06-2021	34
1170	SKH016-R2	SKH016	R2			8.2024	83969.2	2.30627	6092.3	Unknown	53	1	7/1/2021 4:02:01 PM EST	6/30/2021 8:17:59 AM EST	refFermP14	added etoh	2021-06-28	SKH016_R2_28-06-2021	34
1171	SKH016-R2	SKH016	R2	citrateRI		8.575				Missing	53	1	7/1/2021 4:02:01 PM EST	6/30/2021 8:17:59 AM EST	refFermP14	added etoh	2021-06-28	SKH016_R2_28-06-2021	34
1172	SKH016-R2	SKH016	R2	citrateUV		8.62457	30873.8	1.02579	2672.12	Found	53	1	7/1/2021 4:02:01 PM EST	6/30/2021 8:17:59 AM EST	refFermP14	added etoh	2021-06-28	SKH016_R2_28-06-2021	34
1173	SKH016-R2	SKH016	R2	glucoseRI	10.3119	9.18375	49118.5	1.34908	3193.6	Found	53	1	7/1/2021 4:02:01 PM EST	6/30/2021 8:17:59 AM EST	refFermP14	added etoh	2021-06-28	SKH016_R2_28-06-2021	34
1174	SKH016-R2	SKH016	R2	pyruvateUV	23.9676	9.61287	475063	15.7841	30962.4	Found	53	1	7/1/2021 4:02:01 PM EST	6/30/2021 8:17:59 AM EST	refFermP14	added etoh	2021-06-28	SKH016_R2_28-06-2021	34
1175	SKH016-R2	SKH016	R2			9.8922	2215.01	0.0608369	123.047	Unknown	53	1	7/1/2021 4:02:01 PM EST	6/30/2021 8:17:59 AM EST	refFermP14	added etoh	2021-06-28	SKH016_R2_28-06-2021	34
1176	SKH016-R2	SKH016	R2	malateUV	47.0477	10.4058	917.517	0.0304848	62.4259	Found	53	1	7/1/2021 4:02:01 PM EST	6/30/2021 8:17:59 AM EST	refFermP14	added etoh	2021-06-28	SKH016_R2_28-06-2021	34
1177	SKH016-R2	SKH016	R2	malateRI		10.43				Missing	53	1	7/1/2021 4:02:01 PM EST	6/30/2021 8:17:59 AM EST	refFermP14	added etoh	2021-06-28	SKH016_R2_28-06-2021	34
1178	SKH016-R2	SKH016	R2	succinateUV	2.83906	11.5767	27377.8	0.909638	1478.75	Found	53	1	7/1/2021 4:02:01 PM EST	6/30/2021 8:17:59 AM EST	refFermP14	added etoh	2021-06-28	SKH016_R2_28-06-2021	34
1179	SKH016-R2	SKH016	R2	succinateRI		12.076				Missing	53	1	7/1/2021 4:02:01 PM EST	6/30/2021 8:17:59 AM EST	refFermP14	added etoh	2021-06-28	SKH016_R2_28-06-2021	34
1180	SKH016-R2	SKH016	R2	lactateUV	57.3944	12.5509	648209	21.537	39967.5	Found	53	1	7/1/2021 4:02:01 PM EST	6/30/2021 8:17:59 AM EST	refFermP14	added etoh	2021-06-28	SKH016_R2_28-06-2021	34
1181	SKH016-R2	SKH016	R2	lactateRI	55.9092	12.852	137064	3.76455	7949.14	Found	53	1	7/1/2021 4:02:01 PM EST	6/30/2021 8:17:59 AM EST	refFermP14	added etoh	2021-06-28	SKH016_R2_28-06-2021	34
1182	SKH016-R2	SKH016	R2	formateUV	9.44656	13.7243	72527.8	2.40976	3961.56	Found	53	1	7/1/2021 4:02:01 PM EST	6/30/2021 8:17:59 AM EST	refFermP14	added etoh	2021-06-28	SKH016_R2_28-06-2021	34
1183	SKH016-R2	SKH016	R2	formateRI	2.11988	14.05	1359.39	0.0373366	87.1115	Found	53	1	7/1/2021 4:02:01 PM EST	6/30/2021 8:17:59 AM EST	refFermP14	added etoh	2021-06-28	SKH016_R2_28-06-2021	34
1184	SKH016-R2	SKH016	R2	acetateUV	18.2226	15.1375	71082.3	2.36174	4004.53	Found	53	1	7/1/2021 4:02:01 PM EST	6/30/2021 8:17:59 AM EST	refFermP14	added etoh	2021-06-28	SKH016_R2_28-06-2021	34
1185	SKH016-R2	SKH016	R2	acetateRI	18.068	15.4388	20366.4	0.559378	1079.43	Found	53	1	7/1/2021 4:02:01 PM EST	6/30/2021 8:17:59 AM EST	refFermP14	added etoh	2021-06-28	SKH016_R2_28-06-2021	34
1186	SKH016-R2	SKH016	R2			16.2212	1076.55	0.0357689	84.4363	Unknown	53	1	7/1/2021 4:02:01 PM EST	6/30/2021 8:17:59 AM EST	refFermP14	added etoh	2021-06-28	SKH016_R2_28-06-2021	34
1187	SKH016-R2	SKH016	R2			17.404	3984.31	0.13238	329.227	Unknown	53	1	7/1/2021 4:02:01 PM EST	6/30/2021 8:17:59 AM EST	refFermP14	added etoh	2021-06-28	SKH016_R2_28-06-2021	34
1188	SKH016-R2	SKH016	R2			17.4878	8224.08	0.273248	355.837	Unknown	53	1	7/1/2021 4:02:01 PM EST	6/30/2021 8:17:59 AM EST	refFermP14	added etoh	2021-06-28	SKH016_R2_28-06-2021	34
1189	SKH016-R2	SKH016	R2	MOPSRI	38.7542	18.8314	312133	8.57297	11816.1	Found	53	1	7/1/2021 4:02:01 PM EST	6/30/2021 8:17:59 AM EST	refFermP14	added etoh	2021-06-28	SKH016_R2_28-06-2021	34
1190	SKH016-R2	SKH016	R2			19.6482	85740.5	2.84876	3639.35	Unknown	53	1	7/1/2021 4:02:01 PM EST	6/30/2021 8:17:59 AM EST	refFermP14	added etoh	2021-06-28	SKH016_R2_28-06-2021	34
1191	SKH016-R2	SKH016	R2			20.6387	3892.4	0.129326	231.43	Unknown	53	1	7/1/2021 4:02:01 PM EST	6/30/2021 8:17:59 AM EST	refFermP14	added etoh	2021-06-28	SKH016_R2_28-06-2021	34
1192	SKH016-R2	SKH016	R2			20.8239	2769.42	0.0920149	284.29	Unknown	53	1	7/1/2021 4:02:01 PM EST	6/30/2021 8:17:59 AM EST	refFermP14	added etoh	2021-06-28	SKH016_R2_28-06-2021	34
1193	SKH016-R2	SKH016	R2			20.9374	5658.64	0.18801	270.724	Unknown	53	1	7/1/2021 4:02:01 PM EST	6/30/2021 8:17:59 AM EST	refFermP14	added etoh	2021-06-28	SKH016_R2_28-06-2021	34
1194	SKH016-R2	SKH016	R2	ethanolRI	224.906	21.9324	168111	4.61728	6709.08	Found	53	1	7/1/2021 4:02:01 PM EST	6/30/2021 8:17:59 AM EST	refFermP14	added etoh	2021-06-28	SKH016_R2_28-06-2021	34
1195	SKH016-R2	SKH016	R2			23.8736	4767.98	0.158418	304.164	Unknown	53	1	7/1/2021 4:02:01 PM EST	6/30/2021 8:17:59 AM EST	refFermP14	added etoh	2021-06-28	SKH016_R2_28-06-2021	34
1196	SKH016-R2	SKH016	R2			23.9792	2398.9	0.0797042	347.938	Unknown	53	1	7/1/2021 4:02:01 PM EST	6/30/2021 8:17:59 AM EST	refFermP14	added etoh	2021-06-28	SKH016_R2_28-06-2021	34
1197	SKH016-R2	SKH016	R2			24.1159	6497.1	0.215869	336.001	Unknown	53	1	7/1/2021 4:02:01 PM EST	6/30/2021 8:17:59 AM EST	refFermP14	added etoh	2021-06-28	SKH016_R2_28-06-2021	34
1198	SKH016-R2	SKH016	R2	Isobutanol		32.62				Missing	53	1	7/1/2021 4:02:01 PM EST	6/30/2021 8:17:59 AM EST	refFermP14	added etoh	2021-06-28	SKH016_R2_28-06-2021	34
1199	SKH016-R1	SKH016	R1			6.28647	128692	3.93517	12485.6	Unknown	52	1	7/1/2021 4:02:00 PM EST	6/30/2021 7:51:56 AM EST	refFermP14	added etoh	2021-06-28	SKH016_R1_28-06-2021	33
1200	SKH016-R1	SKH016	R1			6.55286	2.5732e+06	70.8055	209214	Unknown	52	1	7/1/2021 4:02:00 PM EST	6/30/2021 7:51:56 AM EST	refFermP14	added etoh	2021-06-28	SKH016_R1_28-06-2021	33
1201	SKH016-R1	SKH016	R1	sulfuricAcidRI		6.97788	6677.51	0.183742	653.433	Found	52	1	7/1/2021 4:02:00 PM EST	6/30/2021 7:51:56 AM EST	refFermP14	added etoh	2021-06-28	SKH016_R1_28-06-2021	33
1202	SKH016-R1	SKH016	R1	sulfuricAcidUV		7.00226	1.01821e+06	31.135	109644	Found	52	1	7/1/2021 4:02:00 PM EST	6/30/2021 7:51:56 AM EST	refFermP14	added etoh	2021-06-28	SKH016_R1_28-06-2021	33
1203	SKH016-R1	SKH016	R1	cellobioseRI	16.415	7.56916	236185	6.49899	15679.9	Found	52	1	7/1/2021 4:02:00 PM EST	6/30/2021 7:51:56 AM EST	refFermP14	added etoh	2021-06-28	SKH016_R1_28-06-2021	33
1204	SKH016-R1	SKH016	R1			7.86367	23143.7	0.636833	2677.8	Unknown	52	1	7/1/2021 4:02:00 PM EST	6/30/2021 7:51:56 AM EST	refFermP14	added etoh	2021-06-28	SKH016_R1_28-06-2021	33
1205	SKH016-R1	SKH016	R1			7.90283	485748	14.8533	39312.8	Unknown	52	1	7/1/2021 4:02:00 PM EST	6/30/2021 7:51:56 AM EST	refFermP14	added etoh	2021-06-28	SKH016_R1_28-06-2021	33
1206	SKH016-R1	SKH016	R1			8.20133	82632.6	2.27376	5995.79	Unknown	52	1	7/1/2021 4:02:00 PM EST	6/30/2021 7:51:56 AM EST	refFermP14	added etoh	2021-06-28	SKH016_R1_28-06-2021	33
1207	SKH016-R1	SKH016	R1	citrateRI		8.575				Missing	52	1	7/1/2021 4:02:00 PM EST	6/30/2021 7:51:56 AM EST	refFermP14	added etoh	2021-06-28	SKH016_R1_28-06-2021	33
1208	SKH016-R1	SKH016	R1	citrateUV		8.62542	15349.3	0.469353	1223.46	Found	52	1	7/1/2021 4:02:00 PM EST	6/30/2021 7:51:56 AM EST	refFermP14	added etoh	2021-06-28	SKH016_R1_28-06-2021	33
1209	SKH016-R1	SKH016	R1	glucoseRI	13.776	9.18245	65184.3	1.79364	4266.42	Found	52	1	7/1/2021 4:02:00 PM EST	6/30/2021 7:51:56 AM EST	refFermP14	added etoh	2021-06-28	SKH016_R1_28-06-2021	33
1210	SKH016-R1	SKH016	R1	pyruvateUV	30.9232	9.61375	619540	18.9444	40077.4	Found	52	1	7/1/2021 4:02:00 PM EST	6/30/2021 7:51:56 AM EST	refFermP14	added etoh	2021-06-28	SKH016_R1_28-06-2021	33
1211	SKH016-R1	SKH016	R1			9.896	3034.04	0.0834861	166.74	Unknown	52	1	7/1/2021 4:02:00 PM EST	6/30/2021 7:51:56 AM EST	refFermP14	added etoh	2021-06-28	SKH016_R1_28-06-2021	33
1212	SKH016-R1	SKH016	R1	malateUV	46.7607	10.4178	803.854	0.0245804	54.8701	Found	52	1	7/1/2021 4:02:00 PM EST	6/30/2021 7:51:56 AM EST	refFermP14	added etoh	2021-06-28	SKH016_R1_28-06-2021	33
1213	SKH016-R1	SKH016	R1	malateRI		10.43				Missing	52	1	7/1/2021 4:02:00 PM EST	6/30/2021 7:51:56 AM EST	refFermP14	added etoh	2021-06-28	SKH016_R1_28-06-2021	33
1214	SKH016-R1	SKH016	R1	succinateUV	2.53284	11.579	24752.9	0.756898	1314.3	Found	52	1	7/1/2021 4:02:00 PM EST	6/30/2021 7:51:56 AM EST	refFermP14	added etoh	2021-06-28	SKH016_R1_28-06-2021	33
1215	SKH016-R1	SKH016	R1	succinateRI		12.076				Missing	52	1	7/1/2021 4:02:00 PM EST	6/30/2021 7:51:56 AM EST	refFermP14	added etoh	2021-06-28	SKH016_R1_28-06-2021	33
1216	SKH016-R1	SKH016	R1	lactateUV	60.5399	12.551	683980	20.9148	42206.6	Found	52	1	7/1/2021 4:02:00 PM EST	6/30/2021 7:51:56 AM EST	refFermP14	added etoh	2021-06-28	SKH016_R1_28-06-2021	33
1217	SKH016-R1	SKH016	R1	lactateRI	59.116	12.851	144836	3.98537	8405.08	Found	52	1	7/1/2021 4:02:00 PM EST	6/30/2021 7:51:56 AM EST	refFermP14	added etoh	2021-06-28	SKH016_R1_28-06-2021	33
1218	SKH016-R1	SKH016	R1	formateUV	11.6821	13.7241	93012.1	2.84414	5052.52	Found	52	1	7/1/2021 4:02:00 PM EST	6/30/2021 7:51:56 AM EST	refFermP14	added etoh	2021-06-28	SKH016_R1_28-06-2021	33
1219	SKH016-R1	SKH016	R1	formateRI	2.52673	14.0512	1755.48	0.0483046	103.83	Found	52	1	7/1/2021 4:02:00 PM EST	6/30/2021 7:51:56 AM EST	refFermP14	added etoh	2021-06-28	SKH016_R1_28-06-2021	33
1220	SKH016-R1	SKH016	R1	acetateUV	18.161	15.1367	70831.5	2.1659	3990.58	Found	52	1	7/1/2021 4:02:00 PM EST	6/30/2021 7:51:56 AM EST	refFermP14	added etoh	2021-06-28	SKH016_R1_28-06-2021	33
1221	SKH016-R1	SKH016	R1	acetateRI	18.1133	15.4376	20541.7	0.565235	1082.14	Found	52	1	7/1/2021 4:02:00 PM EST	6/30/2021 7:51:56 AM EST	refFermP14	added etoh	2021-06-28	SKH016_R1_28-06-2021	33
1222	SKH016-R1	SKH016	R1			16.1742	1203.9	0.036813	71.6732	Unknown	52	1	7/1/2021 4:02:00 PM EST	6/30/2021 7:51:56 AM EST	refFermP14	added etoh	2021-06-28	SKH016_R1_28-06-2021	33
1223	SKH016-R1	SKH016	R1			17.4105	3867.44	0.118259	282.862	Unknown	52	1	7/1/2021 4:02:00 PM EST	6/30/2021 7:51:56 AM EST	refFermP14	added etoh	2021-06-28	SKH016_R1_28-06-2021	33
1224	SKH016-R1	SKH016	R1			17.5215	6024.5	0.184218	306.361	Unknown	52	1	7/1/2021 4:02:00 PM EST	6/30/2021 7:51:56 AM EST	refFermP14	added etoh	2021-06-28	SKH016_R1_28-06-2021	33
1225	SKH016-R1	SKH016	R1	MOPSRI	38.5808	18.8314	310719	8.54989	11763.2	Found	52	1	7/1/2021 4:02:00 PM EST	6/30/2021 7:51:56 AM EST	refFermP14	added etoh	2021-06-28	SKH016_R1_28-06-2021	33
1226	SKH016-R1	SKH016	R1			19.6491	94512.3	2.89001	4004.68	Unknown	52	1	7/1/2021 4:02:00 PM EST	6/30/2021 7:51:56 AM EST	refFermP14	added etoh	2021-06-28	SKH016_R1_28-06-2021	33
1227	SKH016-R1	SKH016	R1			20.6779	3598.72	0.110042	210.215	Unknown	52	1	7/1/2021 4:02:00 PM EST	6/30/2021 7:51:56 AM EST	refFermP14	added etoh	2021-06-28	SKH016_R1_28-06-2021	33
1228	SKH016-R1	SKH016	R1			20.8156	1891.11	0.0578266	238.656	Unknown	52	1	7/1/2021 4:02:00 PM EST	6/30/2021 7:51:56 AM EST	refFermP14	added etoh	2021-06-28	SKH016_R1_28-06-2021	33
1229	SKH016-R1	SKH016	R1			20.955	4754.12	0.145372	226.016	Unknown	52	1	7/1/2021 4:02:00 PM EST	6/30/2021 7:51:56 AM EST	refFermP14	added etoh	2021-06-28	SKH016_R1_28-06-2021	33
1230	SKH016-R1	SKH016	R1	ethanolRI	222.479	21.9303	166274	4.57527	6636.68	Found	52	1	7/1/2021 4:02:00 PM EST	6/30/2021 7:51:56 AM EST	refFermP14	added etoh	2021-06-28	SKH016_R1_28-06-2021	33
1231	SKH016-R1	SKH016	R1			24.009	7969.83	0.243703	356.574	Unknown	52	1	7/1/2021 4:02:00 PM EST	6/30/2021 7:51:56 AM EST	refFermP14	added etoh	2021-06-28	SKH016_R1_28-06-2021	33
1232	SKH016-R1	SKH016	R1			24.1474	2872.69	0.0878414	332.958	Unknown	52	1	7/1/2021 4:02:00 PM EST	6/30/2021 7:51:56 AM EST	refFermP14	added etoh	2021-06-28	SKH016_R1_28-06-2021	33
1233	SKH016-R1	SKH016	R1			24.2665	2694.36	0.0823885	249.037	Unknown	52	1	7/1/2021 4:02:00 PM EST	6/30/2021 7:51:56 AM EST	refFermP14	added etoh	2021-06-28	SKH016_R1_28-06-2021	33
1234	SKH016-R1	SKH016	R1	Isobutanol		32.62				Missing	52	1	7/1/2021 4:02:00 PM EST	6/30/2021 7:51:56 AM EST	refFermP14	added etoh	2021-06-28	SKH016_R1_28-06-2021	33
1235	SKH015-R3	SKH015	R3			6.28297	178988	5.32364	17606.1	Unknown	51	1	7/1/2021 4:01:59 PM EST	6/30/2021 7:25:53 AM EST	refFermP14	added etoh	2021-06-28	SKH015_R3_28-06-2021	32
1236	SKH015-R3	SKH015	R3			6.5526	2.58104e+06	70.6018	209198	Unknown	51	1	7/1/2021 4:01:59 PM EST	6/30/2021 7:25:53 AM EST	refFermP14	added etoh	2021-06-28	SKH015_R3_28-06-2021	32
1237	SKH015-R3	SKH015	R3	sulfuricAcidRI		6.98156	5794.44	0.158501	564.007	Found	51	1	7/1/2021 4:01:59 PM EST	6/30/2021 7:25:53 AM EST	refFermP14	added etoh	2021-06-28	SKH015_R3_28-06-2021	32
1238	SKH015-R3	SKH015	R3	sulfuricAcidUV		7.00146	979488	29.1329	105537	Found	51	1	7/1/2021 4:01:59 PM EST	6/30/2021 7:25:53 AM EST	refFermP14	added etoh	2021-06-28	SKH015_R3_28-06-2021	32
1239	SKH015-R3	SKH015	R3	cellobioseRI	16.591	7.56927	240086	6.56732	15848.1	Found	51	1	7/1/2021 4:01:59 PM EST	6/30/2021 7:25:53 AM EST	refFermP14	added etoh	2021-06-28	SKH015_R3_28-06-2021	32
1240	SKH015-R3	SKH015	R3			7.86371	24128.7	0.660017	2784.02	Unknown	51	1	7/1/2021 4:01:59 PM EST	6/30/2021 7:25:53 AM EST	refFermP14	added etoh	2021-06-28	SKH015_R3_28-06-2021	32
1241	SKH015-R3	SKH015	R3			7.90204	491381	14.6152	39766.3	Unknown	51	1	7/1/2021 4:01:59 PM EST	6/30/2021 7:25:53 AM EST	refFermP14	added etoh	2021-06-28	SKH015_R3_28-06-2021	32
1242	SKH015-R3	SKH015	R3			8.20092	83507.2	2.28426	6055.69	Unknown	51	1	7/1/2021 4:01:59 PM EST	6/30/2021 7:25:53 AM EST	refFermP14	added etoh	2021-06-28	SKH015_R3_28-06-2021	32
1243	SKH015-R3	SKH015	R3	citrateRI		8.575				Missing	51	1	7/1/2021 4:01:59 PM EST	6/30/2021 7:25:53 AM EST	refFermP14	added etoh	2021-06-28	SKH015_R3_28-06-2021	32
1244	SKH015-R3	SKH015	R3	citrateUV		8.62405	41585.2	1.23687	3639.88	Found	51	1	7/1/2021 4:01:59 PM EST	6/30/2021 7:25:53 AM EST	refFermP14	added etoh	2021-06-28	SKH015_R3_28-06-2021	32
1245	SKH015-R3	SKH015	R3	glucoseRI	15.276	9.18239	72207.3	1.97516	4730.99	Found	51	1	7/1/2021 4:01:59 PM EST	6/30/2021 7:25:53 AM EST	refFermP14	added etoh	2021-06-28	SKH015_R3_28-06-2021	32
1246	SKH015-R3	SKH015	R3	pyruvateUV	35.1268	9.61266	703795	20.933	45593.2	Found	51	1	7/1/2021 4:01:59 PM EST	6/30/2021 7:25:53 AM EST	refFermP14	added etoh	2021-06-28	SKH015_R3_28-06-2021	32
1247	SKH015-R3	SKH015	R3			9.90352	2856.69	0.0781419	161.05	Unknown	51	1	7/1/2021 4:01:59 PM EST	6/30/2021 7:25:53 AM EST	refFermP14	added etoh	2021-06-28	SKH015_R3_28-06-2021	32
1248	SKH015-R3	SKH015	R3	malateUV		10.1312				Missing	51	1	7/1/2021 4:01:59 PM EST	6/30/2021 7:25:53 AM EST	refFermP14	added etoh	2021-06-28	SKH015_R3_28-06-2021	32
1249	SKH015-R3	SKH015	R3	malateRI		10.43				Missing	51	1	7/1/2021 4:01:59 PM EST	6/30/2021 7:25:53 AM EST	refFermP14	added etoh	2021-06-28	SKH015_R3_28-06-2021	32
1250	SKH015-R3	SKH015	R3	succinateUV	3.07897	11.5766	29899.4	0.8893	1607.59	Found	51	1	7/1/2021 4:01:59 PM EST	6/30/2021 7:25:53 AM EST	refFermP14	added etoh	2021-06-28	SKH015_R3_28-06-2021	32
1251	SKH015-R3	SKH015	R3	succinateRI	0.207426	11.8745	901.301	0.0246542	41.4303	Found	51	1	7/1/2021 4:01:59 PM EST	6/30/2021 7:25:53 AM EST	refFermP14	added etoh	2021-06-28	SKH015_R3_28-06-2021	32
1252	SKH015-R3	SKH015	R3	lactateUV	59.817	12.5503	675688	20.097	41692	Found	51	1	7/1/2021 4:01:59 PM EST	6/30/2021 7:25:53 AM EST	refFermP14	added etoh	2021-06-28	SKH015_R3_28-06-2021	32
1253	SKH015-R3	SKH015	R3	lactateRI	58.3814	12.8507	143044	3.91284	8300.63	Found	51	1	7/1/2021 4:01:59 PM EST	6/30/2021 7:25:53 AM EST	refFermP14	added etoh	2021-06-28	SKH015_R3_28-06-2021	32
1254	SKH015-R3	SKH015	R3	formateUV	6.83231	13.7297	48204.5	1.43375	2685.79	Found	51	1	7/1/2021 4:01:59 PM EST	6/30/2021 7:25:53 AM EST	refFermP14	added etoh	2021-06-28	SKH015_R3_28-06-2021	32
1255	SKH015-R3	SKH015	R3	formateRI	2.23715	14.0451	1415.33	0.0387151	91.9305	Found	51	1	7/1/2021 4:01:59 PM EST	6/30/2021 7:25:53 AM EST	refFermP14	added etoh	2021-06-28	SKH015_R3_28-06-2021	32
1256	SKH015-R3	SKH015	R3	acetateUV	18.0202	15.1362	70199.7	2.08795	3958.69	Found	51	1	7/1/2021 4:01:59 PM EST	6/30/2021 7:25:53 AM EST	refFermP14	added etoh	2021-06-28	SKH015_R3_28-06-2021	32
1257	SKH015-R3	SKH015	R3	acetateRI	18.1125	15.4374	20624.9	0.564173	1082.09	Found	51	1	7/1/2021 4:01:59 PM EST	6/30/2021 7:25:53 AM EST	refFermP14	added etoh	2021-06-28	SKH015_R3_28-06-2021	32
1258	SKH015-R3	SKH015	R3			16.1927	1475.88	0.0438971	84.1529	Unknown	51	1	7/1/2021 4:01:59 PM EST	6/30/2021 7:25:53 AM EST	refFermP14	added etoh	2021-06-28	SKH015_R3_28-06-2021	32
1259	SKH015-R3	SKH015	R3			17.4964	3711.69	0.110397	122.328	Unknown	51	1	7/1/2021 4:01:59 PM EST	6/30/2021 7:25:53 AM EST	refFermP14	added etoh	2021-06-28	SKH015_R3_28-06-2021	32
1260	SKH015-R3	SKH015	R3	MOPSRI	38.9624	18.8301	313664	8.57999	11879.6	Found	51	1	7/1/2021 4:01:59 PM EST	6/30/2021 7:25:53 AM EST	refFermP14	added etoh	2021-06-28	SKH015_R3_28-06-2021	32
1261	SKH015-R3	SKH015	R3			19.6468	109042	3.24324	4616.73	Unknown	51	1	7/1/2021 4:01:59 PM EST	6/30/2021 7:25:53 AM EST	refFermP14	added etoh	2021-06-28	SKH015_R3_28-06-2021	32
1262	SKH015-R3	SKH015	R3			20.7388	3813.04	0.113411	190.064	Unknown	51	1	7/1/2021 4:01:59 PM EST	6/30/2021 7:25:53 AM EST	refFermP14	added etoh	2021-06-28	SKH015_R3_28-06-2021	32
1263	SKH015-R3	SKH015	R3			20.904	4255.48	0.126571	192.674	Unknown	51	1	7/1/2021 4:01:59 PM EST	6/30/2021 7:25:53 AM EST	refFermP14	added etoh	2021-06-28	SKH015_R3_28-06-2021	32
1264	SKH015-R3	SKH015	R3	ethanolRI	222.844	21.9303	166499	4.55442	6647.57	Found	51	1	7/1/2021 4:01:59 PM EST	6/30/2021 7:25:53 AM EST	refFermP14	added etoh	2021-06-28	SKH015_R3_28-06-2021	32
1265	SKH015-R3	SKH015	R3			23.8979	8261.47	0.245721	472.104	Unknown	51	1	7/1/2021 4:01:59 PM EST	6/30/2021 7:25:53 AM EST	refFermP14	added etoh	2021-06-28	SKH015_R3_28-06-2021	32
1266	SKH015-R3	SKH015	R3			24.0278	3072.76	0.0913932	518.851	Unknown	51	1	7/1/2021 4:01:59 PM EST	6/30/2021 7:25:53 AM EST	refFermP14	added etoh	2021-06-28	SKH015_R3_28-06-2021	32
1267	SKH015-R3	SKH015	R3			24.1019	9270.01	0.275718	502.166	Unknown	51	1	7/1/2021 4:01:59 PM EST	6/30/2021 7:25:53 AM EST	refFermP14	added etoh	2021-06-28	SKH015_R3_28-06-2021	32
1268	SKH015-R3	SKH015	R3	Isobutanol		32.62				Missing	51	1	7/1/2021 4:01:59 PM EST	6/30/2021 7:25:53 AM EST	refFermP14	added etoh	2021-06-28	SKH015_R3_28-06-2021	32
1269	SKH015-R2	SKH015	R2			6.28489	108619	3.83964	10646.8	Unknown	50	1	7/1/2021 4:01:58 PM EST	6/30/2021 6:59:48 AM EST	refFermP14	added etoh	2021-06-28	SKH015_R2_28-06-2021
1270	SKH015-R2	SKH015	R2			6.55189	2.53264e+06	73.0634	205968	Unknown	50	1	7/1/2021 4:01:58 PM EST	6/30/2021 6:59:48 AM EST	refFermP14	added etoh	2021-06-28	SKH015_R2_28-06-2021
1271	SKH015-R2	SKH015	R2	sulfuricAcidRI		6.98586	4625.31	0.133434	446.531	Found	50	1	7/1/2021 4:01:58 PM EST	6/30/2021 6:59:48 AM EST	refFermP14	added etoh	2021-06-28	SKH015_R2_28-06-2021
1272	SKH015-R2	SKH015	R2	sulfuricAcidUV		7.00016	731288	25.8508	78888.5	Found	50	1	7/1/2021 4:01:58 PM EST	6/30/2021 6:59:48 AM EST	refFermP14	added etoh	2021-06-28	SKH015_R2_28-06-2021
1273	SKH015-R2	SKH015	R2	cellobioseRI	14.2687	7.56982	207126	5.97532	13629.7	Found	50	1	7/1/2021 4:01:58 PM EST	6/30/2021 6:59:48 AM EST	refFermP14	added etoh	2021-06-28	SKH015_R2_28-06-2021
1274	SKH015-R2	SKH015	R2			7.85816	20516.1	0.591862	2533.33	Unknown	50	1	7/1/2021 4:01:58 PM EST	6/30/2021 6:59:48 AM EST	refFermP14	added etoh	2021-06-28	SKH015_R2_28-06-2021
1275	SKH015-R2	SKH015	R2			7.90069	428842	15.1594	34607	Unknown	50	1	7/1/2021 4:01:58 PM EST	6/30/2021 6:59:48 AM EST	refFermP14	added etoh	2021-06-28	SKH015_R2_28-06-2021
1276	SKH015-R2	SKH015	R2			8.20014	73244.3	2.113	5262.07	Unknown	50	1	7/1/2021 4:01:58 PM EST	6/30/2021 6:59:48 AM EST	refFermP14	added etoh	2021-06-28	SKH015_R2_28-06-2021
1277	SKH015-R2	SKH015	R2	citrateRI		8.575				Missing	50	1	7/1/2021 4:01:58 PM EST	6/30/2021 6:59:48 AM EST	refFermP14	added etoh	2021-06-28	SKH015_R2_28-06-2021
1278	SKH015-R2	SKH015	R2	citrateUV		8.6233	38792.4	1.3713	3382.27	Found	50	1	7/1/2021 4:01:58 PM EST	6/30/2021 6:59:48 AM EST	refFermP14	added etoh	2021-06-28	SKH015_R2_28-06-2021
1279	SKH015-R2	SKH015	R2	glucoseRI	13.8632	9.18287	65502.8	1.88967	4293.44	Found	50	1	7/1/2021 4:01:58 PM EST	6/30/2021 6:59:48 AM EST	refFermP14	added etoh	2021-06-28	SKH015_R2_28-06-2021
1280	SKH015-R2	SKH015	R2	pyruvateUV	33.7975	9.61294	676808	23.925	43848.3	Found	50	1	7/1/2021 4:01:58 PM EST	6/30/2021 6:59:48 AM EST	refFermP14	added etoh	2021-06-28	SKH015_R2_28-06-2021
1281	SKH015-R2	SKH015	R2			9.90458	2559.21	0.0738297	147.047	Unknown	50	1	7/1/2021 4:01:58 PM EST	6/30/2021 6:59:48 AM EST	refFermP14	added etoh	2021-06-28	SKH015_R2_28-06-2021
1282	SKH015-R2	SKH015	R2	malateUV		10.1312				Missing	50	1	7/1/2021 4:01:58 PM EST	6/30/2021 6:59:48 AM EST	refFermP14	added etoh	2021-06-28	SKH015_R2_28-06-2021
1283	SKH015-R2	SKH015	R2	malateRI		10.43				Missing	50	1	7/1/2021 4:01:58 PM EST	6/30/2021 6:59:48 AM EST	refFermP14	added etoh	2021-06-28	SKH015_R2_28-06-2021
1284	SKH015-R2	SKH015	R2	succinateUV	2.73396	11.5774	26395.3	0.933067	1422.31	Found	50	1	7/1/2021 4:01:58 PM EST	6/30/2021 6:59:48 AM EST	refFermP14	added etoh	2021-06-28	SKH015_R2_28-06-2021
1285	SKH015-R2	SKH015	R2	succinateRI		12.076				Missing	50	1	7/1/2021 4:01:58 PM EST	6/30/2021 6:59:48 AM EST	refFermP14	added etoh	2021-06-28	SKH015_R2_28-06-2021
1286	SKH015-R2	SKH015	R2	lactateUV	52.5186	12.5498	591297	20.9022	36496.5	Found	50	1	7/1/2021 4:01:58 PM EST	6/30/2021 6:59:48 AM EST	refFermP14	added etoh	2021-06-28	SKH015_R2_28-06-2021
1287	SKH015-R2	SKH015	R2	lactateRI	51.0656	12.8508	125102	3.60902	7260.47	Found	50	1	7/1/2021 4:01:58 PM EST	6/30/2021 6:59:48 AM EST	refFermP14	added etoh	2021-06-28	SKH015_R2_28-06-2021
1288	SKH015-R2	SKH015	R2	formateUV	6.67737	13.7294	46749.1	1.65257	2610.18	Found	50	1	7/1/2021 4:01:58 PM EST	6/30/2021 6:59:48 AM EST	refFermP14	added etoh	2021-06-28	SKH015_R2_28-06-2021
1289	SKH015-R2	SKH015	R2	formateRI	1.93199	14.0471	1235.12	0.0356316	79.3907	Found	50	1	7/1/2021 4:01:58 PM EST	6/30/2021 6:59:48 AM EST	refFermP14	added etoh	2021-06-28	SKH015_R2_28-06-2021
1290	SKH015-R2	SKH015	R2	acetateUV	15.9123	15.1364	61569.9	2.17647	3481.28	Found	50	1	7/1/2021 4:01:58 PM EST	6/30/2021 6:59:48 AM EST	refFermP14	added etoh	2021-06-28	SKH015_R2_28-06-2021
1291	SKH015-R2	SKH015	R2	acetateRI	15.7791	15.4386	17778.5	0.512886	942.687	Found	50	1	7/1/2021 4:01:58 PM EST	6/30/2021 6:59:48 AM EST	refFermP14	added etoh	2021-06-28	SKH015_R2_28-06-2021
1292	SKH015-R2	SKH015	R2			17.4868	1547.79	0.0547139	96.0248	Unknown	50	1	7/1/2021 4:01:58 PM EST	6/30/2021 6:59:48 AM EST	refFermP14	added etoh	2021-06-28	SKH015_R2_28-06-2021
1293	SKH015-R2	SKH015	R2			17.5864	1527.49	0.0539963	91.0771	Unknown	50	1	7/1/2021 4:01:58 PM EST	6/30/2021 6:59:48 AM EST	refFermP14	added etoh	2021-06-28	SKH015_R2_28-06-2021
1294	SKH015-R2	SKH015	R2	MOPSRI	33.8487	18.8333	272208	7.85286	10320.4	Found	50	1	7/1/2021 4:01:58 PM EST	6/30/2021 6:59:48 AM EST	refFermP14	added etoh	2021-06-28	SKH015_R2_28-06-2021
1295	SKH015-R2	SKH015	R2			19.6495	89106.3	3.14988	3767.6	Unknown	50	1	7/1/2021 4:01:58 PM EST	6/30/2021 6:59:48 AM EST	refFermP14	added etoh	2021-06-28	SKH015_R2_28-06-2021
1296	SKH015-R2	SKH015	R2			20.6819	3254.23	0.115036	183.524	Unknown	50	1	7/1/2021 4:01:58 PM EST	6/30/2021 6:59:48 AM EST	refFermP14	added etoh	2021-06-28	SKH015_R2_28-06-2021
1297	SKH015-R2	SKH015	R2			20.8196	1628.55	0.0575686	206.806	Unknown	50	1	7/1/2021 4:01:58 PM EST	6/30/2021 6:59:48 AM EST	refFermP14	added etoh	2021-06-28	SKH015_R2_28-06-2021
1298	SKH015-R2	SKH015	R2			20.933	3806.05	0.134543	196.133	Unknown	50	1	7/1/2021 4:01:58 PM EST	6/30/2021 6:59:48 AM EST	refFermP14	added etoh	2021-06-28	SKH015_R2_28-06-2021
1299	SKH015-R2	SKH015	R2	ethanolRI	192.563	21.9314	143824	4.14914	5744.28	Found	50	1	7/1/2021 4:01:58 PM EST	6/30/2021 6:59:48 AM EST	refFermP14	added etoh	2021-06-28	SKH015_R2_28-06-2021
1300	SKH015-R2	SKH015	R2			23.8558	6059.08	0.214187	372.988	Unknown	50	1	7/1/2021 4:01:58 PM EST	6/30/2021 6:59:48 AM EST	refFermP14	added etoh	2021-06-28	SKH015_R2_28-06-2021
1301	SKH015-R2	SKH015	R2			24.0028	4830.51	0.170757	448.348	Unknown	50	1	7/1/2021 4:01:58 PM EST	6/30/2021 6:59:48 AM EST	refFermP14	added etoh	2021-06-28	SKH015_R2_28-06-2021
1302	SKH015-R2	SKH015	R2			24.1609	6760.01	0.238964	405.18	Unknown	50	1	7/1/2021 4:01:58 PM EST	6/30/2021 6:59:48 AM EST	refFermP14	added etoh	2021-06-28	SKH015_R2_28-06-2021
1303	SKH015-R2	SKH015	R2	Isobutanol		32.62				Missing	50	1	7/1/2021 4:01:58 PM EST	6/30/2021 6:59:48 AM EST	refFermP14	added etoh	2021-06-28	SKH015_R2_28-06-2021
1304	SKH015-R1	SKH015	R1			6.28582	133916	3.98776	12937.3	Unknown	49	1	7/1/2021 4:01:57 PM EST	6/30/2021 6:33:43 AM EST	refFermP14	added etoh	2021-06-28	SKH015_R1_28-06-2021	30
1305	SKH015-R1	SKH015	R1			6.55546	2.58402e+06	70.5724	209596	Unknown	49	1	7/1/2021 4:01:57 PM EST	6/30/2021 6:33:43 AM EST	refFermP14	added etoh	2021-06-28	SKH015_R1_28-06-2021	30
1306	SKH015-R1	SKH015	R1	sulfuricAcidRI		6.98299	6044.59	0.165085	586.636	Found	49	1	7/1/2021 4:01:57 PM EST	6/30/2021 6:33:43 AM EST	refFermP14	added etoh	2021-06-28	SKH015_R1_28-06-2021	30
1307	SKH015-R1	SKH015	R1	sulfuricAcidUV		7.00276	1.06509e+06	31.7164	114656	Found	49	1	7/1/2021 4:01:57 PM EST	6/30/2021 6:33:43 AM EST	refFermP14	added etoh	2021-06-28	SKH015_R1_28-06-2021	30
1308	SKH015-R1	SKH015	R1	cellobioseRI	16.7654	7.57179	241817	6.60428	16014.6	Found	49	1	7/1/2021 4:01:57 PM EST	6/30/2021 6:33:43 AM EST	refFermP14	added etoh	2021-06-28	SKH015_R1_28-06-2021	30
1309	SKH015-R1	SKH015	R1			7.86635	24818.4	0.677818	2803.61	Unknown	49	1	7/1/2021 4:01:57 PM EST	6/30/2021 6:33:43 AM EST	refFermP14	added etoh	2021-06-28	SKH015_R1_28-06-2021	30
1310	SKH015-R1	SKH015	R1			7.90362	491468	14.635	39889.9	Unknown	49	1	7/1/2021 4:01:57 PM EST	6/30/2021 6:33:43 AM EST	refFermP14	added etoh	2021-06-28	SKH015_R1_28-06-2021	30
1311	SKH015-R1	SKH015	R1			8.20359	84044.3	2.29534	6080.97	Unknown	49	1	7/1/2021 4:01:57 PM EST	6/30/2021 6:33:43 AM EST	refFermP14	added etoh	2021-06-28	SKH015_R1_28-06-2021	30
1312	SKH015-R1	SKH015	R1	citrateRI		8.575				Missing	49	1	7/1/2021 4:01:57 PM EST	6/30/2021 6:33:43 AM EST	refFermP14	added etoh	2021-06-28	SKH015_R1_28-06-2021	30
1313	SKH015-R1	SKH015	R1	citrateUV		8.62522	35565.8	1.05908	3106.72	Found	49	1	7/1/2021 4:01:57 PM EST	6/30/2021 6:33:43 AM EST	refFermP14	added etoh	2021-06-28	SKH015_R1_28-06-2021	30
1314	SKH015-R1	SKH015	R1	glucoseRI	14.4734	9.1849	68351.3	1.86675	4482.41	Found	49	1	7/1/2021 4:01:57 PM EST	6/30/2021 6:33:43 AM EST	refFermP14	added etoh	2021-06-28	SKH015_R1_28-06-2021	30
1315	SKH015-R1	SKH015	R1	pyruvateUV	32.4173	9.61395	648996	19.3259	42037.2	Found	49	1	7/1/2021 4:01:57 PM EST	6/30/2021 6:33:43 AM EST	refFermP14	added etoh	2021-06-28	SKH015_R1_28-06-2021	30
1316	SKH015-R1	SKH015	R1			9.90261	2702.16	0.073799	153.144	Unknown	49	1	7/1/2021 4:01:57 PM EST	6/30/2021 6:33:43 AM EST	refFermP14	added etoh	2021-06-28	SKH015_R1_28-06-2021	30
1317	SKH015-R1	SKH015	R1	malateUV	46.9449	10.4042	940.664	0.0280112	59.7191	Found	49	1	7/1/2021 4:01:57 PM EST	6/30/2021 6:33:43 AM EST	refFermP14	added etoh	2021-06-28	SKH015_R1_28-06-2021	30
1318	SKH015-R1	SKH015	R1	malateRI		10.43				Missing	49	1	7/1/2021 4:01:57 PM EST	6/30/2021 6:33:43 AM EST	refFermP14	added etoh	2021-06-28	SKH015_R1_28-06-2021	30
1319	SKH015-R1	SKH015	R1	succinateUV	3.18422	11.5778	31162.4	0.927961	1664.11	Found	49	1	7/1/2021 4:01:57 PM EST	6/30/2021 6:33:43 AM EST	refFermP14	added etoh	2021-06-28	SKH015_R1_28-06-2021	30
1320	SKH015-R1	SKH015	R1	succinateRI	0.204472	11.9218	805.148	0.0219895	40.8402	Found	49	1	7/1/2021 4:01:57 PM EST	6/30/2021 6:33:43 AM EST	refFermP14	added etoh	2021-06-28	SKH015_R1_28-06-2021	30
1321	SKH015-R1	SKH015	R1	lactateUV	60.9891	12.5519	688365	20.4983	42526.4	Found	49	1	7/1/2021 4:01:57 PM EST	6/30/2021 6:33:43 AM EST	refFermP14	added etoh	2021-06-28	SKH015_R1_28-06-2021	30
1322	SKH015-R1	SKH015	R1	lactateRI	59.5445	12.8532	145780	3.98141	8466	Found	49	1	7/1/2021 4:01:57 PM EST	6/30/2021 6:33:43 AM EST	refFermP14	added etoh	2021-06-28	SKH015_R1_28-06-2021	30
1323	SKH015-R1	SKH015	R1	formateUV	6.71478	13.7318	46378.9	1.38108	2628.44	Found	49	1	7/1/2021 4:01:57 PM EST	6/30/2021 6:33:43 AM EST	refFermP14	added etoh	2021-06-28	SKH015_R1_28-06-2021	30
1324	SKH015-R1	SKH015	R1	formateRI	2.31537	14.0513	1497.3	0.0408928	95.1447	Found	49	1	7/1/2021 4:01:57 PM EST	6/30/2021 6:33:43 AM EST	refFermP14	added etoh	2021-06-28	SKH015_R1_28-06-2021	30
1325	SKH015-R1	SKH015	R1	acetateUV	18.1443	15.1379	70576.1	2.10163	3986.81	Found	49	1	7/1/2021 4:01:57 PM EST	6/30/2021 6:33:43 AM EST	refFermP14	added etoh	2021-06-28	SKH015_R1_28-06-2021	30
1326	SKH015-R1	SKH015	R1	acetateRI	17.9825	15.4397	20249.4	0.553033	1074.32	Found	49	1	7/1/2021 4:01:57 PM EST	6/30/2021 6:33:43 AM EST	refFermP14	added etoh	2021-06-28	SKH015_R1_28-06-2021	30
1327	SKH015-R1	SKH015	R1			16.2116	1169.46	0.0348243	74.522	Unknown	49	1	7/1/2021 4:01:57 PM EST	6/30/2021 6:33:43 AM EST	refFermP14	added etoh	2021-06-28	SKH015_R1_28-06-2021	30
1328	SKH015-R1	SKH015	R1			17.3978	1628.63	0.0484975	115.21	Unknown	49	1	7/1/2021 4:01:57 PM EST	6/30/2021 6:33:43 AM EST	refFermP14	added etoh	2021-06-28	SKH015_R1_28-06-2021	30
1329	SKH015-R1	SKH015	R1			17.5157	2538.33	0.0755869	126.22	Unknown	49	1	7/1/2021 4:01:57 PM EST	6/30/2021 6:33:43 AM EST	refFermP14	added etoh	2021-06-28	SKH015_R1_28-06-2021	30
1330	SKH015-R1	SKH015	R1	MOPSRI	39.1404	18.8319	315061	8.60466	11933.9	Found	49	1	7/1/2021 4:01:57 PM EST	6/30/2021 6:33:43 AM EST	refFermP14	added etoh	2021-06-28	SKH015_R1_28-06-2021	30
1331	SKH015-R1	SKH015	R1			19.6483	114107	3.39788	4864.64	Unknown	49	1	7/1/2021 4:01:57 PM EST	6/30/2021 6:33:43 AM EST	refFermP14	added etoh	2021-06-28	SKH015_R1_28-06-2021	30
1332	SKH015-R1	SKH015	R1			20.5982	1758.97	0.0523789	110.238	Unknown	49	1	7/1/2021 4:01:57 PM EST	6/30/2021 6:33:43 AM EST	refFermP14	added etoh	2021-06-28	SKH015_R1_28-06-2021	30
1333	SKH015-R1	SKH015	R1			20.7412	2494.11	0.0742699	120.855	Unknown	49	1	7/1/2021 4:01:57 PM EST	6/30/2021 6:33:43 AM EST	refFermP14	added etoh	2021-06-28	SKH015_R1_28-06-2021	30
1334	SKH015-R1	SKH015	R1	ethanolRI	222.715	21.933	166325	4.54251	6643.72	Found	49	1	7/1/2021 4:01:57 PM EST	6/30/2021 6:33:43 AM EST	refFermP14	added etoh	2021-06-28	SKH015_R1_28-06-2021	30
1335	SKH015-R1	SKH015	R1			23.894	8816.02	0.262525	502.842	Unknown	49	1	7/1/2021 4:01:57 PM EST	6/30/2021 6:33:43 AM EST	refFermP14	added etoh	2021-06-28	SKH015_R1_28-06-2021	30
1336	SKH015-R1	SKH015	R1			24.0387	6004.78	0.178811	558.778	Unknown	49	1	7/1/2021 4:01:57 PM EST	6/30/2021 6:33:43 AM EST	refFermP14	added etoh	2021-06-28	SKH015_R1_28-06-2021	30
1337	SKH015-R1	SKH015	R1			24.1836	7188.51	0.214061	471.081	Unknown	49	1	7/1/2021 4:01:57 PM EST	6/30/2021 6:33:43 AM EST	refFermP14	added etoh	2021-06-28	SKH015_R1_28-06-2021	30
1338	SKH015-R1	SKH015	R1	Isobutanol		32.62				Missing	49	1	7/1/2021 4:01:57 PM EST	6/30/2021 6:33:43 AM EST	refFermP14	added etoh	2021-06-28	SKH015_R1_28-06-2021	30
1339	SKH014-R3	SKH014	R3			6.28369	154930	4.07585	14870.6	Unknown	48	1	7/1/2021 4:01:56 PM EST	6/30/2021 6:07:23 AM EST	refFermP14	added etoh	2021-06-28	SKH014_R3_28-06-2021	29
1340	SKH014-R3	SKH014	R3			6.55257	2.56977e+06	69.4807	209088	Unknown	48	1	7/1/2021 4:01:56 PM EST	6/30/2021 6:07:23 AM EST	refFermP14	added etoh	2021-06-28	SKH014_R3_28-06-2021	29
1341	SKH014-R3	SKH014	R3	sulfuricAcidRI		6.96639	11801.4	0.319082	1168.43	Found	48	1	7/1/2021 4:01:56 PM EST	6/30/2021 6:07:23 AM EST	refFermP14	added etoh	2021-06-28	SKH014_R3_28-06-2021	29
1342	SKH014-R3	SKH014	R3	sulfuricAcidUV		7.00162	1.35265e+06	35.5851	145859	Found	48	1	7/1/2021 4:01:56 PM EST	6/30/2021 6:07:23 AM EST	refFermP14	added etoh	2021-06-28	SKH014_R3_28-06-2021	29
1343	SKH014-R3	SKH014	R3	cellobioseRI	20.509	7.56883	318059	8.59958	19590.5	Found	48	1	7/1/2021 4:01:56 PM EST	6/30/2021 6:07:23 AM EST	refFermP14	added etoh	2021-06-28	SKH014_R3_28-06-2021	29
1344	SKH014-R3	SKH014	R3			7.90223	480137	12.6313	39003.2	Unknown	48	1	7/1/2021 4:01:56 PM EST	6/30/2021 6:07:23 AM EST	refFermP14	added etoh	2021-06-28	SKH014_R3_28-06-2021	29
1345	SKH014-R3	SKH014	R3			8.20132	81618.6	2.20678	5915.43	Unknown	48	1	7/1/2021 4:01:56 PM EST	6/30/2021 6:07:23 AM EST	refFermP14	added etoh	2021-06-28	SKH014_R3_28-06-2021	29
1346	SKH014-R3	SKH014	R3	citrateRI		8.575				Missing	48	1	7/1/2021 4:01:56 PM EST	6/30/2021 6:07:23 AM EST	refFermP14	added etoh	2021-06-28	SKH014_R3_28-06-2021	29
1347	SKH014-R3	SKH014	R3	citrateUV		8.62349	10524.2	0.276867	873.833	Found	48	1	7/1/2021 4:01:56 PM EST	6/30/2021 6:07:23 AM EST	refFermP14	added etoh	2021-06-28	SKH014_R3_28-06-2021	29
1348	SKH014-R3	SKH014	R3	glucoseRI	15.9498	9.18248	75411.5	2.03895	4939.65	Found	48	1	7/1/2021 4:01:56 PM EST	6/30/2021 6:07:23 AM EST	refFermP14	added etoh	2021-06-28	SKH014_R3_28-06-2021	29
1349	SKH014-R3	SKH014	R3	pyruvateUV	39.0207	9.61186	783738	20.6184	50707.2	Found	48	1	7/1/2021 4:01:56 PM EST	6/30/2021 6:07:23 AM EST	refFermP14	added etoh	2021-06-28	SKH014_R3_28-06-2021	29
1350	SKH014-R3	SKH014	R3			9.75826	847.051	0.0229023	136.505	Unknown	48	1	7/1/2021 4:01:56 PM EST	6/30/2021 6:07:23 AM EST	refFermP14	added etoh	2021-06-28	SKH014_R3_28-06-2021	29
1351	SKH014-R3	SKH014	R3			9.89934	2565.63	0.0693686	179.086	Unknown	48	1	7/1/2021 4:01:56 PM EST	6/30/2021 6:07:23 AM EST	refFermP14	added etoh	2021-06-28	SKH014_R3_28-06-2021	29
1352	SKH014-R3	SKH014	R3	malateUV		10.1312				Missing	48	1	7/1/2021 4:01:56 PM EST	6/30/2021 6:07:23 AM EST	refFermP14	added etoh	2021-06-28	SKH014_R3_28-06-2021	29
1353	SKH014-R3	SKH014	R3	malateRI		10.43				Missing	48	1	7/1/2021 4:01:56 PM EST	6/30/2021 6:07:23 AM EST	refFermP14	added etoh	2021-06-28	SKH014_R3_28-06-2021	29
1354	SKH014-R3	SKH014	R3	succinateUV	2.31646	11.5757	22449.6	0.5906	1198.1	Found	48	1	7/1/2021 4:01:56 PM EST	6/30/2021 6:07:23 AM EST	refFermP14	added etoh	2021-06-28	SKH014_R3_28-06-2021	29
1355	SKH014-R3	SKH014	R3	succinateRI		12.076				Missing	48	1	7/1/2021 4:01:56 PM EST	6/30/2021 6:07:23 AM EST	refFermP14	added etoh	2021-06-28	SKH014_R3_28-06-2021	29
1356	SKH014-R3	SKH014	R3	lactateUV	63.4043	12.551	715310	18.8182	44245.7	Found	48	1	7/1/2021 4:01:56 PM EST	6/30/2021 6:07:23 AM EST	refFermP14	added etoh	2021-06-28	SKH014_R3_28-06-2021	29
1357	SKH014-R3	SKH014	R3	lactateRI	61.9393	12.8509	151714	4.10199	8806.49	Found	48	1	7/1/2021 4:01:56 PM EST	6/30/2021 6:07:23 AM EST	refFermP14	added etoh	2021-06-28	SKH014_R3_28-06-2021	29
1358	SKH014-R3	SKH014	R3	formateUV	8.19744	13.7208	61589.2	1.62028	3351.98	Found	48	1	7/1/2021 4:01:56 PM EST	6/30/2021 6:07:23 AM EST	refFermP14	added etoh	2021-06-28	SKH014_R3_28-06-2021	29
1359	SKH014-R3	SKH014	R3	formateRI	1.3861	14.0493	853.855	0.0230863	56.9586	Found	48	1	7/1/2021 4:01:56 PM EST	6/30/2021 6:07:23 AM EST	refFermP14	added etoh	2021-06-28	SKH014_R3_28-06-2021	29
1360	SKH014-R3	SKH014	R3	acetateUV	20.2011	15.1365	79390.9	2.0886	4452.63	Found	48	1	7/1/2021 4:01:56 PM EST	6/30/2021 6:07:23 AM EST	refFermP14	added etoh	2021-06-28	SKH014_R3_28-06-2021	29
1361	SKH014-R3	SKH014	R3	acetateRI	20.0685	15.4372	22707.2	0.61395	1198.94	Found	48	1	7/1/2021 4:01:56 PM EST	6/30/2021 6:07:23 AM EST	refFermP14	added etoh	2021-06-28	SKH014_R3_28-06-2021	29
1362	SKH014-R3	SKH014	R3	MOPSRI	38.8637	18.8273	312859	8.45899	11849.5	Found	48	1	7/1/2021 4:01:56 PM EST	6/30/2021 6:07:23 AM EST	refFermP14	added etoh	2021-06-28	SKH014_R3_28-06-2021	29
1363	SKH014-R3	SKH014	R3			19.6436	123854	3.25832	5238.6	Unknown	48	1	7/1/2021 4:01:56 PM EST	6/30/2021 6:07:23 AM EST	refFermP14	added etoh	2021-06-28	SKH014_R3_28-06-2021	29
1364	SKH014-R3	SKH014	R3			20.7731	4455.09	0.117204	213.567	Unknown	48	1	7/1/2021 4:01:56 PM EST	6/30/2021 6:07:23 AM EST	refFermP14	added etoh	2021-06-28	SKH014_R3_28-06-2021	29
1365	SKH014-R3	SKH014	R3			20.8962	4382.17	0.115285	207.15	Unknown	48	1	7/1/2021 4:01:56 PM EST	6/30/2021 6:07:23 AM EST	refFermP14	added etoh	2021-06-28	SKH014_R3_28-06-2021	29
1366	SKH014-R3	SKH014	R3	ethanolRI	201.275	21.9326	150332	4.06464	6004.15	Found	48	1	7/1/2021 4:01:56 PM EST	6/30/2021 6:07:23 AM EST	refFermP14	added etoh	2021-06-28	SKH014_R3_28-06-2021	29
1367	SKH014-R3	SKH014	R3			23.9203	3723.43	0.0979552	183.324	Unknown	48	1	7/1/2021 4:01:56 PM EST	6/30/2021 6:07:23 AM EST	refFermP14	added etoh	2021-06-28	SKH014_R3_28-06-2021	29
1368	SKH014-R3	SKH014	R3			24.158	4027.23	0.105948	191.395	Unknown	48	1	7/1/2021 4:01:56 PM EST	6/30/2021 6:07:23 AM EST	refFermP14	added etoh	2021-06-28	SKH014_R3_28-06-2021	29
1369	SKH014-R3	SKH014	R3	Isobutanol		32.62				Missing	48	1	7/1/2021 4:01:56 PM EST	6/30/2021 6:07:23 AM EST	refFermP14	added etoh	2021-06-28	SKH014_R3_28-06-2021	29
1370	SKH014-R2	SKH014	R2			6.55277	2.57076e+06	69.2058	209487	Unknown	47	1	7/1/2021 4:01:56 PM EST	6/30/2021 5:41:18 AM EST	refFermP14	added etoh	2021-06-28	SKH014_R2_28-06-2021	28
1371	SKH014-R2	SKH014	R2	sulfuricAcidRI		6.96579	11482.2	0.309106	1153.59	Found	47	1	7/1/2021 4:01:56 PM EST	6/30/2021 5:41:18 AM EST	refFermP14	added etoh	2021-06-28	SKH014_R2_28-06-2021	28
1372	SKH014-R2	SKH014	R2	cellobioseRI	20.7939	7.56835	322679	8.68664	19862.7	Found	47	1	7/1/2021 4:01:56 PM EST	6/30/2021 5:41:18 AM EST	refFermP14	added etoh	2021-06-28	SKH014_R2_28-06-2021	28
1373	SKH014-R2	SKH014	R2			8.20167	83162.1	2.23876	6045.59	Unknown	47	1	7/1/2021 4:01:56 PM EST	6/30/2021 5:41:18 AM EST	refFermP14	added etoh	2021-06-28	SKH014_R2_28-06-2021	28
1374	SKH014-R2	SKH014	R2	citrateRI		8.575				Missing	47	1	7/1/2021 4:01:56 PM EST	6/30/2021 5:41:18 AM EST	refFermP14	added etoh	2021-06-28	SKH014_R2_28-06-2021	28
1375	SKH014-R2	SKH014	R2	glucoseRI	16.526	9.18146	78090	2.10221	5118.11	Found	47	1	7/1/2021 4:01:56 PM EST	6/30/2021 5:41:18 AM EST	refFermP14	added etoh	2021-06-28	SKH014_R2_28-06-2021	28
1376	SKH014-R2	SKH014	R2			9.87854	3217.46	0.0866153	175.115	Unknown	47	1	7/1/2021 4:01:56 PM EST	6/30/2021 5:41:18 AM EST	refFermP14	added etoh	2021-06-28	SKH014_R2_28-06-2021	28
1377	SKH014-R2	SKH014	R2	malateRI		10.43				Missing	47	1	7/1/2021 4:01:56 PM EST	6/30/2021 5:41:18 AM EST	refFermP14	added etoh	2021-06-28	SKH014_R2_28-06-2021	28
1378	SKH014-R2	SKH014	R2	succinateRI		12.076				Missing	47	1	7/1/2021 4:01:56 PM EST	6/30/2021 5:41:18 AM EST	refFermP14	added etoh	2021-06-28	SKH014_R2_28-06-2021	28
1379	SKH014-R2	SKH014	R2	lactateRI	62.9655	12.8508	154024	4.14638	8952.39	Found	47	1	7/1/2021 4:01:56 PM EST	6/30/2021 5:41:18 AM EST	refFermP14	added etoh	2021-06-28	SKH014_R2_28-06-2021	28
1380	SKH014-R2	SKH014	R2	formateRI	1.57141	14.0479	971.102	0.0261424	64.5735	Found	47	1	7/1/2021 4:01:56 PM EST	6/30/2021 5:41:18 AM EST	refFermP14	added etoh	2021-06-28	SKH014_R2_28-06-2021	28
1381	SKH014-R2	SKH014	R2	acetateRI	20.393	15.4379	22955.4	0.617968	1218.34	Found	47	1	7/1/2021 4:01:56 PM EST	6/30/2021 5:41:18 AM EST	refFermP14	added etoh	2021-06-28	SKH014_R2_28-06-2021	28
1382	SKH014-R2	SKH014	R2	MOPSRI	39.4815	18.8339	317399	8.5445	12037.9	Found	47	1	7/1/2021 4:01:56 PM EST	6/30/2021 5:41:18 AM EST	refFermP14	added etoh	2021-06-28	SKH014_R2_28-06-2021	28
1383	SKH014-R2	SKH014	R2	ethanolRI	200.962	21.9292	149918	4.03584	5994.8	Found	47	1	7/1/2021 4:01:56 PM EST	6/30/2021 5:41:18 AM EST	refFermP14	added etoh	2021-06-28	SKH014_R2_28-06-2021	28
1384	SKH014-R2	SKH014	R2	Isobutanol		32.62				Missing	47	1	7/1/2021 4:01:56 PM EST	6/30/2021 5:41:18 AM EST	refFermP14	added etoh	2021-06-28	SKH014_R2_28-06-2021	28
1385	SKH014-R2	SKH014	R2			6.28381	151605	4.14654	14675.5	Unknown	47	1	7/1/2021 4:01:55 PM EST	6/30/2021 5:41:18 AM EST	refFermP14	added etoh	2021-06-28	SKH014_R2_28-06-2021	28
1386	SKH014-R2	SKH014	R2	sulfuricAcidUV		7.00127	1.23468e+06	33.7696	133172	Found	47	1	7/1/2021 4:01:55 PM EST	6/30/2021 5:41:18 AM EST	refFermP14	added etoh	2021-06-28	SKH014_R2_28-06-2021	28
1387	SKH014-R2	SKH014	R2			7.9023	489780	13.396	39808.4	Unknown	47	1	7/1/2021 4:01:55 PM EST	6/30/2021 5:41:18 AM EST	refFermP14	added etoh	2021-06-28	SKH014_R2_28-06-2021	28
1388	SKH014-R2	SKH014	R2	citrateUV		8.62268	11882	0.324984	976.266	Found	47	1	7/1/2021 4:01:55 PM EST	6/30/2021 5:41:18 AM EST	refFermP14	added etoh	2021-06-28	SKH014_R2_28-06-2021	28
1389	SKH014-R2	SKH014	R2	pyruvateUV	36.774	9.61454	737427	20.1693	47755.9	Found	47	1	7/1/2021 4:01:55 PM EST	6/30/2021 5:41:18 AM EST	refFermP14	added etoh	2021-06-28	SKH014_R2_28-06-2021	28
1390	SKH014-R2	SKH014	R2	malateUV		10.1312				Missing	47	1	7/1/2021 4:01:55 PM EST	6/30/2021 5:41:18 AM EST	refFermP14	added etoh	2021-06-28	SKH014_R2_28-06-2021	28
1391	SKH014-R2	SKH014	R2	succinateUV	2.29765	11.5783	22372	0.611898	1188	Found	47	1	7/1/2021 4:01:55 PM EST	6/30/2021 5:41:18 AM EST	refFermP14	added etoh	2021-06-28	SKH014_R2_28-06-2021	28
1392	SKH014-R2	SKH014	R2	lactateUV	64.4033	12.5504	725691	19.8484	44956.8	Found	47	1	7/1/2021 4:01:55 PM EST	6/30/2021 5:41:18 AM EST	refFermP14	added etoh	2021-06-28	SKH014_R2_28-06-2021	28
1393	SKH014-R2	SKH014	R2	formateUV	7.91637	13.727	58459.1	1.59891	3214.82	Found	47	1	7/1/2021 4:01:55 PM EST	6/30/2021 5:41:18 AM EST	refFermP14	added etoh	2021-06-28	SKH014_R2_28-06-2021	28
1394	SKH014-R2	SKH014	R2	acetateUV	20.5358	15.1366	80404.8	2.19915	4528.44	Found	47	1	7/1/2021 4:01:55 PM EST	6/30/2021 5:41:18 AM EST	refFermP14	added etoh	2021-06-28	SKH014_R2_28-06-2021	28
1395	SKH014-R2	SKH014	R2			19.6515	123142	3.36806	5245.74	Unknown	47	1	7/1/2021 4:01:55 PM EST	6/30/2021 5:41:18 AM EST	refFermP14	added etoh	2021-06-28	SKH014_R2_28-06-2021	28
1396	SKH014-R2	SKH014	R2			20.7188	3935.66	0.107644	209.067	Unknown	47	1	7/1/2021 4:01:55 PM EST	6/30/2021 5:41:18 AM EST	refFermP14	added etoh	2021-06-28	SKH014_R2_28-06-2021	28
1397	SKH014-R2	SKH014	R2			20.9172	5978.21	0.16351	231.323	Unknown	47	1	7/1/2021 4:01:55 PM EST	6/30/2021 5:41:18 AM EST	refFermP14	added etoh	2021-06-28	SKH014_R2_28-06-2021	28
1398	SKH014-R2	SKH014	R2			23.9982	6163.19	0.168569	274.137	Unknown	47	1	7/1/2021 4:01:55 PM EST	6/30/2021 5:41:18 AM EST	refFermP14	added etoh	2021-06-28	SKH014_R2_28-06-2021	28
1399	SKH014-R2	SKH014	R2			24.1418	4659.67	0.127447	262.233	Unknown	47	1	7/1/2021 4:01:55 PM EST	6/30/2021 5:41:18 AM EST	refFermP14	added etoh	2021-06-28	SKH014_R2_28-06-2021	28
1400	SKH014-R1	SKH014	R1			6.55323	2.57123e+06	68.9794	209425	Unknown	46	1	7/1/2021 4:01:55 PM EST	6/30/2021 5:15:12 AM EST	refFermP14	added etoh	2021-06-28	SKH014_R1_28-06-2021	27
1401	SKH014-R1	SKH014	R1	sulfuricAcidRI		6.96653	12252.7	0.328708	1209.19	Found	46	1	7/1/2021 4:01:55 PM EST	6/30/2021 5:15:12 AM EST	refFermP14	added etoh	2021-06-28	SKH014_R1_28-06-2021	27
1402	SKH014-R1	SKH014	R1	cellobioseRI	21.6097	7.56826	333817	8.95545	20641.9	Found	46	1	7/1/2021 4:01:55 PM EST	6/30/2021 5:15:12 AM EST	refFermP14	added etoh	2021-06-28	SKH014_R1_28-06-2021	27
1403	SKH014-R1	SKH014	R1			8.20251	83687.1	2.24511	6078.25	Unknown	46	1	7/1/2021 4:01:55 PM EST	6/30/2021 5:15:12 AM EST	refFermP14	added etoh	2021-06-28	SKH014_R1_28-06-2021	27
1404	SKH014-R1	SKH014	R1	citrateRI		8.575				Missing	46	1	7/1/2021 4:01:55 PM EST	6/30/2021 5:15:12 AM EST	refFermP14	added etoh	2021-06-28	SKH014_R1_28-06-2021	27
1405	SKH014-R1	SKH014	R1	glucoseRI	15.7573	9.18093	74476.6	1.99801	4880.03	Found	46	1	7/1/2021 4:01:55 PM EST	6/30/2021 5:15:12 AM EST	refFermP14	added etoh	2021-06-28	SKH014_R1_28-06-2021	27
1406	SKH014-R1	SKH014	R1			9.75706	898.716	0.0241102	125.318	Unknown	46	1	7/1/2021 4:01:55 PM EST	6/30/2021 5:15:12 AM EST	refFermP14	added etoh	2021-06-28	SKH014_R1_28-06-2021	27
1407	SKH014-R1	SKH014	R1			9.90836	2309.84	0.0619669	165.132	Unknown	46	1	7/1/2021 4:01:55 PM EST	6/30/2021 5:15:12 AM EST	refFermP14	added etoh	2021-06-28	SKH014_R1_28-06-2021	27
1408	SKH014-R1	SKH014	R1	malateRI		10.43				Missing	46	1	7/1/2021 4:01:55 PM EST	6/30/2021 5:15:12 AM EST	refFermP14	added etoh	2021-06-28	SKH014_R1_28-06-2021	27
1409	SKH014-R1	SKH014	R1	succinateRI		12.076				Missing	46	1	7/1/2021 4:01:55 PM EST	6/30/2021 5:15:12 AM EST	refFermP14	added etoh	2021-06-28	SKH014_R1_28-06-2021	27
1410	SKH014-R1	SKH014	R1	lactateRI	61.7899	12.8509	151122	4.05421	8785.24	Found	46	1	7/1/2021 4:01:55 PM EST	6/30/2021 5:15:12 AM EST	refFermP14	added etoh	2021-06-28	SKH014_R1_28-06-2021	27
1411	SKH014-R1	SKH014	R1	formateRI	1.34024	14.0479	807.497	0.021663	55.0742	Found	46	1	7/1/2021 4:01:55 PM EST	6/30/2021 5:15:12 AM EST	refFermP14	added etoh	2021-06-28	SKH014_R1_28-06-2021	27
1412	SKH014-R1	SKH014	R1	acetateRI	20.6297	15.439	23167	0.62151	1232.47	Found	46	1	7/1/2021 4:01:55 PM EST	6/30/2021 5:15:12 AM EST	refFermP14	added etoh	2021-06-28	SKH014_R1_28-06-2021	27
1413	SKH014-R1	SKH014	R1	MOPSRI	39.7359	18.8426	319478	8.57077	12115.4	Found	46	1	7/1/2021 4:01:55 PM EST	6/30/2021 5:15:12 AM EST	refFermP14	added etoh	2021-06-28	SKH014_R1_28-06-2021	27
1414	SKH014-R1	SKH014	R1	ethanolRI	205.975	21.9242	154286	4.13909	6144.36	Found	46	1	7/1/2021 4:01:55 PM EST	6/30/2021 5:15:12 AM EST	refFermP14	added etoh	2021-06-28	SKH014_R1_28-06-2021	27
1415	SKH014-R1	SKH014	R1	Isobutanol		32.62				Missing	46	1	7/1/2021 4:01:55 PM EST	6/30/2021 5:15:12 AM EST	refFermP14	added etoh	2021-06-28	SKH014_R1_28-06-2021	27
1416	SKH014-R1	SKH014	R1			6.28439	131486	3.65098	12840.1	Unknown	46	1	7/1/2021 4:01:54 PM EST	6/30/2021 5:15:12 AM EST	refFermP14	added etoh	2021-06-28	SKH014_R1_28-06-2021	27
1417	SKH014-R1	SKH014	R1	sulfuricAcidUV		7.00157	1.25956e+06	34.9743	135758	Found	46	1	7/1/2021 4:01:54 PM EST	6/30/2021 5:15:12 AM EST	refFermP14	added etoh	2021-06-28	SKH014_R1_28-06-2021	27
1418	SKH014-R1	SKH014	R1			7.90266	487168	13.5272	39688.2	Unknown	46	1	7/1/2021 4:01:54 PM EST	6/30/2021 5:15:12 AM EST	refFermP14	added etoh	2021-06-28	SKH014_R1_28-06-2021	27
1419	SKH014-R1	SKH014	R1	citrateUV		8.62271	12322.5	0.342161	1020.47	Found	46	1	7/1/2021 4:01:54 PM EST	6/30/2021 5:15:12 AM EST	refFermP14	added etoh	2021-06-28	SKH014_R1_28-06-2021	27
1420	SKH014-R1	SKH014	R1	pyruvateUV	35.4675	9.61738	711414	19.7539	46040.4	Found	46	1	7/1/2021 4:01:54 PM EST	6/30/2021 5:15:12 AM EST	refFermP14	added etoh	2021-06-28	SKH014_R1_28-06-2021	27
1421	SKH014-R1	SKH014	R1	malateUV		10.1312				Missing	46	1	7/1/2021 4:01:54 PM EST	6/30/2021 5:15:12 AM EST	refFermP14	added etoh	2021-06-28	SKH014_R1_28-06-2021	27
1422	SKH014-R1	SKH014	R1	succinateUV	2.15776	11.582	20792.5	0.577346	1112.88	Found	46	1	7/1/2021 4:01:54 PM EST	6/30/2021 5:15:12 AM EST	refFermP14	added etoh	2021-06-28	SKH014_R1_28-06-2021	27
1423	SKH014-R1	SKH014	R1	lactateUV	63.2191	12.5501	712118	19.7734	44113.8	Found	46	1	7/1/2021 4:01:54 PM EST	6/30/2021 5:15:12 AM EST	refFermP14	added etoh	2021-06-28	SKH014_R1_28-06-2021	27
1424	SKH014-R1	SKH014	R1	formateUV	8.01903	13.7309	59344.9	1.64784	3264.92	Found	46	1	7/1/2021 4:01:54 PM EST	6/30/2021 5:15:12 AM EST	refFermP14	added etoh	2021-06-28	SKH014_R1_28-06-2021	27
1425	SKH014-R1	SKH014	R1	acetateUV	20.7937	15.1377	81505	2.26316	4586.86	Found	46	1	7/1/2021 4:01:54 PM EST	6/30/2021 5:15:12 AM EST	refFermP14	added etoh	2021-06-28	SKH014_R1_28-06-2021	27
1426	SKH014-R1	SKH014	R1			16.1938	1898.53	0.0527167	90.333	Unknown	46	1	7/1/2021 4:01:54 PM EST	6/30/2021 5:15:12 AM EST	refFermP14	added etoh	2021-06-28	SKH014_R1_28-06-2021	27
1427	SKH014-R1	SKH014	R1			19.664	115495	3.20695	4883.74	Unknown	46	1	7/1/2021 4:01:54 PM EST	6/30/2021 5:15:12 AM EST	refFermP14	added etoh	2021-06-28	SKH014_R1_28-06-2021	27
1428	SKH014-R1	SKH014	R1			24.1211	5818.29	0.161557	214.365	Unknown	46	1	7/1/2021 4:01:54 PM EST	6/30/2021 5:15:12 AM EST	refFermP14	added etoh	2021-06-28	SKH014_R1_28-06-2021	27
1429	SKH014-R1	SKH014	R1			24.2637	2464.82	0.0684409	179.39	Unknown	46	1	7/1/2021 4:01:54 PM EST	6/30/2021 5:15:12 AM EST	refFermP14	added etoh	2021-06-28	SKH014_R1_28-06-2021	27
1430	SKH008-R3	SKH008	R3			6.55451	2.58945e+06	65.8179	209769	Unknown	45	1	7/1/2021 4:01:54 PM EST	6/30/2021 4:49:06 AM EST	refFermP14	added etoh	2021-06-28	SKH008_R3_28-06-2021	26
1431	SKH008-R3	SKH008	R3	sulfuricAcidRI		7.00885	889.995	0.0226216	107.718	Found	45	1	7/1/2021 4:01:54 PM EST	6/30/2021 4:49:06 AM EST	refFermP14	added etoh	2021-06-28	SKH008_R3_28-06-2021	26
1432	SKH008-R3	SKH008	R3	cellobioseRI	49.0919	7.57014	743871	18.9075	46893.4	Found	45	1	7/1/2021 4:01:54 PM EST	6/30/2021 4:49:06 AM EST	refFermP14	added etoh	2021-06-28	SKH008_R3_28-06-2021	26
1433	SKH008-R3	SKH008	R3			8.20276	89662.5	2.27901	6486.04	Unknown	45	1	7/1/2021 4:01:54 PM EST	6/30/2021 4:49:06 AM EST	refFermP14	added etoh	2021-06-28	SKH008_R3_28-06-2021	26
1434	SKH008-R3	SKH008	R3	citrateRI		8.575				Missing	45	1	7/1/2021 4:01:54 PM EST	6/30/2021 4:49:06 AM EST	refFermP14	added etoh	2021-06-28	SKH008_R3_28-06-2021	26
1435	SKH008-R3	SKH008	R3	glucoseRI	2.0039	9.18559	10666.8	0.271124	620.609	Found	45	1	7/1/2021 4:01:54 PM EST	6/30/2021 4:49:06 AM EST	refFermP14	added etoh	2021-06-28	SKH008_R3_28-06-2021	26
1436	SKH008-R3	SKH008	R3	malateRI		10.43				Missing	45	1	7/1/2021 4:01:54 PM EST	6/30/2021 4:49:06 AM EST	refFermP14	added etoh	2021-06-28	SKH008_R3_28-06-2021	26
1437	SKH008-R3	SKH008	R3	succinateRI		12.076				Missing	45	1	7/1/2021 4:01:54 PM EST	6/30/2021 4:49:06 AM EST	refFermP14	added etoh	2021-06-28	SKH008_R3_28-06-2021	26
1438	SKH008-R3	SKH008	R3	lactateRI	9.78942	12.8501	24002.1	0.610077	1391.85	Found	45	1	7/1/2021 4:01:54 PM EST	6/30/2021 4:49:06 AM EST	refFermP14	added etoh	2021-06-28	SKH008_R3_28-06-2021	26
1439	SKH008-R3	SKH008	R3	formateRI		14.0885				Missing	45	1	7/1/2021 4:01:54 PM EST	6/30/2021 4:49:06 AM EST	refFermP14	added etoh	2021-06-28	SKH008_R3_28-06-2021	26
1440	SKH008-R3	SKH008	R3	acetateRI	7.26284	15.4402	8139.57	0.206889	433.901	Found	45	1	7/1/2021 4:01:54 PM EST	6/30/2021 4:49:06 AM EST	refFermP14	added etoh	2021-06-28	SKH008_R3_28-06-2021	26
1441	SKH008-R3	SKH008	R3	MOPSRI	39.2195	18.8449	315393	8.01655	11958	Found	45	1	7/1/2021 4:01:54 PM EST	6/30/2021 4:49:06 AM EST	refFermP14	added etoh	2021-06-28	SKH008_R3_28-06-2021	26
1442	SKH008-R3	SKH008	R3			20.3916	1882.03	0.0478367	53.889	Unknown	45	1	7/1/2021 4:01:54 PM EST	6/30/2021 4:49:06 AM EST	refFermP14	added etoh	2021-06-28	SKH008_R3_28-06-2021	26
1443	SKH008-R3	SKH008	R3	ethanolRI	201.46	21.9249	150309	3.82051	6009.67	Found	45	1	7/1/2021 4:01:54 PM EST	6/30/2021 4:49:06 AM EST	refFermP14	added etoh	2021-06-28	SKH008_R3_28-06-2021	26
1444	SKH008-R3	SKH008	R3	Isobutanol		32.62				Missing	45	1	7/1/2021 4:01:54 PM EST	6/30/2021 4:49:06 AM EST	refFermP14	added etoh	2021-06-28	SKH008_R3_28-06-2021	26
1445	SKH008-R3	SKH008	R3			6.2852	123282	11.1246	12194.1	Unknown	45	1	7/1/2021 4:01:53 PM EST	6/30/2021 4:49:06 AM EST	refFermP14	added etoh	2021-06-28	SKH008_R3_28-06-2021	26
1446	SKH008-R3	SKH008	R3	sulfuricAcidUV		7.00049	186008	16.7848	19642	Found	45	1	7/1/2021 4:01:53 PM EST	6/30/2021 4:49:06 AM EST	refFermP14	added etoh	2021-06-28	SKH008_R3_28-06-2021	26
1447	SKH008-R3	SKH008	R3			7.39242	2846.11	0.256825	283.72	Unknown	45	1	7/1/2021 4:01:53 PM EST	6/30/2021 4:49:06 AM EST	refFermP14	added etoh	2021-06-28	SKH008_R3_28-06-2021	26
1448	SKH008-R3	SKH008	R3			7.90309	517252	46.6754	41962.5	Unknown	45	1	7/1/2021 4:01:53 PM EST	6/30/2021 4:49:06 AM EST	refFermP14	added etoh	2021-06-28	SKH008_R3_28-06-2021	26
1449	SKH008-R3	SKH008	R3	citrateUV		8.62499	32383.1	2.92215	2735.99	Found	45	1	7/1/2021 4:01:53 PM EST	6/30/2021 4:49:06 AM EST	refFermP14	added etoh	2021-06-28	SKH008_R3_28-06-2021	26
1450	SKH008-R3	SKH008	R3	pyruvateUV	3.88493	9.6185	72097.9	6.50591	4726.95	Found	45	1	7/1/2021 4:01:53 PM EST	6/30/2021 4:49:06 AM EST	refFermP14	added etoh	2021-06-28	SKH008_R3_28-06-2021	26
1451	SKH008-R3	SKH008	R3	malateUV		10.1312				Missing	45	1	7/1/2021 4:01:53 PM EST	6/30/2021 4:49:06 AM EST	refFermP14	added etoh	2021-06-28	SKH008_R3_28-06-2021	26
1452	SKH008-R3	SKH008	R3	succinateUV		11.7793				Missing	45	1	7/1/2021 4:01:53 PM EST	6/30/2021 4:49:06 AM EST	refFermP14	added etoh	2021-06-28	SKH008_R3_28-06-2021	26
1453	SKH008-R3	SKH008	R3	lactateUV	10.9558	12.5481	109817	9.90959	6909.64	Found	45	1	7/1/2021 4:01:53 PM EST	6/30/2021 4:49:06 AM EST	refFermP14	added etoh	2021-06-28	SKH008_R3_28-06-2021	26
1454	SKH008-R3	SKH008	R3	formateUV	2.49463	13.7373	10324.7	0.931672	568.978	Found	45	1	7/1/2021 4:01:53 PM EST	6/30/2021 4:49:06 AM EST	refFermP14	added etoh	2021-06-28	SKH008_R3_28-06-2021	26
1455	SKH008-R3	SKH008	R3	acetateUV	7.83115	15.141	30994.4	2.79685	1651.01	Found	45	1	7/1/2021 4:01:53 PM EST	6/30/2021 4:49:06 AM EST	refFermP14	added etoh	2021-06-28	SKH008_R3_28-06-2021	26
1456	SKH008-R3	SKH008	R3			15.592	11251.4	1.01529	553.485	Unknown	45	1	7/1/2021 4:01:53 PM EST	6/30/2021 4:49:06 AM EST	refFermP14	added etoh	2021-06-28	SKH008_R3_28-06-2021	26
1457	SKH008-R3	SKH008	R3			19.6862	7767.41	0.700908	327.997	Unknown	45	1	7/1/2021 4:01:53 PM EST	6/30/2021 4:49:06 AM EST	refFermP14	added etoh	2021-06-28	SKH008_R3_28-06-2021	26
1458	SKH008-R3	SKH008	R3			24.0165	2479.92	0.223781	102.576	Unknown	45	1	7/1/2021 4:01:53 PM EST	6/30/2021 4:49:06 AM EST	refFermP14	added etoh	2021-06-28	SKH008_R3_28-06-2021	26
1459	SKH008-R3	SKH008	R3			24.3449	1687.01	0.152231	87.2871	Unknown	45	1	7/1/2021 4:01:53 PM EST	6/30/2021 4:49:06 AM EST	refFermP14	added etoh	2021-06-28	SKH008_R3_28-06-2021	26
1460	SKH008-R2	SKH008	R2			6.55487	2.59248e+06	65.8865	209227	Unknown	44	1	7/1/2021 4:01:53 PM EST	6/30/2021 4:23:00 AM EST	refFermP14	added etoh	2021-06-28	SKH008_R2_28-06-2021	25
1461	SKH008-R2	SKH008	R2	sulfuricAcidRI		7.00464	1062.74	0.0270089	122.383	Found	44	1	7/1/2021 4:01:53 PM EST	6/30/2021 4:23:00 AM EST	refFermP14	added etoh	2021-06-28	SKH008_R2_28-06-2021	25
1462	SKH008-R2	SKH008	R2	cellobioseRI	48.2029	7.57052	735392	18.6896	46044.2	Found	44	1	7/1/2021 4:01:53 PM EST	6/30/2021 4:23:00 AM EST	refFermP14	added etoh	2021-06-28	SKH008_R2_28-06-2021	25
1463	SKH008-R2	SKH008	R2			8.20345	90111.6	2.29013	6483.27	Unknown	44	1	7/1/2021 4:01:53 PM EST	6/30/2021 4:23:00 AM EST	refFermP14	added etoh	2021-06-28	SKH008_R2_28-06-2021	25
1464	SKH008-R2	SKH008	R2	citrateRI		8.575				Missing	44	1	7/1/2021 4:01:53 PM EST	6/30/2021 4:23:00 AM EST	refFermP14	added etoh	2021-06-28	SKH008_R2_28-06-2021	25
1465	SKH008-R2	SKH008	R2	glucoseRI	2.0963	9.18603	11224.5	0.285265	649.222	Found	44	1	7/1/2021 4:01:53 PM EST	6/30/2021 4:23:00 AM EST	refFermP14	added etoh	2021-06-28	SKH008_R2_28-06-2021	25
1466	SKH008-R2	SKH008	R2	malateRI		10.43				Missing	44	1	7/1/2021 4:01:53 PM EST	6/30/2021 4:23:00 AM EST	refFermP14	added etoh	2021-06-28	SKH008_R2_28-06-2021	25
1467	SKH008-R2	SKH008	R2	succinateRI		12.076				Missing	44	1	7/1/2021 4:01:53 PM EST	6/30/2021 4:23:00 AM EST	refFermP14	added etoh	2021-06-28	SKH008_R2_28-06-2021	25
1468	SKH008-R2	SKH008	R2	lactateRI	11.1712	12.8509	27252.5	0.692607	1588.31	Found	44	1	7/1/2021 4:01:53 PM EST	6/30/2021 4:23:00 AM EST	refFermP14	added etoh	2021-06-28	SKH008_R2_28-06-2021	25
1469	SKH008-R2	SKH008	R2	formateRI		14.0885				Missing	44	1	7/1/2021 4:01:53 PM EST	6/30/2021 4:23:00 AM EST	refFermP14	added etoh	2021-06-28	SKH008_R2_28-06-2021	25
1470	SKH008-R2	SKH008	R2	acetateRI	7.85821	15.4409	8847.96	0.224866	469.471	Found	44	1	7/1/2021 4:01:53 PM EST	6/30/2021 4:23:00 AM EST	refFermP14	added etoh	2021-06-28	SKH008_R2_28-06-2021	25
1471	SKH008-R2	SKH008	R2	MOPSRI	39.2997	18.8462	316814	8.05165	11982.4	Found	44	1	7/1/2021 4:01:53 PM EST	6/30/2021 4:23:00 AM EST	refFermP14	added etoh	2021-06-28	SKH008_R2_28-06-2021	25
1472	SKH008-R2	SKH008	R2	ethanolRI	201.976	21.9247	151583	3.85239	6025.06	Found	44	1	7/1/2021 4:01:53 PM EST	6/30/2021 4:23:00 AM EST	refFermP14	added etoh	2021-06-28	SKH008_R2_28-06-2021	25
1473	SKH008-R2	SKH008	R2	Isobutanol		32.62				Missing	44	1	7/1/2021 4:01:53 PM EST	6/30/2021 4:23:00 AM EST	refFermP14	added etoh	2021-06-28	SKH008_R2_28-06-2021	25
1474	SKH008-R2	SKH008	R2			6.28963	159450	13.6537	15663.4	Unknown	44	1	7/1/2021 4:01:52 PM EST	6/30/2021 4:23:00 AM EST	refFermP14	added etoh	2021-06-28	SKH008_R2_28-06-2021	25
1475	SKH008-R2	SKH008	R2	sulfuricAcidUV		7.00268	182073	15.5909	19638.9	Found	44	1	7/1/2021 4:01:52 PM EST	6/30/2021 4:23:00 AM EST	refFermP14	added etoh	2021-06-28	SKH008_R2_28-06-2021	25
1476	SKH008-R2	SKH008	R2			7.90494	515061	44.1046	41791.1	Unknown	44	1	7/1/2021 4:01:52 PM EST	6/30/2021 4:23:00 AM EST	refFermP14	added etoh	2021-06-28	SKH008_R2_28-06-2021	25
1477	SKH008-R2	SKH008	R2	citrateUV		8.62775	35190.4	3.01335	2935.03	Found	44	1	7/1/2021 4:01:52 PM EST	6/30/2021 4:23:00 AM EST	refFermP14	added etoh	2021-06-28	SKH008_R2_28-06-2021	25
1478	SKH008-R2	SKH008	R2	pyruvateUV	4.16285	9.62061	77775.8	6.65993	5089.18	Found	44	1	7/1/2021 4:01:52 PM EST	6/30/2021 4:23:00 AM EST	refFermP14	added etoh	2021-06-28	SKH008_R2_28-06-2021	25
1479	SKH008-R2	SKH008	R2	malateUV		10.1312				Missing	44	1	7/1/2021 4:01:52 PM EST	6/30/2021 4:23:00 AM EST	refFermP14	added etoh	2021-06-28	SKH008_R2_28-06-2021	25
1480	SKH008-R2	SKH008	R2	succinateUV		11.7793				Missing	44	1	7/1/2021 4:01:52 PM EST	6/30/2021 4:23:00 AM EST	refFermP14	added etoh	2021-06-28	SKH008_R2_28-06-2021	25
1481	SKH008-R2	SKH008	R2	lactateUV	12.4978	12.5501	129644	11.1014	8007.34	Found	44	1	7/1/2021 4:01:52 PM EST	6/30/2021 4:23:00 AM EST	refFermP14	added etoh	2021-06-28	SKH008_R2_28-06-2021	25
1482	SKH008-R2	SKH008	R2	formateUV	2.69135	13.7367	12230.8	1.04732	664.982	Found	44	1	7/1/2021 4:01:52 PM EST	6/30/2021 4:23:00 AM EST	refFermP14	added etoh	2021-06-28	SKH008_R2_28-06-2021	25
1483	SKH008-R2	SKH008	R2	acetateUV	8.37892	15.1423	33036.4	2.8289	1775.07	Found	44	1	7/1/2021 4:01:52 PM EST	6/30/2021 4:23:00 AM EST	refFermP14	added etoh	2021-06-28	SKH008_R2_28-06-2021	25
1484	SKH008-R2	SKH008	R2			15.5899	10263	0.878822	515.573	Unknown	44	1	7/1/2021 4:01:52 PM EST	6/30/2021 4:23:00 AM EST	refFermP14	added etoh	2021-06-28	SKH008_R2_28-06-2021	25
1485	SKH008-R2	SKH008	R2			19.6886	8221.78	0.704029	345.686	Unknown	44	1	7/1/2021 4:01:52 PM EST	6/30/2021 4:23:00 AM EST	refFermP14	added etoh	2021-06-28	SKH008_R2_28-06-2021	25
1486	SKH008-R2	SKH008	R2			24.1002	3013.19	0.258019	133.597	Unknown	44	1	7/1/2021 4:01:52 PM EST	6/30/2021 4:23:00 AM EST	refFermP14	added etoh	2021-06-28	SKH008_R2_28-06-2021	25
1487	SKH008-R2	SKH008	R2			24.2905	1858.32	0.159127	113.192	Unknown	44	1	7/1/2021 4:01:52 PM EST	6/30/2021 4:23:00 AM EST	refFermP14	added etoh	2021-06-28	SKH008_R2_28-06-2021	25
1488	SKH008-R1	SKH008	R1			6.28172	230889	17.7006	22411.7	Unknown	43	1	7/1/2021 4:01:52 PM EST	6/30/2021 3:56:54 AM EST	refFermP14	added etoh	2021-06-28	SKH008_R1_28-06-2021	24
1489	SKH008-R1	SKH008	R1			6.55322	2.5911e+06	65.8041	209447	Unknown	43	1	7/1/2021 4:01:52 PM EST	6/30/2021 3:56:54 AM EST	refFermP14	added etoh	2021-06-28	SKH008_R1_28-06-2021	24
1490	SKH008-R1	SKH008	R1	sulfuricAcidRI		7.00025	1050.98	0.026691	126.416	Found	43	1	7/1/2021 4:01:52 PM EST	6/30/2021 3:56:54 AM EST	refFermP14	added etoh	2021-06-28	SKH008_R1_28-06-2021	24
1491	SKH008-R1	SKH008	R1	sulfuricAcidUV		7.00038	271174	20.7891	29175.9	Found	43	1	7/1/2021 4:01:52 PM EST	6/30/2021 3:56:54 AM EST	refFermP14	added etoh	2021-06-28	SKH008_R1_28-06-2021	24
1492	SKH008-R1	SKH008	R1	cellobioseRI	49.024	7.56901	747119	18.974	46828.6	Found	43	1	7/1/2021 4:01:52 PM EST	6/30/2021 3:56:54 AM EST	refFermP14	added etoh	2021-06-28	SKH008_R1_28-06-2021	24
1493	SKH008-R1	SKH008	R1			7.90284	513824	39.3914	41746.8	Unknown	43	1	7/1/2021 4:01:52 PM EST	6/30/2021 3:56:54 AM EST	refFermP14	added etoh	2021-06-28	SKH008_R1_28-06-2021	24
1494	SKH008-R1	SKH008	R1			8.20191	89901.4	2.28316	6477.65	Unknown	43	1	7/1/2021 4:01:52 PM EST	6/30/2021 3:56:54 AM EST	refFermP14	added etoh	2021-06-28	SKH008_R1_28-06-2021	24
1495	SKH008-R1	SKH008	R1	citrateRI		8.575				Missing	43	1	7/1/2021 4:01:52 PM EST	6/30/2021 3:56:54 AM EST	refFermP14	added etoh	2021-06-28	SKH008_R1_28-06-2021	24
1496	SKH008-R1	SKH008	R1	citrateUV		8.62506	36519.9	2.79973	3040.04	Found	43	1	7/1/2021 4:01:52 PM EST	6/30/2021 3:56:54 AM EST	refFermP14	added etoh	2021-06-28	SKH008_R1_28-06-2021	24
1497	SKH008-R1	SKH008	R1	glucoseRI	2.24684	9.18408	11972.6	0.304058	695.846	Found	43	1	7/1/2021 4:01:52 PM EST	6/30/2021 3:56:54 AM EST	refFermP14	added etoh	2021-06-28	SKH008_R1_28-06-2021	24
1498	SKH008-R1	SKH008	R1	pyruvateUV	4.74975	9.61853	88826.3	6.8097	5854.21	Found	43	1	7/1/2021 4:01:52 PM EST	6/30/2021 3:56:54 AM EST	refFermP14	added etoh	2021-06-28	SKH008_R1_28-06-2021	24
1499	SKH008-R1	SKH008	R1	malateUV		10.1312				Missing	43	1	7/1/2021 4:01:52 PM EST	6/30/2021 3:56:54 AM EST	refFermP14	added etoh	2021-06-28	SKH008_R1_28-06-2021	24
1500	SKH008-R1	SKH008	R1	malateRI		10.43				Missing	43	1	7/1/2021 4:01:52 PM EST	6/30/2021 3:56:54 AM EST	refFermP14	added etoh	2021-06-28	SKH008_R1_28-06-2021	24
1501	SKH008-R1	SKH008	R1	succinateUV		11.7793				Missing	43	1	7/1/2021 4:01:52 PM EST	6/30/2021 3:56:54 AM EST	refFermP14	added etoh	2021-06-28	SKH008_R1_28-06-2021	24
1502	SKH008-R1	SKH008	R1	succinateRI		12.076				Missing	43	1	7/1/2021 4:01:52 PM EST	6/30/2021 3:56:54 AM EST	refFermP14	added etoh	2021-06-28	SKH008_R1_28-06-2021	24
1503	SKH008-R1	SKH008	R1	lactateUV	9.86626	12.5476	99160.5	7.60196	6134.07	Found	43	1	7/1/2021 4:01:52 PM EST	6/30/2021 3:56:54 AM EST	refFermP14	added etoh	2021-06-28	SKH008_R1_28-06-2021	24
1504	SKH008-R1	SKH008	R1	lactateRI	8.60134	12.8482	21071.3	0.535131	1222.93	Found	43	1	7/1/2021 4:01:52 PM EST	6/30/2021 3:56:54 AM EST	refFermP14	added etoh	2021-06-28	SKH008_R1_28-06-2021	24
1505	SKH008-R1	SKH008	R1	formateUV	2.53654	13.7372	10495.3	0.804603	589.431	Found	43	1	7/1/2021 4:01:52 PM EST	6/30/2021 3:56:54 AM EST	refFermP14	added etoh	2021-06-28	SKH008_R1_28-06-2021	24
1506	SKH008-R1	SKH008	R1	formateRI		14.0885				Missing	43	1	7/1/2021 4:01:52 PM EST	6/30/2021 3:56:54 AM EST	refFermP14	added etoh	2021-06-28	SKH008_R1_28-06-2021	24
1507	SKH008-R1	SKH008	R1	acetateUV	7.77527	15.1406	30926.5	2.37093	1638.35	Found	43	1	7/1/2021 4:01:52 PM EST	6/30/2021 3:56:54 AM EST	refFermP14	added etoh	2021-06-28	SKH008_R1_28-06-2021	24
1508	SKH008-R1	SKH008	R1	acetateRI	7.18511	15.4385	8132.45	0.206533	429.258	Found	43	1	7/1/2021 4:01:52 PM EST	6/30/2021 3:56:54 AM EST	refFermP14	added etoh	2021-06-28	SKH008_R1_28-06-2021	24
1509	SKH008-R1	SKH008	R1			15.5855	10265.4	0.786978	538.278	Unknown	43	1	7/1/2021 4:01:52 PM EST	6/30/2021 3:56:54 AM EST	refFermP14	added etoh	2021-06-28	SKH008_R1_28-06-2021	24
1510	SKH008-R1	SKH008	R1	MOPSRI	39.3165	18.8445	316933	8.0489	11987.5	Found	43	1	7/1/2021 4:01:52 PM EST	6/30/2021 3:56:54 AM EST	refFermP14	added etoh	2021-06-28	SKH008_R1_28-06-2021	24
1511	SKH008-R1	SKH008	R1			19.6836	9609.1	0.736664	407.859	Unknown	43	1	7/1/2021 4:01:52 PM EST	6/30/2021 3:56:54 AM EST	refFermP14	added etoh	2021-06-28	SKH008_R1_28-06-2021	24
1512	SKH008-R1	SKH008	R1	ethanolRI	200.306	21.9228	150314	3.81742	5975.23	Found	43	1	7/1/2021 4:01:52 PM EST	6/30/2021 3:56:54 AM EST	refFermP14	added etoh	2021-06-28	SKH008_R1_28-06-2021	24
1513	SKH008-R1	SKH008	R1			24.221	2717.88	0.208361	82.3068	Unknown	43	1	7/1/2021 4:01:52 PM EST	6/30/2021 3:56:54 AM EST	refFermP14	added etoh	2021-06-28	SKH008_R1_28-06-2021	24
1514	SKH008-R1	SKH008	R1	Isobutanol		32.62				Missing	43	1	7/1/2021 4:01:52 PM EST	6/30/2021 3:56:54 AM EST	refFermP14	added etoh	2021-06-28	SKH008_R1_28-06-2021	24
1515	SKH007-R3	SKH007	R3			6.28387	154989	4.53171	14898.3	Unknown	36	1	7/1/2021 4:01:51 PM EST	6/30/2021 12:54:13 AM EST	refFermP14	added etoh	2021-06-28	SKH007_R3_28-06-2021	23
1516	SKH007-R3	SKH007	R3			6.5535	2.58435e+06	70.6796	210072	Unknown	36	1	7/1/2021 4:01:51 PM EST	6/30/2021 12:54:13 AM EST	refFermP14	added etoh	2021-06-28	SKH007_R3_28-06-2021	23
1517	SKH007-R3	SKH007	R3	sulfuricAcidRI		6.98645	4739.45	0.12962	457.5	Found	36	1	7/1/2021 4:01:51 PM EST	6/30/2021 12:54:13 AM EST	refFermP14	added etoh	2021-06-28	SKH007_R3_28-06-2021	23
1518	SKH007-R3	SKH007	R3	sulfuricAcidUV		7.00115	944768	27.6241	101915	Found	36	1	7/1/2021 4:01:51 PM EST	6/30/2021 12:54:13 AM EST	refFermP14	added etoh	2021-06-28	SKH007_R3_28-06-2021	23
1519	SKH007-R3	SKH007	R3	cellobioseRI	15.773	7.56912	228812	6.25779	15066.6	Found	36	1	7/1/2021 4:01:51 PM EST	6/30/2021 12:54:13 AM EST	refFermP14	added etoh	2021-06-28	SKH007_R3_28-06-2021	23
1520	SKH007-R3	SKH007	R3			7.86165	24039.8	0.657468	2822.06	Unknown	36	1	7/1/2021 4:01:51 PM EST	6/30/2021 12:54:13 AM EST	refFermP14	added etoh	2021-06-28	SKH007_R3_28-06-2021	23
1521	SKH007-R3	SKH007	R3			7.90187	493736	14.4363	39917.8	Unknown	36	1	7/1/2021 4:01:51 PM EST	6/30/2021 12:54:13 AM EST	refFermP14	added etoh	2021-06-28	SKH007_R3_28-06-2021	23
1522	SKH007-R3	SKH007	R3			8.2016	83949.1	2.29593	6085.62	Unknown	36	1	7/1/2021 4:01:51 PM EST	6/30/2021 12:54:13 AM EST	refFermP14	added etoh	2021-06-28	SKH007_R3_28-06-2021	23
1523	SKH007-R3	SKH007	R3	citrateRI		8.575				Missing	36	1	7/1/2021 4:01:51 PM EST	6/30/2021 12:54:13 AM EST	refFermP14	added etoh	2021-06-28	SKH007_R3_28-06-2021	23
1524	SKH007-R3	SKH007	R3	citrateUV		8.62333	34260.8	1.00175	3025.99	Found	36	1	7/1/2021 4:01:51 PM EST	6/30/2021 12:54:13 AM EST	refFermP14	added etoh	2021-06-28	SKH007_R3_28-06-2021	23
1525	SKH007-R3	SKH007	R3	glucoseRI	15.7338	9.18137	74237.5	2.03033	4872.75	Found	36	1	7/1/2021 4:01:51 PM EST	6/30/2021 12:54:13 AM EST	refFermP14	added etoh	2021-06-28	SKH007_R3_28-06-2021	23
1526	SKH007-R3	SKH007	R3	pyruvateUV	38.8817	9.61625	779126	22.7808	50524.5	Found	36	1	7/1/2021 4:01:51 PM EST	6/30/2021 12:54:13 AM EST	refFermP14	added etoh	2021-06-28	SKH007_R3_28-06-2021	23
1527	SKH007-R3	SKH007	R3			9.90109	2920.85	0.0798826	169.166	Unknown	36	1	7/1/2021 4:01:51 PM EST	6/30/2021 12:54:13 AM EST	refFermP14	added etoh	2021-06-28	SKH007_R3_28-06-2021	23
1528	SKH007-R3	SKH007	R3	malateUV		10.1312				Missing	36	1	7/1/2021 4:01:51 PM EST	6/30/2021 12:54:13 AM EST	refFermP14	added etoh	2021-06-28	SKH007_R3_28-06-2021	23
1529	SKH007-R3	SKH007	R3	malateRI		10.43				Missing	36	1	7/1/2021 4:01:51 PM EST	6/30/2021 12:54:13 AM EST	refFermP14	added etoh	2021-06-28	SKH007_R3_28-06-2021	23
1530	SKH007-R3	SKH007	R3	succinateUV	3.16115	11.58	30673.8	0.89687	1651.72	Found	36	1	7/1/2021 4:01:51 PM EST	6/30/2021 12:54:13 AM EST	refFermP14	added etoh	2021-06-28	SKH007_R3_28-06-2021	23
1531	SKH007-R3	SKH007	R3	succinateRI		12.076				Missing	36	1	7/1/2021 4:01:51 PM EST	6/30/2021 12:54:13 AM EST	refFermP14	added etoh	2021-06-28	SKH007_R3_28-06-2021	23
1532	SKH007-R3	SKH007	R3	lactateUV	62.6999	12.5497	706277	20.6508	43744.2	Found	36	1	7/1/2021 4:01:51 PM EST	6/30/2021 12:54:13 AM EST	refFermP14	added etoh	2021-06-28	SKH007_R3_28-06-2021	23
1533	SKH007-R3	SKH007	R3	lactateRI	61.2456	12.851	149607	4.09163	8707.85	Found	36	1	7/1/2021 4:01:51 PM EST	6/30/2021 12:54:13 AM EST	refFermP14	added etoh	2021-06-28	SKH007_R3_28-06-2021	23
1534	SKH007-R3	SKH007	R3	formateUV	8.75526	13.7319	65370.2	1.91136	3624.2	Found	36	1	7/1/2021 4:01:51 PM EST	6/30/2021 12:54:13 AM EST	refFermP14	added etoh	2021-06-28	SKH007_R3_28-06-2021	23
1535	SKH007-R3	SKH007	R3	formateRI	2.35269	14.045	1513.18	0.0413841	96.6782	Found	36	1	7/1/2021 4:01:51 PM EST	6/30/2021 12:54:13 AM EST	refFermP14	added etoh	2021-06-28	SKH007_R3_28-06-2021	23
1536	SKH007-R3	SKH007	R3	acetateUV	17.4778	15.1371	67149.7	1.96339	3835.84	Found	36	1	7/1/2021 4:01:51 PM EST	6/30/2021 12:54:13 AM EST	refFermP14	added etoh	2021-06-28	SKH007_R3_28-06-2021	23
1537	SKH007-R3	SKH007	R3	acetateRI	17.5483	15.4404	19820.8	0.542082	1048.38	Found	36	1	7/1/2021 4:01:51 PM EST	6/30/2021 12:54:13 AM EST	refFermP14	added etoh	2021-06-28	SKH007_R3_28-06-2021	23
1538	SKH007-R3	SKH007	R3			16.2008	1056.74	0.0308981	78.7015	Unknown	36	1	7/1/2021 4:01:51 PM EST	6/30/2021 12:54:13 AM EST	refFermP14	added etoh	2021-06-28	SKH007_R3_28-06-2021	23
1539	SKH007-R3	SKH007	R3			17.3609	1166.7	0.0341131	106.664	Unknown	36	1	7/1/2021 4:01:51 PM EST	6/30/2021 12:54:13 AM EST	refFermP14	added etoh	2021-06-28	SKH007_R3_28-06-2021	23
1540	SKH007-R3	SKH007	R3			17.5029	1345.3	0.0393353	142.023	Unknown	36	1	7/1/2021 4:01:51 PM EST	6/30/2021 12:54:13 AM EST	refFermP14	added etoh	2021-06-28	SKH007_R3_28-06-2021	23
1541	SKH007-R3	SKH007	R3			17.6245	1794.78	0.0524775	123.94	Unknown	36	1	7/1/2021 4:01:51 PM EST	6/30/2021 12:54:13 AM EST	refFermP14	added etoh	2021-06-28	SKH007_R3_28-06-2021	23
1542	SKH007-R3	SKH007	R3	MOPSRI	39.2151	18.8424	314937	8.61325	11956.6	Found	36	1	7/1/2021 4:01:51 PM EST	6/30/2021 12:54:13 AM EST	refFermP14	added etoh	2021-06-28	SKH007_R3_28-06-2021	23
1543	SKH007-R3	SKH007	R3			19.6609	108413	3.16988	4630.68	Unknown	36	1	7/1/2021 4:01:51 PM EST	6/30/2021 12:54:13 AM EST	refFermP14	added etoh	2021-06-28	SKH007_R3_28-06-2021	23
1544	SKH007-R3	SKH007	R3			20.5849	1860.17	0.0543894	149.099	Unknown	36	1	7/1/2021 4:01:51 PM EST	6/30/2021 12:54:13 AM EST	refFermP14	added etoh	2021-06-28	SKH007_R3_28-06-2021	23
1545	SKH007-R3	SKH007	R3			20.7251	2542.13	0.0743292	211.917	Unknown	36	1	7/1/2021 4:01:51 PM EST	6/30/2021 12:54:13 AM EST	refFermP14	added etoh	2021-06-28	SKH007_R3_28-06-2021	23
1546	SKH007-R3	SKH007	R3			20.9408	5678.02	0.16602	234.864	Unknown	36	1	7/1/2021 4:01:51 PM EST	6/30/2021 12:54:13 AM EST	refFermP14	added etoh	2021-06-28	SKH007_R3_28-06-2021	23
1547	SKH007-R3	SKH007	R3	ethanolRI	224.808	21.9263	167501	4.58099	6706.17	Found	36	1	7/1/2021 4:01:51 PM EST	6/30/2021 12:54:13 AM EST	refFermP14	added etoh	2021-06-28	SKH007_R3_28-06-2021	23
1548	SKH007-R3	SKH007	R3			23.9113	8123.64	0.237527	451.106	Unknown	36	1	7/1/2021 4:01:51 PM EST	6/30/2021 12:54:13 AM EST	refFermP14	added etoh	2021-06-28	SKH007_R3_28-06-2021	23
1549	SKH007-R3	SKH007	R3			24.0788	5472.07	0.159998	508.318	Unknown	36	1	7/1/2021 4:01:51 PM EST	6/30/2021 12:54:13 AM EST	refFermP14	added etoh	2021-06-28	SKH007_R3_28-06-2021	23
1550	SKH007-R3	SKH007	R3			24.1918	6289.33	0.183894	447.742	Unknown	36	1	7/1/2021 4:01:51 PM EST	6/30/2021 12:54:13 AM EST	refFermP14	added etoh	2021-06-28	SKH007_R3_28-06-2021	23
1551	SKH007-R3	SKH007	R3	Isobutanol		32.62				Missing	36	1	7/1/2021 4:01:51 PM EST	6/30/2021 12:54:13 AM EST	refFermP14	added etoh	2021-06-28	SKH007_R3_28-06-2021	23
1552	SKH007-R2	SKH007	R2			6.28511	138278	4.16159	13459.2	Unknown	35	1	7/1/2021 4:01:50 PM EST	6/30/2021 12:28:07 AM EST	refFermP14	added etoh	2021-06-28	SKH007_R2_28-06-2021	22
1553	SKH007-R2	SKH007	R2			6.55421	2.59081e+06	70.7703	210833	Unknown	35	1	7/1/2021 4:01:50 PM EST	6/30/2021 12:28:07 AM EST	refFermP14	added etoh	2021-06-28	SKH007_R2_28-06-2021	22
1554	SKH007-R2	SKH007	R2	sulfuricAcidRI		6.98341	5316.01	0.145212	515.627	Found	35	1	7/1/2021 4:01:50 PM EST	6/30/2021 12:28:07 AM EST	refFermP14	added etoh	2021-06-28	SKH007_R2_28-06-2021	22
1555	SKH007-R2	SKH007	R2	sulfuricAcidUV		7.00108	1.01138e+06	30.4383	109175	Found	35	1	7/1/2021 4:01:50 PM EST	6/30/2021 12:28:07 AM EST	refFermP14	added etoh	2021-06-28	SKH007_R2_28-06-2021	22
1556	SKH007-R2	SKH007	R2	cellobioseRI	16.3859	7.56985	236541	6.46132	15652.1	Found	35	1	7/1/2021 4:01:50 PM EST	6/30/2021 12:28:07 AM EST	refFermP14	added etoh	2021-06-28	SKH007_R2_28-06-2021	22
1557	SKH007-R2	SKH007	R2			7.86311	24254.6	0.662535	2814.52	Unknown	35	1	7/1/2021 4:01:50 PM EST	6/30/2021 12:28:07 AM EST	refFermP14	added etoh	2021-06-28	SKH007_R2_28-06-2021	22
1558	SKH007-R2	SKH007	R2			7.90195	496798	14.9515	40305.3	Unknown	35	1	7/1/2021 4:01:50 PM EST	6/30/2021 12:28:07 AM EST	refFermP14	added etoh	2021-06-28	SKH007_R2_28-06-2021	22
1559	SKH007-R2	SKH007	R2			8.20227	84412.5	2.3058	6132.62	Unknown	35	1	7/1/2021 4:01:50 PM EST	6/30/2021 12:28:07 AM EST	refFermP14	added etoh	2021-06-28	SKH007_R2_28-06-2021	22
1560	SKH007-R2	SKH007	R2	citrateRI		8.575				Missing	35	1	7/1/2021 4:01:50 PM EST	6/30/2021 12:28:07 AM EST	refFermP14	added etoh	2021-06-28	SKH007_R2_28-06-2021	22
1561	SKH007-R2	SKH007	R2	citrateUV		8.62363	27903.8	0.839787	2396.56	Found	35	1	7/1/2021 4:01:50 PM EST	6/30/2021 12:28:07 AM EST	refFermP14	added etoh	2021-06-28	SKH007_R2_28-06-2021	22
1562	SKH007-R2	SKH007	R2	glucoseRI	14.1723	9.18225	66796.8	1.82462	4389.16	Found	35	1	7/1/2021 4:01:50 PM EST	6/30/2021 12:28:07 AM EST	refFermP14	added etoh	2021-06-28	SKH007_R2_28-06-2021	22
1563	SKH007-R2	SKH007	R2	pyruvateUV	31.7209	9.61586	633543	19.067	41123.7	Found	35	1	7/1/2021 4:01:50 PM EST	6/30/2021 12:28:07 AM EST	refFermP14	added etoh	2021-06-28	SKH007_R2_28-06-2021	22
1564	SKH007-R2	SKH007	R2			9.89889	2826.45	0.0772069	155.857	Unknown	35	1	7/1/2021 4:01:50 PM EST	6/30/2021 12:28:07 AM EST	refFermP14	added etoh	2021-06-28	SKH007_R2_28-06-2021	22
1565	SKH007-R2	SKH007	R2	malateUV	46.7816	10.3847	819.321	0.0246581	55.4205	Found	35	1	7/1/2021 4:01:50 PM EST	6/30/2021 12:28:07 AM EST	refFermP14	added etoh	2021-06-28	SKH007_R2_28-06-2021	22
1566	SKH007-R2	SKH007	R2	malateRI		10.43				Missing	35	1	7/1/2021 4:01:50 PM EST	6/30/2021 12:28:07 AM EST	refFermP14	added etoh	2021-06-28	SKH007_R2_28-06-2021	22
1567	SKH007-R2	SKH007	R2	succinateUV	3.34866	11.5802	32587.4	0.980745	1752.42	Found	35	1	7/1/2021 4:01:50 PM EST	6/30/2021 12:28:07 AM EST	refFermP14	added etoh	2021-06-28	SKH007_R2_28-06-2021	22
1568	SKH007-R2	SKH007	R2	succinateRI		12.076				Missing	35	1	7/1/2021 4:01:50 PM EST	6/30/2021 12:28:07 AM EST	refFermP14	added etoh	2021-06-28	SKH007_R2_28-06-2021	22
1569	SKH007-R2	SKH007	R2	lactateUV	62.7081	12.5497	700524	21.0828	43750.1	Found	35	1	7/1/2021 4:01:50 PM EST	6/30/2021 12:28:07 AM EST	refFermP14	added etoh	2021-06-28	SKH007_R2_28-06-2021	22
1570	SKH007-R2	SKH007	R2	lactateRI	61.548	12.8516	150151	4.10152	8750.85	Found	35	1	7/1/2021 4:01:50 PM EST	6/30/2021 12:28:07 AM EST	refFermP14	added etoh	2021-06-28	SKH007_R2_28-06-2021	22
1571	SKH007-R2	SKH007	R2	formateUV	8.37118	13.7337	61214.7	1.84231	3436.77	Found	35	1	7/1/2021 4:01:50 PM EST	6/30/2021 12:28:07 AM EST	refFermP14	added etoh	2021-06-28	SKH007_R2_28-06-2021	22
1572	SKH007-R2	SKH007	R2	formateRI	2.48933	14.0522	1583.62	0.043258	102.293	Found	35	1	7/1/2021 4:01:50 PM EST	6/30/2021 12:28:07 AM EST	refFermP14	added etoh	2021-06-28	SKH007_R2_28-06-2021	22
1573	SKH007-R2	SKH007	R2	acetateUV	17.0871	15.1373	65890.7	1.98303	3747.36	Found	35	1	7/1/2021 4:01:50 PM EST	6/30/2021 12:28:07 AM EST	refFermP14	added etoh	2021-06-28	SKH007_R2_28-06-2021	22
1574	SKH007-R2	SKH007	R2	acetateRI	17.0424	15.4402	19121.5	0.522321	1018.16	Found	35	1	7/1/2021 4:01:50 PM EST	6/30/2021 12:28:07 AM EST	refFermP14	added etoh	2021-06-28	SKH007_R2_28-06-2021	22
1575	SKH007-R2	SKH007	R2			16.1985	1501.18	0.0451793	85.6559	Unknown	35	1	7/1/2021 4:01:50 PM EST	6/30/2021 12:28:07 AM EST	refFermP14	added etoh	2021-06-28	SKH007_R2_28-06-2021	22
1576	SKH007-R2	SKH007	R2			17.4113	1578.83	0.0475161	122.351	Unknown	35	1	7/1/2021 4:01:50 PM EST	6/30/2021 12:28:07 AM EST	refFermP14	added etoh	2021-06-28	SKH007_R2_28-06-2021	22
1577	SKH007-R2	SKH007	R2			17.5247	2517.14	0.0757552	140.317	Unknown	35	1	7/1/2021 4:01:50 PM EST	6/30/2021 12:28:07 AM EST	refFermP14	added etoh	2021-06-28	SKH007_R2_28-06-2021	22
1578	SKH007-R2	SKH007	R2	MOPSRI	39.2406	18.843	313619	8.56679	11964.4	Found	35	1	7/1/2021 4:01:50 PM EST	6/30/2021 12:28:07 AM EST	refFermP14	added etoh	2021-06-28	SKH007_R2_28-06-2021	22
1579	SKH007-R2	SKH007	R2			19.6609	114262	3.43879	4865.05	Unknown	35	1	7/1/2021 4:01:50 PM EST	6/30/2021 12:28:07 AM EST	refFermP14	added etoh	2021-06-28	SKH007_R2_28-06-2021	22
1580	SKH007-R2	SKH007	R2			20.6361	2819.32	0.0848497	199.788	Unknown	35	1	7/1/2021 4:01:50 PM EST	6/30/2021 12:28:07 AM EST	refFermP14	added etoh	2021-06-28	SKH007_R2_28-06-2021	22
1581	SKH007-R2	SKH007	R2			20.833	3033.57	0.0912977	267.339	Unknown	35	1	7/1/2021 4:01:50 PM EST	6/30/2021 12:28:07 AM EST	refFermP14	added etoh	2021-06-28	SKH007_R2_28-06-2021	22
1582	SKH007-R2	SKH007	R2			20.9635	2043.98	0.0615152	261.204	Unknown	35	1	7/1/2021 4:01:50 PM EST	6/30/2021 12:28:07 AM EST	refFermP14	added etoh	2021-06-28	SKH007_R2_28-06-2021	22
1583	SKH007-R2	SKH007	R2			21.0888	3857.5	0.116095	218.897	Unknown	35	1	7/1/2021 4:01:50 PM EST	6/30/2021 12:28:07 AM EST	refFermP14	added etoh	2021-06-28	SKH007_R2_28-06-2021	22
1584	SKH007-R2	SKH007	R2	ethanolRI	222.292	21.927	165440	4.51915	6631.09	Found	35	1	7/1/2021 4:01:50 PM EST	6/30/2021 12:28:07 AM EST	refFermP14	added etoh	2021-06-28	SKH007_R2_28-06-2021	22
1585	SKH007-R2	SKH007	R2			23.8457	5527.8	0.166363	427.065	Unknown	35	1	7/1/2021 4:01:50 PM EST	6/30/2021 12:28:07 AM EST	refFermP14	added etoh	2021-06-28	SKH007_R2_28-06-2021	22
1586	SKH007-R2	SKH007	R2			23.9633	4067.74	0.122422	535.641	Unknown	35	1	7/1/2021 4:01:50 PM EST	6/30/2021 12:28:07 AM EST	refFermP14	added etoh	2021-06-28	SKH007_R2_28-06-2021	22
1587	SKH007-R2	SKH007	R2			24.0838	12577	0.378514	564.023	Unknown	35	1	7/1/2021 4:01:50 PM EST	6/30/2021 12:28:07 AM EST	refFermP14	added etoh	2021-06-28	SKH007_R2_28-06-2021	22
1588	SKH007-R2	SKH007	R2	Isobutanol		32.62				Missing	35	1	7/1/2021 4:01:50 PM EST	6/30/2021 12:28:07 AM EST	refFermP14	added etoh	2021-06-28	SKH007_R2_28-06-2021	22
1589	SKH007-R1	SKH007	R1			6.28802	121168	3.74997	11861.2	Unknown	34	1	7/1/2021 4:01:49 PM EST	6/30/2021 12:02:02 AM EST	refFermP14	added etoh	2021-06-28	SKH007_R1_28-06-2021	21
1590	SKH007-R1	SKH007	R1			6.55361	2.58107e+06	70.6374	209935	Unknown	34	1	7/1/2021 4:01:49 PM EST	6/30/2021 12:02:02 AM EST	refFermP14	added etoh	2021-06-28	SKH007_R1_28-06-2021	21
1591	SKH007-R1	SKH007	R1	sulfuricAcidRI		6.98626	5026.03	0.13755	480.708	Found	34	1	7/1/2021 4:01:49 PM EST	6/30/2021 12:02:02 AM EST	refFermP14	added etoh	2021-06-28	SKH007_R1_28-06-2021	21
1592	SKH007-R1	SKH007	R1	sulfuricAcidUV		7.00186	913650	28.2762	98409.1	Found	34	1	7/1/2021 4:01:49 PM EST	6/30/2021 12:02:02 AM EST	refFermP14	added etoh	2021-06-28	SKH007_R1_28-06-2021	21
1593	SKH007-R1	SKH007	R1	cellobioseRI	16.0293	7.56984	232206	6.3549	15311.4	Found	34	1	7/1/2021 4:01:49 PM EST	6/30/2021 12:02:02 AM EST	refFermP14	added etoh	2021-06-28	SKH007_R1_28-06-2021	21
1594	SKH007-R1	SKH007	R1			7.86274	24455.5	0.669286	2844.02	Unknown	34	1	7/1/2021 4:01:49 PM EST	6/30/2021 12:02:02 AM EST	refFermP14	added etoh	2021-06-28	SKH007_R1_28-06-2021	21
1595	SKH007-R1	SKH007	R1			7.90287	497186	15.3872	40435.6	Unknown	34	1	7/1/2021 4:01:49 PM EST	6/30/2021 12:02:02 AM EST	refFermP14	added etoh	2021-06-28	SKH007_R1_28-06-2021	21
1596	SKH007-R1	SKH007	R1			8.20194	84968.5	2.32537	6170.34	Unknown	34	1	7/1/2021 4:01:49 PM EST	6/30/2021 12:02:02 AM EST	refFermP14	added etoh	2021-06-28	SKH007_R1_28-06-2021	21
1597	SKH007-R1	SKH007	R1	citrateRI		8.575				Missing	34	1	7/1/2021 4:01:49 PM EST	6/30/2021 12:02:02 AM EST	refFermP14	added etoh	2021-06-28	SKH007_R1_28-06-2021	21
1598	SKH007-R1	SKH007	R1	citrateUV		8.62429	31231.9	0.966583	2716.01	Found	34	1	7/1/2021 4:01:49 PM EST	6/30/2021 12:02:02 AM EST	refFermP14	added etoh	2021-06-28	SKH007_R1_28-06-2021	21
1599	SKH007-R1	SKH007	R1	glucoseRI	14.4946	9.18221	68389.8	1.87166	4488.99	Found	34	1	7/1/2021 4:01:49 PM EST	6/30/2021 12:02:02 AM EST	refFermP14	added etoh	2021-06-28	SKH007_R1_28-06-2021	21
1600	SKH007-R1	SKH007	R1	pyruvateUV	33.3507	9.61614	666387	20.6237	43262	Found	34	1	7/1/2021 4:01:49 PM EST	6/30/2021 12:02:02 AM EST	refFermP14	added etoh	2021-06-28	SKH007_R1_28-06-2021	21
1601	SKH007-R1	SKH007	R1			9.90273	2823	0.0772583	157.398	Unknown	34	1	7/1/2021 4:01:49 PM EST	6/30/2021 12:02:02 AM EST	refFermP14	added etoh	2021-06-28	SKH007_R1_28-06-2021	21
1602	SKH007-R1	SKH007	R1	malateUV		10.1312				Missing	34	1	7/1/2021 4:01:49 PM EST	6/30/2021 12:02:02 AM EST	refFermP14	added etoh	2021-06-28	SKH007_R1_28-06-2021	21
1603	SKH007-R1	SKH007	R1	malateRI		10.43				Missing	34	1	7/1/2021 4:01:49 PM EST	6/30/2021 12:02:02 AM EST	refFermP14	added etoh	2021-06-28	SKH007_R1_28-06-2021	21
1604	SKH007-R1	SKH007	R1	succinateUV	3.43894	11.5796	33055.3	1.02301	1800.9	Found	34	1	7/1/2021 4:01:49 PM EST	6/30/2021 12:02:02 AM EST	refFermP14	added etoh	2021-06-28	SKH007_R1_28-06-2021	21
1605	SKH007-R1	SKH007	R1	succinateRI	0.205081	11.9076	819.923	0.0224392	40.962	Found	34	1	7/1/2021 4:01:49 PM EST	6/30/2021 12:02:02 AM EST	refFermP14	added etoh	2021-06-28	SKH007_R1_28-06-2021	21
1606	SKH007-R1	SKH007	R1	lactateUV	62.4359	12.5509	702789	21.7503	43556.3	Found	34	1	7/1/2021 4:01:49 PM EST	6/30/2021 12:02:02 AM EST	refFermP14	added etoh	2021-06-28	SKH007_R1_28-06-2021	21
1607	SKH007-R1	SKH007	R1	lactateRI	60.9613	12.8515	148730	4.07035	8667.43	Found	34	1	7/1/2021 4:01:49 PM EST	6/30/2021 12:02:02 AM EST	refFermP14	added etoh	2021-06-28	SKH007_R1_28-06-2021	21
1608	SKH007-R1	SKH007	R1	formateUV	8.36094	13.7326	61288.9	1.8968	3431.77	Found	34	1	7/1/2021 4:01:49 PM EST	6/30/2021 12:02:02 AM EST	refFermP14	added etoh	2021-06-28	SKH007_R1_28-06-2021	21
1609	SKH007-R1	SKH007	R1	formateRI	2.34379	14.05	1541.27	0.0421806	96.3125	Found	34	1	7/1/2021 4:01:49 PM EST	6/30/2021 12:02:02 AM EST	refFermP14	added etoh	2021-06-28	SKH007_R1_28-06-2021	21
1610	SKH007-R1	SKH007	R1	acetateUV	17.7665	15.1379	68192.6	2.11046	3901.24	Found	34	1	7/1/2021 4:01:49 PM EST	6/30/2021 12:02:02 AM EST	refFermP14	added etoh	2021-06-28	SKH007_R1_28-06-2021	21
1611	SKH007-R1	SKH007	R1	acetateRI	17.7885	15.4398	19941	0.545735	1062.73	Found	34	1	7/1/2021 4:01:49 PM EST	6/30/2021 12:02:02 AM EST	refFermP14	added etoh	2021-06-28	SKH007_R1_28-06-2021	21
1612	SKH007-R1	SKH007	R1			16.1962	1872.25	0.0579434	100.98	Unknown	34	1	7/1/2021 4:01:49 PM EST	6/30/2021 12:02:02 AM EST	refFermP14	added etoh	2021-06-28	SKH007_R1_28-06-2021	21
1613	SKH007-R1	SKH007	R1			17.4519	2017.81	0.0624485	135.944	Unknown	34	1	7/1/2021 4:01:49 PM EST	6/30/2021 12:02:02 AM EST	refFermP14	added etoh	2021-06-28	SKH007_R1_28-06-2021	21
1614	SKH007-R1	SKH007	R1			17.5979	1744.22	0.053981	120.396	Unknown	34	1	7/1/2021 4:01:49 PM EST	6/30/2021 12:02:02 AM EST	refFermP14	added etoh	2021-06-28	SKH007_R1_28-06-2021	21
1615	SKH007-R1	SKH007	R1	MOPSRI	39.5176	18.8397	316964	8.67451	12048.9	Found	34	1	7/1/2021 4:01:49 PM EST	6/30/2021 12:02:02 AM EST	refFermP14	added etoh	2021-06-28	SKH007_R1_28-06-2021	21
1616	SKH007-R1	SKH007	R1			19.6582	109395	3.38563	4635.4	Unknown	34	1	7/1/2021 4:01:49 PM EST	6/30/2021 12:02:02 AM EST	refFermP14	added etoh	2021-06-28	SKH007_R1_28-06-2021	21
1617	SKH007-R1	SKH007	R1	ethanolRI	224.441	21.9282	167035	4.57132	6695.22	Found	34	1	7/1/2021 4:01:49 PM EST	6/30/2021 12:02:02 AM EST	refFermP14	added etoh	2021-06-28	SKH007_R1_28-06-2021	21
1618	SKH007-R1	SKH007	R1			23.9567	8933.88	0.276491	513.214	Unknown	34	1	7/1/2021 4:01:49 PM EST	6/30/2021 12:02:02 AM EST	refFermP14	added etoh	2021-06-28	SKH007_R1_28-06-2021	21
1619	SKH007-R1	SKH007	R1			24.0634	12253.2	0.379221	540.528	Unknown	34	1	7/1/2021 4:01:49 PM EST	6/30/2021 12:02:02 AM EST	refFermP14	added etoh	2021-06-28	SKH007_R1_28-06-2021	21
1620	SKH007-R1	SKH007	R1	Isobutanol		32.62				Missing	34	1	7/1/2021 4:01:49 PM EST	6/30/2021 12:02:02 AM EST	refFermP14	added etoh	2021-06-28	SKH007_R1_28-06-2021	21
1621	SKH006-R3	SKH006	R3			6.55325	2.59886e+06	65.8992	210944	Unknown	33	1	7/1/2021 4:01:49 PM EST	6/29/2021 11:35:59 PM EST	refFermP14	added etoh	2021-06-28	SKH006_R3_28-06-2021	20
1622	SKH006-R3	SKH006	R3	sulfuricAcidRI		6.98033	2609.43	0.0661673	309.412	Found	33	1	7/1/2021 4:01:49 PM EST	6/29/2021 11:35:59 PM EST	refFermP14	added etoh	2021-06-28	SKH006_R3_28-06-2021	20
1623	SKH006-R3	SKH006	R3	cellobioseRI	48.8195	7.56895	736454	18.6743	46633.2	Found	33	1	7/1/2021 4:01:49 PM EST	6/29/2021 11:35:59 PM EST	refFermP14	added etoh	2021-06-28	SKH006_R3_28-06-2021	20
1624	SKH006-R3	SKH006	R3			8.20078	88688.1	2.24886	6425.34	Unknown	33	1	7/1/2021 4:01:49 PM EST	6/29/2021 11:35:59 PM EST	refFermP14	added etoh	2021-06-28	SKH006_R3_28-06-2021	20
1625	SKH006-R3	SKH006	R3	citrateRI		8.575				Missing	33	1	7/1/2021 4:01:49 PM EST	6/29/2021 11:35:59 PM EST	refFermP14	added etoh	2021-06-28	SKH006_R3_28-06-2021	20
1626	SKH006-R3	SKH006	R3	glucoseRI	3.81586	9.18396	18969	0.480996	1181.77	Found	33	1	7/1/2021 4:01:49 PM EST	6/29/2021 11:35:59 PM EST	refFermP14	added etoh	2021-06-28	SKH006_R3_28-06-2021	20
1627	SKH006-R3	SKH006	R3	malateRI		10.43				Missing	33	1	7/1/2021 4:01:49 PM EST	6/29/2021 11:35:59 PM EST	refFermP14	added etoh	2021-06-28	SKH006_R3_28-06-2021	20
1628	SKH006-R3	SKH006	R3	succinateRI		12.076				Missing	33	1	7/1/2021 4:01:49 PM EST	6/29/2021 11:35:59 PM EST	refFermP14	added etoh	2021-06-28	SKH006_R3_28-06-2021	20
1629	SKH006-R3	SKH006	R3	lactateRI	8.42535	12.8484	20601.3	0.522387	1197.91	Found	33	1	7/1/2021 4:01:49 PM EST	6/29/2021 11:35:59 PM EST	refFermP14	added etoh	2021-06-28	SKH006_R3_28-06-2021	20
1630	SKH006-R3	SKH006	R3	formateRI		14.0885				Missing	33	1	7/1/2021 4:01:49 PM EST	6/29/2021 11:35:59 PM EST	refFermP14	added etoh	2021-06-28	SKH006_R3_28-06-2021	20
1631	SKH006-R3	SKH006	R3	acetateRI	6.83265	15.4386	7629.75	0.193467	408.201	Found	33	1	7/1/2021 4:01:49 PM EST	6/29/2021 11:35:59 PM EST	refFermP14	added etoh	2021-06-28	SKH006_R3_28-06-2021	20
1632	SKH006-R3	SKH006	R3	MOPSRI	39.6871	18.8379	318361	8.07268	12100.6	Found	33	1	7/1/2021 4:01:49 PM EST	6/29/2021 11:35:59 PM EST	refFermP14	added etoh	2021-06-28	SKH006_R3_28-06-2021	20
1633	SKH006-R3	SKH006	R3	ethanolRI	203.639	21.9292	151518	3.84203	6074.67	Found	33	1	7/1/2021 4:01:49 PM EST	6/29/2021 11:35:59 PM EST	refFermP14	added etoh	2021-06-28	SKH006_R3_28-06-2021	20
1634	SKH006-R3	SKH006	R3	Isobutanol		32.62				Missing	33	1	7/1/2021 4:01:49 PM EST	6/29/2021 11:35:59 PM EST	refFermP14	added etoh	2021-06-28	SKH006_R3_28-06-2021	20
1635	SKH006-R3	SKH006	R3			6.28715	173615	10.773	17341.7	Unknown	33	1	7/1/2021 4:01:48 PM EST	6/29/2021 11:35:59 PM EST	refFermP14	added etoh	2021-06-28	SKH006_R3_28-06-2021	20
1636	SKH006-R3	SKH006	R3	sulfuricAcidUV		7.00086	555696	34.4817	60033.5	Found	33	1	7/1/2021 4:01:48 PM EST	6/29/2021 11:35:59 PM EST	refFermP14	added etoh	2021-06-28	SKH006_R3_28-06-2021	20
1637	SKH006-R3	SKH006	R3			7.9029	517414	32.1063	42171.4	Unknown	33	1	7/1/2021 4:01:48 PM EST	6/29/2021 11:35:59 PM EST	refFermP14	added etoh	2021-06-28	SKH006_R3_28-06-2021	20
1638	SKH006-R3	SKH006	R3	citrateUV		8.62683	29933.3	1.8574	2364.48	Found	33	1	7/1/2021 4:01:48 PM EST	6/29/2021 11:35:59 PM EST	refFermP14	added etoh	2021-06-28	SKH006_R3_28-06-2021	20
1639	SKH006-R3	SKH006	R3	pyruvateUV	9.28787	9.61565	177751	11.0297	11773.2	Found	33	1	7/1/2021 4:01:48 PM EST	6/29/2021 11:35:59 PM EST	refFermP14	added etoh	2021-06-28	SKH006_R3_28-06-2021	20
1640	SKH006-R3	SKH006	R3	malateUV		10.1312				Missing	33	1	7/1/2021 4:01:48 PM EST	6/29/2021 11:35:59 PM EST	refFermP14	added etoh	2021-06-28	SKH006_R3_28-06-2021	20
1641	SKH006-R3	SKH006	R3	succinateUV		11.7793				Missing	33	1	7/1/2021 4:01:48 PM EST	6/29/2021 11:35:59 PM EST	refFermP14	added etoh	2021-06-28	SKH006_R3_28-06-2021	20
1642	SKH006-R3	SKH006	R3	lactateUV	9.71008	12.5486	96510.7	5.98862	6022.89	Found	33	1	7/1/2021 4:01:48 PM EST	6/29/2021 11:35:59 PM EST	refFermP14	added etoh	2021-06-28	SKH006_R3_28-06-2021	20
1643	SKH006-R3	SKH006	R3	formateUV	2.40712	13.7322	9448.37	0.586285	526.274	Found	33	1	7/1/2021 4:01:48 PM EST	6/29/2021 11:35:59 PM EST	refFermP14	added etoh	2021-06-28	SKH006_R3_28-06-2021	20
1644	SKH006-R3	SKH006	R3	acetateUV	7.45381	15.1408	28920.7	1.79457	1565.54	Found	33	1	7/1/2021 4:01:48 PM EST	6/29/2021 11:35:59 PM EST	refFermP14	added etoh	2021-06-28	SKH006_R3_28-06-2021	20
1645	SKH006-R3	SKH006	R3			15.5822	10932.1	0.67835	535.422	Unknown	33	1	7/1/2021 4:01:48 PM EST	6/29/2021 11:35:59 PM EST	refFermP14	added etoh	2021-06-28	SKH006_R3_28-06-2021	20
1646	SKH006-R3	SKH006	R3			19.6982	5999.05	0.37225	256.465	Unknown	33	1	7/1/2021 4:01:48 PM EST	6/29/2021 11:35:59 PM EST	refFermP14	added etoh	2021-06-28	SKH006_R3_28-06-2021	20
1647	SKH006-R3	SKH006	R3			24.034	2894.61	0.179614	130.462	Unknown	33	1	7/1/2021 4:01:48 PM EST	6/29/2021 11:35:59 PM EST	refFermP14	added etoh	2021-06-28	SKH006_R3_28-06-2021	20
1648	SKH006-R3	SKH006	R3			24.2014	2452.29	0.152168	135.245	Unknown	33	1	7/1/2021 4:01:48 PM EST	6/29/2021 11:35:59 PM EST	refFermP14	added etoh	2021-06-28	SKH006_R3_28-06-2021	20
1649	SKH006-R2	SKH006	R2			6.28704	119873	8.05624	12122.3	Unknown	32	1	7/1/2021 4:01:47 PM EST	6/29/2021 11:09:54 PM EST	refFermP14	added etoh	2021-06-28	SKH006_R2_28-06-2021	19
1650	SKH006-R2	SKH006	R2			6.55358	2.58666e+06	66.6052	210321	Unknown	32	1	7/1/2021 4:01:47 PM EST	6/29/2021 11:09:54 PM EST	refFermP14	added etoh	2021-06-28	SKH006_R2_28-06-2021	19
1651	SKH006-R2	SKH006	R2	sulfuricAcidRI		6.97583	3643.05	0.0938067	407.55	Found	32	1	7/1/2021 4:01:47 PM EST	6/29/2021 11:09:54 PM EST	refFermP14	added etoh	2021-06-28	SKH006_R2_28-06-2021	19
1652	SKH006-R2	SKH006	R2	sulfuricAcidUV		6.99867	416424	27.9863	44945.5	Found	32	1	7/1/2021 4:01:47 PM EST	6/29/2021 11:09:54 PM EST	refFermP14	added etoh	2021-06-28	SKH006_R2_28-06-2021	19
1653	SKH006-R2	SKH006	R2	cellobioseRI	45.2753	7.56922	683790	17.6072	43247.7	Found	32	1	7/1/2021 4:01:47 PM EST	6/29/2021 11:09:54 PM EST	refFermP14	added etoh	2021-06-28	SKH006_R2_28-06-2021	19
1654	SKH006-R2	SKH006	R2			7.90083	509912	34.2692	41565.7	Unknown	32	1	7/1/2021 4:01:47 PM EST	6/29/2021 11:09:54 PM EST	refFermP14	added etoh	2021-06-28	SKH006_R2_28-06-2021	19
1655	SKH006-R2	SKH006	R2			8.20078	87166.7	2.2445	6326.96	Unknown	32	1	7/1/2021 4:01:47 PM EST	6/29/2021 11:09:54 PM EST	refFermP14	added etoh	2021-06-28	SKH006_R2_28-06-2021	19
1656	SKH006-R2	SKH006	R2	citrateRI		8.575				Missing	32	1	7/1/2021 4:01:47 PM EST	6/29/2021 11:09:54 PM EST	refFermP14	added etoh	2021-06-28	SKH006_R2_28-06-2021	19
1657	SKH006-R2	SKH006	R2	citrateUV		8.62401	33785.2	2.27058	2775.85	Found	32	1	7/1/2021 4:01:47 PM EST	6/29/2021 11:09:54 PM EST	refFermP14	added etoh	2021-06-28	SKH006_R2_28-06-2021	19
1658	SKH006-R2	SKH006	R2	glucoseRI	3.83589	9.18398	18842.1	0.485176	1187.97	Found	32	1	7/1/2021 4:01:47 PM EST	6/29/2021 11:09:54 PM EST	refFermP14	added etoh	2021-06-28	SKH006_R2_28-06-2021	19
1659	SKH006-R2	SKH006	R2	pyruvateUV	9.01651	9.61304	173956	11.6909	11419.1	Found	32	1	7/1/2021 4:01:47 PM EST	6/29/2021 11:09:54 PM EST	refFermP14	added etoh	2021-06-28	SKH006_R2_28-06-2021	19
1660	SKH006-R2	SKH006	R2	malateUV		10.1312				Missing	32	1	7/1/2021 4:01:47 PM EST	6/29/2021 11:09:54 PM EST	refFermP14	added etoh	2021-06-28	SKH006_R2_28-06-2021	19
1661	SKH006-R2	SKH006	R2	malateRI		10.43				Missing	32	1	7/1/2021 4:01:47 PM EST	6/29/2021 11:09:54 PM EST	refFermP14	added etoh	2021-06-28	SKH006_R2_28-06-2021	19
1662	SKH006-R2	SKH006	R2	succinateUV		11.7793				Missing	32	1	7/1/2021 4:01:47 PM EST	6/29/2021 11:09:54 PM EST	refFermP14	added etoh	2021-06-28	SKH006_R2_28-06-2021	19
1663	SKH006-R2	SKH006	R2	succinateRI		12.076				Missing	32	1	7/1/2021 4:01:47 PM EST	6/29/2021 11:09:54 PM EST	refFermP14	added etoh	2021-06-28	SKH006_R2_28-06-2021	19
1664	SKH006-R2	SKH006	R2	lactateUV	14.8847	12.5472	153728	10.3315	9706.49	Found	32	1	7/1/2021 4:01:47 PM EST	6/29/2021 11:09:54 PM EST	refFermP14	added etoh	2021-06-28	SKH006_R2_28-06-2021	19
1665	SKH006-R2	SKH006	R2	lactateRI	13.7511	12.8489	33531.4	0.863417	1955.12	Found	32	1	7/1/2021 4:01:47 PM EST	6/29/2021 11:09:54 PM EST	refFermP14	added etoh	2021-06-28	SKH006_R2_28-06-2021	19
1666	SKH006-R2	SKH006	R2	formateUV	3.07301	13.7272	15361.5	1.03239	851.232	Found	32	1	7/1/2021 4:01:47 PM EST	6/29/2021 11:09:54 PM EST	refFermP14	added etoh	2021-06-28	SKH006_R2_28-06-2021	19
1667	SKH006-R2	SKH006	R2	formateRI		14.0885				Missing	32	1	7/1/2021 4:01:47 PM EST	6/29/2021 11:09:54 PM EST	refFermP14	added etoh	2021-06-28	SKH006_R2_28-06-2021	19
1668	SKH006-R2	SKH006	R2	acetateUV	9.10911	15.1386	36673.2	2.46467	1940.45	Found	32	1	7/1/2021 4:01:47 PM EST	6/29/2021 11:09:54 PM EST	refFermP14	added etoh	2021-06-28	SKH006_R2_28-06-2021	19
1669	SKH006-R2	SKH006	R2	acetateRI	8.50002	15.439	9525.88	0.245287	507.814	Found	32	1	7/1/2021 4:01:47 PM EST	6/29/2021 11:09:54 PM EST	refFermP14	added etoh	2021-06-28	SKH006_R2_28-06-2021	19
1670	SKH006-R2	SKH006	R2			15.5704	9108.86	0.612172	485.806	Unknown	32	1	7/1/2021 4:01:47 PM EST	6/29/2021 11:09:54 PM EST	refFermP14	added etoh	2021-06-28	SKH006_R2_28-06-2021	19
1671	SKH006-R2	SKH006	R2	MOPSRI	38.7928	18.8375	311096	8.01055	11827.9	Found	32	1	7/1/2021 4:01:47 PM EST	6/29/2021 11:09:54 PM EST	refFermP14	added etoh	2021-06-28	SKH006_R2_28-06-2021	19
1672	SKH006-R2	SKH006	R2			19.6961	7070.23	0.475164	290.822	Unknown	32	1	7/1/2021 4:01:47 PM EST	6/29/2021 11:09:54 PM EST	refFermP14	added etoh	2021-06-28	SKH006_R2_28-06-2021	19
1673	SKH006-R2	SKH006	R2	ethanolRI	200.629	21.9293	149317	3.84484	5984.87	Found	32	1	7/1/2021 4:01:47 PM EST	6/29/2021 11:09:54 PM EST	refFermP14	added etoh	2021-06-28	SKH006_R2_28-06-2021	19
1674	SKH006-R2	SKH006	R2			23.8334	3741.89	0.251479	225.023	Unknown	32	1	7/1/2021 4:01:47 PM EST	6/29/2021 11:09:54 PM EST	refFermP14	added etoh	2021-06-28	SKH006_R2_28-06-2021	19
1675	SKH006-R2	SKH006	R2			23.9674	1652.7	0.111072	284.007	Unknown	32	1	7/1/2021 4:01:47 PM EST	6/29/2021 11:09:54 PM EST	refFermP14	added etoh	2021-06-28	SKH006_R2_28-06-2021	19
1676	SKH006-R2	SKH006	R2			24.0867	3490.07	0.234554	302.911	Unknown	32	1	7/1/2021 4:01:47 PM EST	6/29/2021 11:09:54 PM EST	refFermP14	added etoh	2021-06-28	SKH006_R2_28-06-2021	19
1677	SKH006-R2	SKH006	R2			24.2644	3179.89	0.213709	230.605	Unknown	32	1	7/1/2021 4:01:47 PM EST	6/29/2021 11:09:54 PM EST	refFermP14	added etoh	2021-06-28	SKH006_R2_28-06-2021	19
1678	SKH006-R2	SKH006	R2	Isobutanol		32.62				Missing	32	1	7/1/2021 4:01:47 PM EST	6/29/2021 11:09:54 PM EST	refFermP14	added etoh	2021-06-28	SKH006_R2_28-06-2021	19
1679	SKH006-R1	SKH006	R1			6.28949	210595	17.8449	20899.2	Unknown	31	1	7/1/2021 4:01:46 PM EST	6/29/2021 10:43:48 PM EST	refFermP14	added etoh	2021-06-28	SKH006_R1_28-06-2021
1680	SKH006-R1	SKH006	R1			6.55484	2.59334e+06	65.3028	210361	Unknown	31	1	7/1/2021 4:01:46 PM EST	6/29/2021 10:43:48 PM EST	refFermP14	added etoh	2021-06-28	SKH006_R1_28-06-2021
1681	SKH006-R1	SKH006	R1	sulfuricAcidUV		6.99941	289683	24.5464	31257.6	Found	31	1	7/1/2021 4:01:46 PM EST	6/29/2021 10:43:48 PM EST	refFermP14	added etoh	2021-06-28	SKH006_R1_28-06-2021
1682	SKH006-R1	SKH006	R1	sulfuricAcidRI		7.0058	812.831	0.0204679	99.939	Found	31	1	7/1/2021 4:01:46 PM EST	6/29/2021 10:43:48 PM EST	refFermP14	added etoh	2021-06-28	SKH006_R1_28-06-2021
1683	SKH006-R1	SKH006	R1	cellobioseRI	53.148	7.57015	802469	20.2069	50767.9	Found	31	1	7/1/2021 4:01:46 PM EST	6/29/2021 10:43:48 PM EST	refFermP14	added etoh	2021-06-28	SKH006_R1_28-06-2021
1684	SKH006-R1	SKH006	R1			7.90189	519212	43.9957	42444.7	Unknown	31	1	7/1/2021 4:01:46 PM EST	6/29/2021 10:43:48 PM EST	refFermP14	added etoh	2021-06-28	SKH006_R1_28-06-2021
1685	SKH006-R1	SKH006	R1			8.20217	89266.1	2.24781	6461.35	Unknown	31	1	7/1/2021 4:01:46 PM EST	6/29/2021 10:43:48 PM EST	refFermP14	added etoh	2021-06-28	SKH006_R1_28-06-2021
1686	SKH006-R1	SKH006	R1	citrateRI		8.575				Missing	31	1	7/1/2021 4:01:46 PM EST	6/29/2021 10:43:48 PM EST	refFermP14	added etoh	2021-06-28	SKH006_R1_28-06-2021
1687	SKH006-R1	SKH006	R1	citrateUV		8.62341	20126.2	1.70541	1684.07	Found	31	1	7/1/2021 4:01:46 PM EST	6/29/2021 10:43:48 PM EST	refFermP14	added etoh	2021-06-28	SKH006_R1_28-06-2021
1688	SKH006-R1	SKH006	R1	glucoseRI	2.28744	9.18626	11767.5	0.296318	708.421	Found	31	1	7/1/2021 4:01:46 PM EST	6/29/2021 10:43:48 PM EST	refFermP14	added etoh	2021-06-28	SKH006_R1_28-06-2021
1689	SKH006-R1	SKH006	R1	pyruvateUV	4.30547	9.61605	79145.6	6.70644	5275.08	Found	31	1	7/1/2021 4:01:46 PM EST	6/29/2021 10:43:48 PM EST	refFermP14	added etoh	2021-06-28	SKH006_R1_28-06-2021
1690	SKH006-R1	SKH006	R1	malateUV		10.1312				Missing	31	1	7/1/2021 4:01:46 PM EST	6/29/2021 10:43:48 PM EST	refFermP14	added etoh	2021-06-28	SKH006_R1_28-06-2021
1691	SKH006-R1	SKH006	R1	malateRI		10.43				Missing	31	1	7/1/2021 4:01:46 PM EST	6/29/2021 10:43:48 PM EST	refFermP14	added etoh	2021-06-28	SKH006_R1_28-06-2021
1692	SKH006-R1	SKH006	R1	succinateUV		11.7793				Missing	31	1	7/1/2021 4:01:46 PM EST	6/29/2021 10:43:48 PM EST	refFermP14	added etoh	2021-06-28	SKH006_R1_28-06-2021
1693	SKH006-R1	SKH006	R1	succinateRI		12.076				Missing	31	1	7/1/2021 4:01:46 PM EST	6/29/2021 10:43:48 PM EST	refFermP14	added etoh	2021-06-28	SKH006_R1_28-06-2021
1694	SKH006-R1	SKH006	R1	lactateUV	3.44639	12.5464	24889.9	2.10906	1564.03	Found	31	1	7/1/2021 4:01:46 PM EST	6/29/2021 10:43:48 PM EST	refFermP14	added etoh	2021-06-28	SKH006_R1_28-06-2021
1695	SKH006-R1	SKH006	R1	lactateRI	2.1628	12.8506	5173.38	0.130271	307.505	Found	31	1	7/1/2021 4:01:46 PM EST	6/29/2021 10:43:48 PM EST	refFermP14	added etoh	2021-06-28	SKH006_R1_28-06-2021
1696	SKH006-R1	SKH006	R1	formateUV	1.75612	13.7399	3678.44	0.311694	208.58	Found	31	1	7/1/2021 4:01:46 PM EST	6/29/2021 10:43:48 PM EST	refFermP14	added etoh	2021-06-28	SKH006_R1_28-06-2021
1697	SKH006-R1	SKH006	R1	formateRI		14.0885				Missing	31	1	7/1/2021 4:01:46 PM EST	6/29/2021 10:43:48 PM EST	refFermP14	added etoh	2021-06-28	SKH006_R1_28-06-2021
1698	SKH006-R1	SKH006	R1	acetateUV	3.95048	15.1415	14053.6	1.19084	772.084	Found	31	1	7/1/2021 4:01:46 PM EST	6/29/2021 10:43:48 PM EST	refFermP14	added etoh	2021-06-28	SKH006_R1_28-06-2021
1699	SKH006-R1	SKH006	R1	acetateRI	3.39565	15.4395	3683.65	0.0927578	202.865	Found	31	1	7/1/2021 4:01:46 PM EST	6/29/2021 10:43:48 PM EST	refFermP14	added etoh	2021-06-28	SKH006_R1_28-06-2021
1700	SKH006-R1	SKH006	R1			15.593	11313.9	0.958688	534.065	Unknown	31	1	7/1/2021 4:01:46 PM EST	6/29/2021 10:43:48 PM EST	refFermP14	added etoh	2021-06-28	SKH006_R1_28-06-2021
1701	SKH006-R1	SKH006	R1	MOPSRI	39.2426	18.8414	314928	7.93019	11965	Found	31	1	7/1/2021 4:01:46 PM EST	6/29/2021 10:43:48 PM EST	refFermP14	added etoh	2021-06-28	SKH006_R1_28-06-2021
1702	SKH006-R1	SKH006	R1			19.6842	6518.43	0.552342	278.896	Unknown	31	1	7/1/2021 4:01:46 PM EST	6/29/2021 10:43:48 PM EST	refFermP14	added etoh	2021-06-28	SKH006_R1_28-06-2021
1703	SKH006-R1	SKH006	R1	ethanolRI	201.262	21.9296	149813	3.77243	6003.76	Found	31	1	7/1/2021 4:01:46 PM EST	6/29/2021 10:43:48 PM EST	refFermP14	added etoh	2021-06-28	SKH006_R1_28-06-2021
1704	SKH006-R1	SKH006	R1			24.2111	927.563	0.0785974	36.8332	Unknown	31	1	7/1/2021 4:01:46 PM EST	6/29/2021 10:43:48 PM EST	refFermP14	added etoh	2021-06-28	SKH006_R1_28-06-2021
1705	SKH006-R1	SKH006	R1	Isobutanol		32.62				Missing	31	1	7/1/2021 4:01:46 PM EST	6/29/2021 10:43:48 PM EST	refFermP14	added etoh	2021-06-28	SKH006_R1_28-06-2021
1706	SKH005-R3	SKH005	R3			6.28785	125768	10.4248	12640	Unknown	30	1	7/1/2021 4:01:45 PM EST	6/29/2021 10:17:44 PM EST	refFermP14	added etoh	2021-06-28	SKH005_R3_28-06-2021	17
1707	SKH005-R3	SKH005	R3			6.55414	2.58749e+06	65.7697	210046	Unknown	30	1	7/1/2021 4:01:45 PM EST	6/29/2021 10:17:44 PM EST	refFermP14	added etoh	2021-06-28	SKH005_R3_28-06-2021	17
1708	SKH005-R3	SKH005	R3	sulfuricAcidUV		7.00062	217375	18.0181	23484.8	Found	30	1	7/1/2021 4:01:45 PM EST	6/29/2021 10:17:44 PM EST	refFermP14	added etoh	2021-06-28	SKH005_R3_28-06-2021	17
1709	SKH005-R3	SKH005	R3	sulfuricAcidRI		7.0039	1060.77	0.0269632	123.404	Found	30	1	7/1/2021 4:01:45 PM EST	6/29/2021 10:17:44 PM EST	refFermP14	added etoh	2021-06-28	SKH005_R3_28-06-2021	17
1710	SKH005-R3	SKH005	R3	cellobioseRI	48.7929	7.56967	740245	18.8158	46607.8	Found	30	1	7/1/2021 4:01:45 PM EST	6/29/2021 10:17:44 PM EST	refFermP14	added etoh	2021-06-28	SKH005_R3_28-06-2021	17
1711	SKH005-R3	SKH005	R3			7.903	528115	43.7752	43098.6	Unknown	30	1	7/1/2021 4:01:45 PM EST	6/29/2021 10:17:44 PM EST	refFermP14	added etoh	2021-06-28	SKH005_R3_28-06-2021	17
1712	SKH005-R3	SKH005	R3			8.20215	90479.5	2.29984	6547.01	Unknown	30	1	7/1/2021 4:01:45 PM EST	6/29/2021 10:17:44 PM EST	refFermP14	added etoh	2021-06-28	SKH005_R3_28-06-2021	17
1713	SKH005-R3	SKH005	R3	citrateRI		8.575				Missing	30	1	7/1/2021 4:01:45 PM EST	6/29/2021 10:17:44 PM EST	refFermP14	added etoh	2021-06-28	SKH005_R3_28-06-2021	17
1714	SKH005-R3	SKH005	R3	citrateUV		8.62821	40808.3	3.38258	3113.93	Found	30	1	7/1/2021 4:01:45 PM EST	6/29/2021 10:17:44 PM EST	refFermP14	added etoh	2021-06-28	SKH005_R3_28-06-2021	17
1715	SKH005-R3	SKH005	R3	glucoseRI	2.15155	9.18488	11397	0.289693	666.335	Found	30	1	7/1/2021 4:01:45 PM EST	6/29/2021 10:17:44 PM EST	refFermP14	added etoh	2021-06-28	SKH005_R3_28-06-2021	17
1716	SKH005-R3	SKH005	R3	pyruvateUV	4.40443	9.61872	81629.5	6.76623	5404.07	Found	30	1	7/1/2021 4:01:45 PM EST	6/29/2021 10:17:44 PM EST	refFermP14	added etoh	2021-06-28	SKH005_R3_28-06-2021	17
1717	SKH005-R3	SKH005	R3	malateUV		10.1312				Missing	30	1	7/1/2021 4:01:45 PM EST	6/29/2021 10:17:44 PM EST	refFermP14	added etoh	2021-06-28	SKH005_R3_28-06-2021	17
1718	SKH005-R3	SKH005	R3	malateRI		10.43				Missing	30	1	7/1/2021 4:01:45 PM EST	6/29/2021 10:17:44 PM EST	refFermP14	added etoh	2021-06-28	SKH005_R3_28-06-2021	17
1719	SKH005-R3	SKH005	R3	succinateUV		11.7793				Missing	30	1	7/1/2021 4:01:45 PM EST	6/29/2021 10:17:44 PM EST	refFermP14	added etoh	2021-06-28	SKH005_R3_28-06-2021	17
1720	SKH005-R3	SKH005	R3	succinateRI		12.076				Missing	30	1	7/1/2021 4:01:45 PM EST	6/29/2021 10:17:44 PM EST	refFermP14	added etoh	2021-06-28	SKH005_R3_28-06-2021	17
1721	SKH005-R3	SKH005	R3	lactateUV	12.3159	12.5486	126667	10.4994	7877.89	Found	30	1	7/1/2021 4:01:45 PM EST	6/29/2021 10:17:44 PM EST	refFermP14	added etoh	2021-06-28	SKH005_R3_28-06-2021	17
1722	SKH005-R3	SKH005	R3	lactateRI	10.9747	12.8494	26624.5	0.676751	1560.37	Found	30	1	7/1/2021 4:01:45 PM EST	6/29/2021 10:17:44 PM EST	refFermP14	added etoh	2021-06-28	SKH005_R3_28-06-2021	17
1723	SKH005-R3	SKH005	R3	formateUV	2.99412	13.7361	14466.8	1.19915	812.733	Found	30	1	7/1/2021 4:01:45 PM EST	6/29/2021 10:17:44 PM EST	refFermP14	added etoh	2021-06-28	SKH005_R3_28-06-2021	17
1724	SKH005-R3	SKH005	R3	formateRI		14.0885				Missing	30	1	7/1/2021 4:01:45 PM EST	6/29/2021 10:17:44 PM EST	refFermP14	added etoh	2021-06-28	SKH005_R3_28-06-2021	17
1725	SKH005-R3	SKH005	R3	acetateUV	8.40952	15.1411	33620.3	2.78677	1782	Found	30	1	7/1/2021 4:01:45 PM EST	6/29/2021 10:17:44 PM EST	refFermP14	added etoh	2021-06-28	SKH005_R3_28-06-2021	17
1726	SKH005-R3	SKH005	R3	acetateRI	7.63881	15.4417	8472.42	0.215355	456.363	Found	30	1	7/1/2021 4:01:45 PM EST	6/29/2021 10:17:44 PM EST	refFermP14	added etoh	2021-06-28	SKH005_R3_28-06-2021	17
1727	SKH005-R3	SKH005	R3			15.5881	15214.8	1.26115	602.696	Unknown	30	1	7/1/2021 4:01:45 PM EST	6/29/2021 10:17:44 PM EST	refFermP14	added etoh	2021-06-28	SKH005_R3_28-06-2021	17
1728	SKH005-R3	SKH005	R3	MOPSRI	39.6101	18.8447	316356	8.04125	12077.1	Found	30	1	7/1/2021 4:01:45 PM EST	6/29/2021 10:17:44 PM EST	refFermP14	added etoh	2021-06-28	SKH005_R3_28-06-2021	17
1729	SKH005-R3	SKH005	R3			19.6726	12281.2	1.01798	514.527	Unknown	30	1	7/1/2021 4:01:45 PM EST	6/29/2021 10:17:44 PM EST	refFermP14	added etoh	2021-06-28	SKH005_R3_28-06-2021	17
1730	SKH005-R3	SKH005	R3	ethanolRI	204.372	21.9273	152040	3.86462	6096.52	Found	30	1	7/1/2021 4:01:45 PM EST	6/29/2021 10:17:44 PM EST	refFermP14	added etoh	2021-06-28	SKH005_R3_28-06-2021	17
1731	SKH005-R3	SKH005	R3			24.0204	5517.62	0.457353	248.031	Unknown	30	1	7/1/2021 4:01:45 PM EST	6/29/2021 10:17:44 PM EST	refFermP14	added etoh	2021-06-28	SKH005_R3_28-06-2021	17
1732	SKH005-R3	SKH005	R3			24.1428	4961.33	0.411243	249.123	Unknown	30	1	7/1/2021 4:01:45 PM EST	6/29/2021 10:17:44 PM EST	refFermP14	added etoh	2021-06-28	SKH005_R3_28-06-2021	17
1733	SKH005-R3	SKH005	R3	Isobutanol		32.62				Missing	30	1	7/1/2021 4:01:45 PM EST	6/29/2021 10:17:44 PM EST	refFermP14	added etoh	2021-06-28	SKH005_R3_28-06-2021	17
1734	SKH005-R2	SKH005	R2			6.55459	2.58997e+06	66.4081	210259	Unknown	29	1	7/1/2021 4:01:45 PM EST	6/29/2021 9:51:39 PM EST	refFermP14	added etoh	2021-06-28	SKH005_R2_28-06-2021	16
1735	SKH005-R2	SKH005	R2	sulfuricAcidRI		7.00123	1130.73	0.0289925	129.647	Found	29	1	7/1/2021 4:01:45 PM EST	6/29/2021 9:51:39 PM EST	refFermP14	added etoh	2021-06-28	SKH005_R2_28-06-2021	16
1736	SKH005-R2	SKH005	R2	cellobioseRI	47.2018	7.57014	715639	18.3493	45087.9	Found	29	1	7/1/2021 4:01:45 PM EST	6/29/2021 9:51:39 PM EST	refFermP14	added etoh	2021-06-28	SKH005_R2_28-06-2021	16
1737	SKH005-R2	SKH005	R2			8.20204	87941.1	2.25485	6362.69	Unknown	29	1	7/1/2021 4:01:45 PM EST	6/29/2021 9:51:39 PM EST	refFermP14	added etoh	2021-06-28	SKH005_R2_28-06-2021	16
1738	SKH005-R2	SKH005	R2	citrateRI		8.575				Missing	29	1	7/1/2021 4:01:45 PM EST	6/29/2021 9:51:39 PM EST	refFermP14	added etoh	2021-06-28	SKH005_R2_28-06-2021	16
1739	SKH005-R2	SKH005	R2	glucoseRI	2.33104	9.1866	12428	0.31866	721.923	Found	29	1	7/1/2021 4:01:45 PM EST	6/29/2021 9:51:39 PM EST	refFermP14	added etoh	2021-06-28	SKH005_R2_28-06-2021	16
1740	SKH005-R2	SKH005	R2	malateRI		10.43				Missing	29	1	7/1/2021 4:01:45 PM EST	6/29/2021 9:51:39 PM EST	refFermP14	added etoh	2021-06-28	SKH005_R2_28-06-2021	16
1741	SKH005-R2	SKH005	R2	succinateRI		12.076				Missing	29	1	7/1/2021 4:01:45 PM EST	6/29/2021 9:51:39 PM EST	refFermP14	added etoh	2021-06-28	SKH005_R2_28-06-2021	16
1742	SKH005-R2	SKH005	R2	lactateRI	11.0648	12.8501	26858.5	0.688665	1573.19	Found	29	1	7/1/2021 4:01:45 PM EST	6/29/2021 9:51:39 PM EST	refFermP14	added etoh	2021-06-28	SKH005_R2_28-06-2021	16
1743	SKH005-R2	SKH005	R2	formateRI		14.0885				Missing	29	1	7/1/2021 4:01:45 PM EST	6/29/2021 9:51:39 PM EST	refFermP14	added etoh	2021-06-28	SKH005_R2_28-06-2021	16
1744	SKH005-R2	SKH005	R2	acetateRI	7.91478	15.4405	8828.93	0.226378	472.85	Found	29	1	7/1/2021 4:01:45 PM EST	6/29/2021 9:51:39 PM EST	refFermP14	added etoh	2021-06-28	SKH005_R2_28-06-2021	16
1745	SKH005-R2	SKH005	R2	MOPSRI	38.7801	18.843	310807	7.96923	11824	Found	29	1	7/1/2021 4:01:45 PM EST	6/29/2021 9:51:39 PM EST	refFermP14	added etoh	2021-06-28	SKH005_R2_28-06-2021	16
1746	SKH005-R2	SKH005	R2	ethanolRI	197.053	21.9288	146482	3.75586	5878.21	Found	29	1	7/1/2021 4:01:45 PM EST	6/29/2021 9:51:39 PM EST	refFermP14	added etoh	2021-06-28	SKH005_R2_28-06-2021	16
1747	SKH005-R2	SKH005	R2	Isobutanol		32.62				Missing	29	1	7/1/2021 4:01:45 PM EST	6/29/2021 9:51:39 PM EST	refFermP14	added etoh	2021-06-28	SKH005_R2_28-06-2021	16
1748	SKH005-R2	SKH005	R2			6.29062	288695	19.4527	29577.4	Unknown	29	1	7/1/2021 4:01:44 PM EST	6/29/2021 9:51:39 PM EST	refFermP14	added etoh	2021-06-28	SKH005_R2_28-06-2021	16
1749	SKH005-R2	SKH005	R2	sulfuricAcidUV		6.99983	318665	21.4721	34361.1	Found	29	1	7/1/2021 4:01:44 PM EST	6/29/2021 9:51:39 PM EST	refFermP14	added etoh	2021-06-28	SKH005_R2_28-06-2021	16
1750	SKH005-R2	SKH005	R2			7.90239	513468	34.5982	41890.6	Unknown	29	1	7/1/2021 4:01:44 PM EST	6/29/2021 9:51:39 PM EST	refFermP14	added etoh	2021-06-28	SKH005_R2_28-06-2021	16
1751	SKH005-R2	SKH005	R2	citrateUV		8.62488	50437.2	3.39852	4342.1	Found	29	1	7/1/2021 4:01:44 PM EST	6/29/2021 9:51:39 PM EST	refFermP14	added etoh	2021-06-28	SKH005_R2_28-06-2021	16
1752	SKH005-R2	SKH005	R2	pyruvateUV	5.12605	9.61643	95555.9	6.43868	6344.78	Found	29	1	7/1/2021 4:01:44 PM EST	6/29/2021 9:51:39 PM EST	refFermP14	added etoh	2021-06-28	SKH005_R2_28-06-2021	16
1753	SKH005-R2	SKH005	R2	malateUV		10.1312				Missing	29	1	7/1/2021 4:01:44 PM EST	6/29/2021 9:51:39 PM EST	refFermP14	added etoh	2021-06-28	SKH005_R2_28-06-2021	16
1754	SKH005-R2	SKH005	R2	succinateUV		11.7793				Missing	29	1	7/1/2021 4:01:44 PM EST	6/29/2021 9:51:39 PM EST	refFermP14	added etoh	2021-06-28	SKH005_R2_28-06-2021	16
1755	SKH005-R2	SKH005	R2	lactateUV	12.4199	12.5485	127804	8.61161	7951.89	Found	29	1	7/1/2021 4:01:44 PM EST	6/29/2021 9:51:39 PM EST	refFermP14	added etoh	2021-06-28	SKH005_R2_28-06-2021	16
1756	SKH005-R2	SKH005	R2	formateUV	3.14579	13.7361	16141.7	1.08765	886.748	Found	29	1	7/1/2021 4:01:44 PM EST	6/29/2021 9:51:39 PM EST	refFermP14	added etoh	2021-06-28	SKH005_R2_28-06-2021	16
1757	SKH005-R2	SKH005	R2	acetateUV	8.72454	15.1415	35167.6	2.36964	1853.35	Found	29	1	7/1/2021 4:01:44 PM EST	6/29/2021 9:51:39 PM EST	refFermP14	added etoh	2021-06-28	SKH005_R2_28-06-2021	16
1758	SKH005-R2	SKH005	R2			15.5857	14424.1	0.971913	575.549	Unknown	29	1	7/1/2021 4:01:44 PM EST	6/29/2021 9:51:39 PM EST	refFermP14	added etoh	2021-06-28	SKH005_R2_28-06-2021	16
1759	SKH005-R2	SKH005	R2			19.6708	16625.6	1.12026	698.557	Unknown	29	1	7/1/2021 4:01:44 PM EST	6/29/2021 9:51:39 PM EST	refFermP14	added etoh	2021-06-28	SKH005_R2_28-06-2021	16
1760	SKH005-R2	SKH005	R2			24.1212	4260.53	0.28708	174.02	Unknown	29	1	7/1/2021 4:01:44 PM EST	6/29/2021 9:51:39 PM EST	refFermP14	added etoh	2021-06-28	SKH005_R2_28-06-2021	16
1761	SKH005-R2	SKH005	R2			24.2038	2845.95	0.191764	168.091	Unknown	29	1	7/1/2021 4:01:44 PM EST	6/29/2021 9:51:39 PM EST	refFermP14	added etoh	2021-06-28	SKH005_R2_28-06-2021	16
1762	SKH005-R1	SKH005	R1			6.553	2.59751e+06	66.2761	210989	Unknown	28	1	7/1/2021 4:01:44 PM EST	6/29/2021 9:25:32 PM EST	refFermP14	added etoh	2021-06-28	SKH005_R1_28-06-2021	15
1763	SKH005-R1	SKH005	R1	sulfuricAcidRI		7.00181	1110.37	0.0283315	126.13	Found	28	1	7/1/2021 4:01:44 PM EST	6/29/2021 9:25:32 PM EST	refFermP14	added etoh	2021-06-28	SKH005_R1_28-06-2021	15
1764	SKH005-R1	SKH005	R1	cellobioseRI	47.4309	7.56893	719745	18.3645	45306.8	Found	28	1	7/1/2021 4:01:44 PM EST	6/29/2021 9:25:32 PM EST	refFermP14	added etoh	2021-06-28	SKH005_R1_28-06-2021	15
1765	SKH005-R1	SKH005	R1			8.2003	88652.6	2.26199	6419.09	Unknown	28	1	7/1/2021 4:01:44 PM EST	6/29/2021 9:25:32 PM EST	refFermP14	added etoh	2021-06-28	SKH005_R1_28-06-2021	15
1766	SKH005-R1	SKH005	R1	citrateRI		8.575				Missing	28	1	7/1/2021 4:01:44 PM EST	6/29/2021 9:25:32 PM EST	refFermP14	added etoh	2021-06-28	SKH005_R1_28-06-2021	15
1767	SKH005-R1	SKH005	R1	glucoseRI	2.20027	9.18379	11547	0.294625	681.423	Found	28	1	7/1/2021 4:01:44 PM EST	6/29/2021 9:25:32 PM EST	refFermP14	added etoh	2021-06-28	SKH005_R1_28-06-2021	15
1768	SKH005-R1	SKH005	R1	malateRI		10.43				Missing	28	1	7/1/2021 4:01:44 PM EST	6/29/2021 9:25:32 PM EST	refFermP14	added etoh	2021-06-28	SKH005_R1_28-06-2021	15
1769	SKH005-R1	SKH005	R1	succinateRI		12.076				Missing	28	1	7/1/2021 4:01:44 PM EST	6/29/2021 9:25:32 PM EST	refFermP14	added etoh	2021-06-28	SKH005_R1_28-06-2021	15
1770	SKH005-R1	SKH005	R1	lactateRI	11.7211	12.8488	28628.3	0.730459	1666.5	Found	28	1	7/1/2021 4:01:44 PM EST	6/29/2021 9:25:32 PM EST	refFermP14	added etoh	2021-06-28	SKH005_R1_28-06-2021	15
1771	SKH005-R1	SKH005	R1	formateRI		14.0885				Missing	28	1	7/1/2021 4:01:44 PM EST	6/29/2021 9:25:32 PM EST	refFermP14	added etoh	2021-06-28	SKH005_R1_28-06-2021	15
1772	SKH005-R1	SKH005	R1	acetateRI	7.93362	15.4378	8917.25	0.227526	473.976	Found	28	1	7/1/2021 4:01:44 PM EST	6/29/2021 9:25:32 PM EST	refFermP14	added etoh	2021-06-28	SKH005_R1_28-06-2021	15
1773	SKH005-R1	SKH005	R1	MOPSRI	39.0066	18.8357	312861	7.98272	11893.1	Found	28	1	7/1/2021 4:01:44 PM EST	6/29/2021 9:25:32 PM EST	refFermP14	added etoh	2021-06-28	SKH005_R1_28-06-2021	15
1774	SKH005-R1	SKH005	R1	ethanolRI	201.996	21.9304	150252	3.83372	6025.66	Found	28	1	7/1/2021 4:01:44 PM EST	6/29/2021 9:25:32 PM EST	refFermP14	added etoh	2021-06-28	SKH005_R1_28-06-2021	15
1775	SKH005-R1	SKH005	R1	Isobutanol		32.62				Missing	28	1	7/1/2021 4:01:44 PM EST	6/29/2021 9:25:32 PM EST	refFermP14	added etoh	2021-06-28	SKH005_R1_28-06-2021	15
1776	SKH005-R1	SKH005	R1			6.28457	128256	10.4661	11423.1	Unknown	28	1	7/1/2021 4:01:43 PM EST	6/29/2021 9:25:32 PM EST	refFermP14	added etoh	2021-06-28	SKH005_R1_28-06-2021	15
1777	SKH005-R1	SKH005	R1	sulfuricAcidUV		6.99933	236148	19.2704	25530.3	Found	28	1	7/1/2021 4:01:43 PM EST	6/29/2021 9:25:32 PM EST	refFermP14	added etoh	2021-06-28	SKH005_R1_28-06-2021	15
1778	SKH005-R1	SKH005	R1			7.90181	513266	41.884	41835.7	Unknown	28	1	7/1/2021 4:01:43 PM EST	6/29/2021 9:25:32 PM EST	refFermP14	added etoh	2021-06-28	SKH005_R1_28-06-2021	15
1779	SKH005-R1	SKH005	R1	citrateUV		8.62493	40449.6	3.30081	3356.85	Found	28	1	7/1/2021 4:01:43 PM EST	6/29/2021 9:25:32 PM EST	refFermP14	added etoh	2021-06-28	SKH005_R1_28-06-2021	15
1780	SKH005-R1	SKH005	R1	pyruvateUV	4.38621	9.61408	81653.8	6.6632	5380.32	Found	28	1	7/1/2021 4:01:43 PM EST	6/29/2021 9:25:32 PM EST	refFermP14	added etoh	2021-06-28	SKH005_R1_28-06-2021	15
1781	SKH005-R1	SKH005	R1	malateUV		10.1312				Missing	28	1	7/1/2021 4:01:43 PM EST	6/29/2021 9:25:32 PM EST	refFermP14	added etoh	2021-06-28	SKH005_R1_28-06-2021	15
1782	SKH005-R1	SKH005	R1	succinateUV		11.7793				Missing	28	1	7/1/2021 4:01:43 PM EST	6/29/2021 9:25:32 PM EST	refFermP14	added etoh	2021-06-28	SKH005_R1_28-06-2021	15
1783	SKH005-R1	SKH005	R1	lactateUV	13.0176	12.5481	134700	10.9919	8377.41	Found	28	1	7/1/2021 4:01:43 PM EST	6/29/2021 9:25:32 PM EST	refFermP14	added etoh	2021-06-28	SKH005_R1_28-06-2021	15
1784	SKH005-R1	SKH005	R1	formateUV	3.17776	13.7304	16517.5	1.34788	902.348	Found	28	1	7/1/2021 4:01:43 PM EST	6/29/2021 9:25:32 PM EST	refFermP14	added etoh	2021-06-28	SKH005_R1_28-06-2021	15
1785	SKH005-R1	SKH005	R1	acetateUV	8.69029	15.1411	35230.1	2.87488	1845.59	Found	28	1	7/1/2021 4:01:43 PM EST	6/29/2021 9:25:32 PM EST	refFermP14	added etoh	2021-06-28	SKH005_R1_28-06-2021	15
1786	SKH005-R1	SKH005	R1			15.5825	15111.4	1.23314	608.06	Unknown	28	1	7/1/2021 4:01:43 PM EST	6/29/2021 9:25:32 PM EST	refFermP14	added etoh	2021-06-28	SKH005_R1_28-06-2021	15
1787	SKH005-R1	SKH005	R1			19.6689	15069.8	1.22974	626.003	Unknown	28	1	7/1/2021 4:01:43 PM EST	6/29/2021 9:25:32 PM EST	refFermP14	added etoh	2021-06-28	SKH005_R1_28-06-2021	15
1788	SKH005-R1	SKH005	R1			23.9906	5352.47	0.436778	214.144	Unknown	28	1	7/1/2021 4:01:43 PM EST	6/29/2021 9:25:32 PM EST	refFermP14	added etoh	2021-06-28	SKH005_R1_28-06-2021	15
1789	SKH005-R1	SKH005	R1			24.1992	3690.2	0.301131	204.835	Unknown	28	1	7/1/2021 4:01:43 PM EST	6/29/2021 9:25:32 PM EST	refFermP14	added etoh	2021-06-28	SKH005_R1_28-06-2021	15
1790	SKH004-R3	SKH004	R3			6.55317	2.59075e+06	65.8259	210231	Unknown	27	1	7/1/2021 4:01:43 PM EST	6/29/2021 8:59:28 PM EST	refFermP14	added etoh	2021-06-28	SKH004_R3_28-06-2021	14
1791	SKH004-R3	SKH004	R3	sulfuricAcidRI		7.0091	848.95	0.0215701	100.111	Found	27	1	7/1/2021 4:01:43 PM EST	6/29/2021 8:59:28 PM EST	refFermP14	added etoh	2021-06-28	SKH004_R3_28-06-2021	14
1792	SKH004-R3	SKH004	R3	cellobioseRI	49.4929	7.56945	752681	19.1241	47276.4	Found	27	1	7/1/2021 4:01:43 PM EST	6/29/2021 8:59:28 PM EST	refFermP14	added etoh	2021-06-28	SKH004_R3_28-06-2021	14
1793	SKH004-R3	SKH004	R3			8.20105	89324.3	2.26955	6449.96	Unknown	27	1	7/1/2021 4:01:43 PM EST	6/29/2021 8:59:28 PM EST	refFermP14	added etoh	2021-06-28	SKH004_R3_28-06-2021	14
1794	SKH004-R3	SKH004	R3	citrateRI		8.575				Missing	27	1	7/1/2021 4:01:43 PM EST	6/29/2021 8:59:28 PM EST	refFermP14	added etoh	2021-06-28	SKH004_R3_28-06-2021	14
1795	SKH004-R3	SKH004	R3	glucoseRI	1.92956	9.18764	10392.9	0.264063	597.586	Found	27	1	7/1/2021 4:01:43 PM EST	6/29/2021 8:59:28 PM EST	refFermP14	added etoh	2021-06-28	SKH004_R3_28-06-2021	14
1796	SKH004-R3	SKH004	R3	malateRI		10.43				Missing	27	1	7/1/2021 4:01:43 PM EST	6/29/2021 8:59:28 PM EST	refFermP14	added etoh	2021-06-28	SKH004_R3_28-06-2021	14
1797	SKH004-R3	SKH004	R3	succinateRI		12.076				Missing	27	1	7/1/2021 4:01:43 PM EST	6/29/2021 8:59:28 PM EST	refFermP14	added etoh	2021-06-28	SKH004_R3_28-06-2021	14
1798	SKH004-R3	SKH004	R3	lactateRI	7.45516	12.849	18187	0.462096	1059.97	Found	27	1	7/1/2021 4:01:43 PM EST	6/29/2021 8:59:28 PM EST	refFermP14	added etoh	2021-06-28	SKH004_R3_28-06-2021	14
1799	SKH004-R3	SKH004	R3	formateRI		14.0885				Missing	27	1	7/1/2021 4:01:43 PM EST	6/29/2021 8:59:28 PM EST	refFermP14	added etoh	2021-06-28	SKH004_R3_28-06-2021	14
1800	SKH004-R3	SKH004	R3	acetateRI	6.67828	15.4382	7423.9	0.188627	398.978	Found	27	1	7/1/2021 4:01:43 PM EST	6/29/2021 8:59:28 PM EST	refFermP14	added etoh	2021-06-28	SKH004_R3_28-06-2021	14
1801	SKH004-R3	SKH004	R3	MOPSRI	39.2235	18.8358	314822	7.999	11959.2	Found	27	1	7/1/2021 4:01:43 PM EST	6/29/2021 8:59:28 PM EST	refFermP14	added etoh	2021-06-28	SKH004_R3_28-06-2021	14
1802	SKH004-R3	SKH004	R3	ethanolRI	203.301	21.9306	151331	3.84501	6064.58	Found	27	1	7/1/2021 4:01:43 PM EST	6/29/2021 8:59:28 PM EST	refFermP14	added etoh	2021-06-28	SKH004_R3_28-06-2021	14
1803	SKH004-R3	SKH004	R3	Isobutanol		32.62				Missing	27	1	7/1/2021 4:01:43 PM EST	6/29/2021 8:59:28 PM EST	refFermP14	added etoh	2021-06-28	SKH004_R3_28-06-2021	14
1804	SKH004-R3	SKH004	R3			6.28616	103169	9.46287	10015.1	Unknown	27	1	7/1/2021 4:01:42 PM EST	6/29/2021 8:59:28 PM EST	refFermP14	added etoh	2021-06-28	SKH004_R3_28-06-2021	14
1805	SKH004-R3	SKH004	R3	sulfuricAcidUV		6.99953	223033	20.457	24071.6	Found	27	1	7/1/2021 4:01:42 PM EST	6/29/2021 8:59:28 PM EST	refFermP14	added etoh	2021-06-28	SKH004_R3_28-06-2021	14
1806	SKH004-R3	SKH004	R3			7.90199	510736	46.8457	41626.4	Unknown	27	1	7/1/2021 4:01:42 PM EST	6/29/2021 8:59:28 PM EST	refFermP14	added etoh	2021-06-28	SKH004_R3_28-06-2021	14
1807	SKH004-R3	SKH004	R3	citrateUV		8.62518	32884.2	3.01621	2690.28	Found	27	1	7/1/2021 4:01:42 PM EST	6/29/2021 8:59:28 PM EST	refFermP14	added etoh	2021-06-28	SKH004_R3_28-06-2021	14
1808	SKH004-R3	SKH004	R3	pyruvateUV	3.67995	9.61467	67760	6.21508	4459.8	Found	27	1	7/1/2021 4:01:42 PM EST	6/29/2021 8:59:28 PM EST	refFermP14	added etoh	2021-06-28	SKH004_R3_28-06-2021	14
1809	SKH004-R3	SKH004	R3	malateUV		10.1312				Missing	27	1	7/1/2021 4:01:42 PM EST	6/29/2021 8:59:28 PM EST	refFermP14	added etoh	2021-06-28	SKH004_R3_28-06-2021	14
1810	SKH004-R3	SKH004	R3	succinateUV		11.7793				Missing	27	1	7/1/2021 4:01:42 PM EST	6/29/2021 8:59:28 PM EST	refFermP14	added etoh	2021-06-28	SKH004_R3_28-06-2021	14
1811	SKH004-R3	SKH004	R3	lactateUV	8.68856	12.5476	84722	7.77087	5295.71	Found	27	1	7/1/2021 4:01:42 PM EST	6/29/2021 8:59:28 PM EST	refFermP14	added etoh	2021-06-28	SKH004_R3_28-06-2021	14
1812	SKH004-R3	SKH004	R3	formateUV	2.39334	13.7333	9439.45	0.865805	519.551	Found	27	1	7/1/2021 4:01:42 PM EST	6/29/2021 8:59:28 PM EST	refFermP14	added etoh	2021-06-28	SKH004_R3_28-06-2021	14
1813	SKH004-R3	SKH004	R3	acetateUV	7.44389	15.1408	29522	2.70782	1563.3	Found	27	1	7/1/2021 4:01:42 PM EST	6/29/2021 8:59:28 PM EST	refFermP14	added etoh	2021-06-28	SKH004_R3_28-06-2021	14
1814	SKH004-R3	SKH004	R3			15.5869	17551.4	1.60985	629.303	Unknown	27	1	7/1/2021 4:01:42 PM EST	6/29/2021 8:59:28 PM EST	refFermP14	added etoh	2021-06-28	SKH004_R3_28-06-2021	14
1815	SKH004-R3	SKH004	R3			19.6759	8680.64	0.796205	365.98	Unknown	27	1	7/1/2021 4:01:42 PM EST	6/29/2021 8:59:28 PM EST	refFermP14	added etoh	2021-06-28	SKH004_R3_28-06-2021	14
1816	SKH004-R3	SKH004	R3			24.1836	2753.68	0.252573	81.2524	Unknown	27	1	7/1/2021 4:01:42 PM EST	6/29/2021 8:59:28 PM EST	refFermP14	added etoh	2021-06-28	SKH004_R3_28-06-2021	14
1817	SKH004-R2	SKH004	R2			6.55481	2.58821e+06	65.8305	209990	Unknown	26	1	7/1/2021 4:01:42 PM EST	6/29/2021 8:33:20 PM EST	refFermP14	added etoh	2021-06-28	SKH004_R2_28-06-2021	13
1818	SKH004-R2	SKH004	R2	sulfuricAcidRI		7.01278	858.478	0.0218352	99.3755	Found	26	1	7/1/2021 4:01:42 PM EST	6/29/2021 8:33:20 PM EST	refFermP14	added etoh	2021-06-28	SKH004_R2_28-06-2021	13
1819	SKH004-R2	SKH004	R2	cellobioseRI	48.3571	7.57116	737173	18.7499	46191.5	Found	26	1	7/1/2021 4:01:42 PM EST	6/29/2021 8:33:20 PM EST	refFermP14	added etoh	2021-06-28	SKH004_R2_28-06-2021	13
1820	SKH004-R2	SKH004	R2			8.20251	90705.5	2.30708	6545.22	Unknown	26	1	7/1/2021 4:01:42 PM EST	6/29/2021 8:33:20 PM EST	refFermP14	added etoh	2021-06-28	SKH004_R2_28-06-2021	13
1821	SKH004-R2	SKH004	R2	citrateRI		8.575				Missing	26	1	7/1/2021 4:01:42 PM EST	6/29/2021 8:33:20 PM EST	refFermP14	added etoh	2021-06-28	SKH004_R2_28-06-2021	13
1822	SKH004-R2	SKH004	R2	glucoseRI	1.8656	9.18709	10371	0.263785	577.775	Found	26	1	7/1/2021 4:01:42 PM EST	6/29/2021 8:33:20 PM EST	refFermP14	added etoh	2021-06-28	SKH004_R2_28-06-2021	13
1823	SKH004-R2	SKH004	R2	malateRI		10.43				Missing	26	1	7/1/2021 4:01:42 PM EST	6/29/2021 8:33:20 PM EST	refFermP14	added etoh	2021-06-28	SKH004_R2_28-06-2021	13
1824	SKH004-R2	SKH004	R2	succinateRI		12.076				Missing	26	1	7/1/2021 4:01:42 PM EST	6/29/2021 8:33:20 PM EST	refFermP14	added etoh	2021-06-28	SKH004_R2_28-06-2021	13
1825	SKH004-R2	SKH004	R2	lactateRI	10.433	12.8507	25435.7	0.646952	1483.35	Found	26	1	7/1/2021 4:01:42 PM EST	6/29/2021 8:33:20 PM EST	refFermP14	added etoh	2021-06-28	SKH004_R2_28-06-2021	13
1826	SKH004-R2	SKH004	R2	formateRI		14.0885				Missing	26	1	7/1/2021 4:01:42 PM EST	6/29/2021 8:33:20 PM EST	refFermP14	added etoh	2021-06-28	SKH004_R2_28-06-2021	13
1827	SKH004-R2	SKH004	R2	acetateRI	8.27397	15.4411	9315.08	0.236927	494.309	Found	26	1	7/1/2021 4:01:42 PM EST	6/29/2021 8:33:20 PM EST	refFermP14	added etoh	2021-06-28	SKH004_R2_28-06-2021	13
1828	SKH004-R2	SKH004	R2	MOPSRI	39.6202	18.8362	318021	8.08881	12080.1	Found	26	1	7/1/2021 4:01:42 PM EST	6/29/2021 8:33:20 PM EST	refFermP14	added etoh	2021-06-28	SKH004_R2_28-06-2021	13
1829	SKH004-R2	SKH004	R2	ethanolRI	203.519	21.933	151533	3.85422	6071.1	Found	26	1	7/1/2021 4:01:42 PM EST	6/29/2021 8:33:20 PM EST	refFermP14	added etoh	2021-06-28	SKH004_R2_28-06-2021	13
1830	SKH004-R2	SKH004	R2	Isobutanol		32.62				Missing	26	1	7/1/2021 4:01:42 PM EST	6/29/2021 8:33:20 PM EST	refFermP14	added etoh	2021-06-28	SKH004_R2_28-06-2021	13
1831	SKH004-R2	SKH004	R2			6.2896	309837	22.9264	31035.9	Unknown	26	1	7/1/2021 4:01:41 PM EST	6/29/2021 8:33:20 PM EST	refFermP14	added etoh	2021-06-28	SKH004_R2_28-06-2021	13
1832	SKH004-R2	SKH004	R2	sulfuricAcidUV		7.00045	191268	14.1529	20045.2	Found	26	1	7/1/2021 4:01:41 PM EST	6/29/2021 8:33:20 PM EST	refFermP14	added etoh	2021-06-28	SKH004_R2_28-06-2021	13
1833	SKH004-R2	SKH004	R2			7.38674	4159.53	0.307785	373.767	Unknown	26	1	7/1/2021 4:01:41 PM EST	6/29/2021 8:33:20 PM EST	refFermP14	added etoh	2021-06-28	SKH004_R2_28-06-2021	13
1834	SKH004-R2	SKH004	R2			7.90304	526006	38.922	42430.3	Unknown	26	1	7/1/2021 4:01:41 PM EST	6/29/2021 8:33:20 PM EST	refFermP14	added etoh	2021-06-28	SKH004_R2_28-06-2021	13
1835	SKH004-R2	SKH004	R2	citrateUV		8.6282	50891.9	3.76576	3997.69	Found	26	1	7/1/2021 4:01:41 PM EST	6/29/2021 8:33:20 PM EST	refFermP14	added etoh	2021-06-28	SKH004_R2_28-06-2021	13
1836	SKH004-R2	SKH004	R2	pyruvateUV	3.34591	9.61549	61290.6	4.53521	4024.47	Found	26	1	7/1/2021 4:01:41 PM EST	6/29/2021 8:33:20 PM EST	refFermP14	added etoh	2021-06-28	SKH004_R2_28-06-2021	13
1837	SKH004-R2	SKH004	R2	malateUV		10.1312				Missing	26	1	7/1/2021 4:01:41 PM EST	6/29/2021 8:33:20 PM EST	refFermP14	added etoh	2021-06-28	SKH004_R2_28-06-2021	13
1838	SKH004-R2	SKH004	R2	succinateUV		11.7793				Missing	26	1	7/1/2021 4:01:41 PM EST	6/29/2021 8:33:20 PM EST	refFermP14	added etoh	2021-06-28	SKH004_R2_28-06-2021	13
1839	SKH004-R2	SKH004	R2	lactateUV	11.7058	12.5494	119754	8.86126	7443.56	Found	26	1	7/1/2021 4:01:41 PM EST	6/29/2021 8:33:20 PM EST	refFermP14	added etoh	2021-06-28	SKH004_R2_28-06-2021	13
1840	SKH004-R2	SKH004	R2	formateUV	2.84802	13.7318	13231.6	0.979074	741.434	Found	26	1	7/1/2021 4:01:41 PM EST	6/29/2021 8:33:20 PM EST	refFermP14	added etoh	2021-06-28	SKH004_R2_28-06-2021	13
1841	SKH004-R2	SKH004	R2	acetateUV	9.07415	15.1423	36916.2	2.73162	1932.53	Found	26	1	7/1/2021 4:01:41 PM EST	6/29/2021 8:33:20 PM EST	refFermP14	added etoh	2021-06-28	SKH004_R2_28-06-2021	13
1842	SKH004-R2	SKH004	R2			15.5837	16609	1.22899	631.046	Unknown	26	1	7/1/2021 4:01:41 PM EST	6/29/2021 8:33:20 PM EST	refFermP14	added etoh	2021-06-28	SKH004_R2_28-06-2021	13
1843	SKH004-R2	SKH004	R2			19.673	12114.1	0.896389	516.981	Unknown	26	1	7/1/2021 4:01:41 PM EST	6/29/2021 8:33:20 PM EST	refFermP14	added etoh	2021-06-28	SKH004_R2_28-06-2021	13
1844	SKH004-R2	SKH004	R2			23.8878	3427.21	0.253597	191.854	Unknown	26	1	7/1/2021 4:01:41 PM EST	6/29/2021 8:33:20 PM EST	refFermP14	added etoh	2021-06-28	SKH004_R2_28-06-2021	13
1845	SKH004-R2	SKH004	R2			24.0485	2203.02	0.163013	223.856	Unknown	26	1	7/1/2021 4:01:41 PM EST	6/29/2021 8:33:20 PM EST	refFermP14	added etoh	2021-06-28	SKH004_R2_28-06-2021	13
1846	SKH004-R2	SKH004	R2			24.194	3729.9	0.275995	208.282	Unknown	26	1	7/1/2021 4:01:41 PM EST	6/29/2021 8:33:20 PM EST	refFermP14	added etoh	2021-06-28	SKH004_R2_28-06-2021	13
1847	SKH004-R1	SKH004	R1			6.55351	2.59316e+06	65.88	210795	Unknown	25	1	7/1/2021 4:01:41 PM EST	6/29/2021 8:07:15 PM EST	refFermP14	added etoh	2021-06-28	SKH004_R1_28-06-2021	12
1848	SKH004-R1	SKH004	R1	sulfuricAcidRI		7.0031	1095.07	0.0278207	124.245	Found	25	1	7/1/2021 4:01:41 PM EST	6/29/2021 8:07:15 PM EST	refFermP14	added etoh	2021-06-28	SKH004_R1_28-06-2021	12
1849	SKH004-R1	SKH004	R1	cellobioseRI	48.8387	7.56957	739444	18.7858	46651.6	Found	25	1	7/1/2021 4:01:41 PM EST	6/29/2021 8:07:15 PM EST	refFermP14	added etoh	2021-06-28	SKH004_R1_28-06-2021	12
1850	SKH004-R1	SKH004	R1			8.20094	89919	2.28442	6510.47	Unknown	25	1	7/1/2021 4:01:41 PM EST	6/29/2021 8:07:15 PM EST	refFermP14	added etoh	2021-06-28	SKH004_R1_28-06-2021	12
1851	SKH004-R1	SKH004	R1	citrateRI		8.575				Missing	25	1	7/1/2021 4:01:41 PM EST	6/29/2021 8:07:15 PM EST	refFermP14	added etoh	2021-06-28	SKH004_R1_28-06-2021	12
1852	SKH004-R1	SKH004	R1	glucoseRI	2.05542	9.18635	10882.8	0.276482	636.563	Found	25	1	7/1/2021 4:01:41 PM EST	6/29/2021 8:07:15 PM EST	refFermP14	added etoh	2021-06-28	SKH004_R1_28-06-2021	12
1853	SKH004-R1	SKH004	R1	malateRI		10.43				Missing	25	1	7/1/2021 4:01:41 PM EST	6/29/2021 8:07:15 PM EST	refFermP14	added etoh	2021-06-28	SKH004_R1_28-06-2021	12
1854	SKH004-R1	SKH004	R1	succinateRI		12.076				Missing	25	1	7/1/2021 4:01:41 PM EST	6/29/2021 8:07:15 PM EST	refFermP14	added etoh	2021-06-28	SKH004_R1_28-06-2021	12
1855	SKH004-R1	SKH004	R1	lactateRI	10.3629	12.8494	25103.6	0.637765	1473.39	Found	25	1	7/1/2021 4:01:41 PM EST	6/29/2021 8:07:15 PM EST	refFermP14	added etoh	2021-06-28	SKH004_R1_28-06-2021	12
1856	SKH004-R1	SKH004	R1	formateRI		14.0885				Missing	25	1	7/1/2021 4:01:41 PM EST	6/29/2021 8:07:15 PM EST	refFermP14	added etoh	2021-06-28	SKH004_R1_28-06-2021	12
1857	SKH004-R1	SKH004	R1	acetateRI	7.62714	15.44	8542.64	0.217029	455.666	Found	25	1	7/1/2021 4:01:41 PM EST	6/29/2021 8:07:15 PM EST	refFermP14	added etoh	2021-06-28	SKH004_R1_28-06-2021	12
1858	SKH004-R1	SKH004	R1	MOPSRI	39.4601	18.8336	316207	8.03335	12031.3	Found	25	1	7/1/2021 4:01:41 PM EST	6/29/2021 8:07:15 PM EST	refFermP14	added etoh	2021-06-28	SKH004_R1_28-06-2021	12
1859	SKH004-R1	SKH004	R1	ethanolRI	204.246	21.9319	151830	3.85728	6092.78	Found	25	1	7/1/2021 4:01:41 PM EST	6/29/2021 8:07:15 PM EST	refFermP14	added etoh	2021-06-28	SKH004_R1_28-06-2021	12
1860	SKH004-R1	SKH004	R1	Isobutanol		32.62				Missing	25	1	7/1/2021 4:01:41 PM EST	6/29/2021 8:07:15 PM EST	refFermP14	added etoh	2021-06-28	SKH004_R1_28-06-2021	12
1861	SKH004-R1	SKH004	R1			6.28493	160061	13.4371	15835	Unknown	25	1	7/1/2021 4:01:40 PM EST	6/29/2021 8:07:15 PM EST	refFermP14	added etoh	2021-06-28	SKH004_R1_28-06-2021	12
1862	SKH004-R1	SKH004	R1	sulfuricAcidUV		6.99968	219231	18.4045	23118	Found	25	1	7/1/2021 4:01:40 PM EST	6/29/2021 8:07:15 PM EST	refFermP14	added etoh	2021-06-28	SKH004_R1_28-06-2021	12
1863	SKH004-R1	SKH004	R1			7.39199	3901.34	0.327518	340.721	Unknown	25	1	7/1/2021 4:01:40 PM EST	6/29/2021 8:07:15 PM EST	refFermP14	added etoh	2021-06-28	SKH004_R1_28-06-2021	12
1864	SKH004-R1	SKH004	R1			7.90261	517685	43.4597	42101.5	Unknown	25	1	7/1/2021 4:01:40 PM EST	6/29/2021 8:07:15 PM EST	refFermP14	added etoh	2021-06-28	SKH004_R1_28-06-2021	12
1865	SKH004-R1	SKH004	R1	citrateUV		8.62524	31892.5	2.67738	2640.91	Found	25	1	7/1/2021 4:01:40 PM EST	6/29/2021 8:07:15 PM EST	refFermP14	added etoh	2021-06-28	SKH004_R1_28-06-2021	12
1866	SKH004-R1	SKH004	R1	pyruvateUV	4.01189	9.61374	74230.1	6.23162	4892.43	Found	25	1	7/1/2021 4:01:40 PM EST	6/29/2021 8:07:15 PM EST	refFermP14	added etoh	2021-06-28	SKH004_R1_28-06-2021	12
1867	SKH004-R1	SKH004	R1	malateUV		10.1312				Missing	25	1	7/1/2021 4:01:40 PM EST	6/29/2021 8:07:15 PM EST	refFermP14	added etoh	2021-06-28	SKH004_R1_28-06-2021	12
1868	SKH004-R1	SKH004	R1	succinateUV		11.7793				Missing	25	1	7/1/2021 4:01:40 PM EST	6/29/2021 8:07:15 PM EST	refFermP14	added etoh	2021-06-28	SKH004_R1_28-06-2021	12
1869	SKH004-R1	SKH004	R1	lactateUV	11.5982	12.5491	116737	9.80009	7366.99	Found	25	1	7/1/2021 4:01:40 PM EST	6/29/2021 8:07:15 PM EST	refFermP14	added etoh	2021-06-28	SKH004_R1_28-06-2021	12
1870	SKH004-R1	SKH004	R1	formateUV	2.60689	13.7304	11127.3	0.934137	623.761	Found	25	1	7/1/2021 4:01:40 PM EST	6/29/2021 8:07:15 PM EST	refFermP14	added etoh	2021-06-28	SKH004_R1_28-06-2021	12
1871	SKH004-R1	SKH004	R1	acetateUV	8.23615	15.1403	32617.4	2.73824	1742.73	Found	25	1	7/1/2021 4:01:40 PM EST	6/29/2021 8:07:15 PM EST	refFermP14	added etoh	2021-06-28	SKH004_R1_28-06-2021	12
1872	SKH004-R1	SKH004	R1			15.5727	9595.23	0.80552	523.159	Unknown	25	1	7/1/2021 4:01:40 PM EST	6/29/2021 8:07:15 PM EST	refFermP14	added etoh	2021-06-28	SKH004_R1_28-06-2021	12
1873	SKH004-R1	SKH004	R1			19.6797	8167.64	0.685674	343.42	Unknown	25	1	7/1/2021 4:01:40 PM EST	6/29/2021 8:07:15 PM EST	refFermP14	added etoh	2021-06-28	SKH004_R1_28-06-2021	12
1874	SKH004-R1	SKH004	R1			24.1362	5938.79	0.498562	146.009	Unknown	25	1	7/1/2021 4:01:40 PM EST	6/29/2021 8:07:15 PM EST	refFermP14	added etoh	2021-06-28	SKH004_R1_28-06-2021	12
1875	SKH003-R3	SKH003	R3			6.55605	2.58471e+06	69.9693	211201	Unknown	18	1	7/1/2021 4:01:40 PM EST	6/29/2021 5:04:23 PM EST	refFermP14	added etoh	2021-06-28	SKH003_R3_28-06-2021	11
1876	SKH003-R3	SKH003	R3	sulfuricAcidRI		6.97937	7455.53	0.201825	725.854	Found	18	1	7/1/2021 4:01:40 PM EST	6/29/2021 5:04:23 PM EST	refFermP14	added etoh	2021-06-28	SKH003_R3_28-06-2021	11
1877	SKH003-R3	SKH003	R3	cellobioseRI	21.7549	7.57237	338966	9.176	20780.6	Found	18	1	7/1/2021 4:01:40 PM EST	6/29/2021 5:04:23 PM EST	refFermP14	added etoh	2021-06-28	SKH003_R3_28-06-2021	11
1878	SKH003-R3	SKH003	R3			8.20208	85068.1	2.30284	6213.91	Unknown	18	1	7/1/2021 4:01:40 PM EST	6/29/2021 5:04:23 PM EST	refFermP14	added etoh	2021-06-28	SKH003_R3_28-06-2021	11
1879	SKH003-R3	SKH003	R3	citrateRI		8.575				Missing	18	1	7/1/2021 4:01:40 PM EST	6/29/2021 5:04:23 PM EST	refFermP14	added etoh	2021-06-28	SKH003_R3_28-06-2021	11
1880	SKH003-R3	SKH003	R3	glucoseRI	10.9177	9.18609	51259	1.38761	3381.22	Found	18	1	7/1/2021 4:01:40 PM EST	6/29/2021 5:04:23 PM EST	refFermP14	added etoh	2021-06-28	SKH003_R3_28-06-2021	11
1881	SKH003-R3	SKH003	R3			9.89684	1606.73	0.0434949	94.5266	Unknown	18	1	7/1/2021 4:01:40 PM EST	6/29/2021 5:04:23 PM EST	refFermP14	added etoh	2021-06-28	SKH003_R3_28-06-2021	11
1882	SKH003-R3	SKH003	R3	malateRI		10.43				Missing	18	1	7/1/2021 4:01:40 PM EST	6/29/2021 5:04:23 PM EST	refFermP14	added etoh	2021-06-28	SKH003_R3_28-06-2021	11
1883	SKH003-R3	SKH003	R3	succinateRI		12.076				Missing	18	1	7/1/2021 4:01:40 PM EST	6/29/2021 5:04:23 PM EST	refFermP14	added etoh	2021-06-28	SKH003_R3_28-06-2021	11
1884	SKH003-R3	SKH003	R3	lactateRI	56.3858	12.8534	136106	3.68446	8016.89	Found	18	1	7/1/2021 4:01:40 PM EST	6/29/2021 5:04:23 PM EST	refFermP14	added etoh	2021-06-28	SKH003_R3_28-06-2021	11
1885	SKH003-R3	SKH003	R3	formateRI	1.41106	14.0458	868.348	0.0235066	57.9843	Found	18	1	7/1/2021 4:01:40 PM EST	6/29/2021 5:04:23 PM EST	refFermP14	added etoh	2021-06-28	SKH003_R3_28-06-2021	11
1886	SKH003-R3	SKH003	R3	acetateRI	19.1964	15.4394	21423.9	0.579955	1146.84	Found	18	1	7/1/2021 4:01:40 PM EST	6/29/2021 5:04:23 PM EST	refFermP14	added etoh	2021-06-28	SKH003_R3_28-06-2021	11
1887	SKH003-R3	SKH003	R3	MOPSRI	39.025	18.8267	311541	8.43358	11898.7	Found	18	1	7/1/2021 4:01:40 PM EST	6/29/2021 5:04:23 PM EST	refFermP14	added etoh	2021-06-28	SKH003_R3_28-06-2021	11
1888	SKH003-R3	SKH003	R3	ethanolRI	210.303	21.9412	155054	4.1974	6273.47	Found	18	1	7/1/2021 4:01:40 PM EST	6/29/2021 5:04:23 PM EST	refFermP14	added etoh	2021-06-28	SKH003_R3_28-06-2021	11
1889	SKH003-R3	SKH003	R3	Isobutanol		32.62				Missing	18	1	7/1/2021 4:01:40 PM EST	6/29/2021 5:04:23 PM EST	refFermP14	added etoh	2021-06-28	SKH003_R3_28-06-2021	11
1890	SKH003-R3	SKH003	R3			6.28744	99750.1	3.90377	9882.6	Unknown	18	1	7/1/2021 4:01:39 PM EST	6/29/2021 5:04:23 PM EST	refFermP14	added etoh	2021-06-28	SKH003_R3_28-06-2021	11
1891	SKH003-R3	SKH003	R3	sulfuricAcidUV		7.00008	605482	23.6958	65462.3	Found	18	1	7/1/2021 4:01:39 PM EST	6/29/2021 5:04:23 PM EST	refFermP14	added etoh	2021-06-28	SKH003_R3_28-06-2021	11
1892	SKH003-R3	SKH003	R3			7.90167	496903	19.4465	40760.6	Unknown	18	1	7/1/2021 4:01:39 PM EST	6/29/2021 5:04:23 PM EST	refFermP14	added etoh	2021-06-28	SKH003_R3_28-06-2021	11
1893	SKH003-R3	SKH003	R3	citrateUV		8.62427	52097.9	2.03888	4645.8	Found	18	1	7/1/2021 4:01:39 PM EST	6/29/2021 5:04:23 PM EST	refFermP14	added etoh	2021-06-28	SKH003_R3_28-06-2021	11
1894	SKH003-R3	SKH003	R3	pyruvateUV	20.3536	9.6089	399222	15.6238	26232.2	Found	18	1	7/1/2021 4:01:39 PM EST	6/29/2021 5:04:23 PM EST	refFermP14	added etoh	2021-06-28	SKH003_R3_28-06-2021	11
1895	SKH003-R3	SKH003	R3	malateUV		10.1312				Missing	18	1	7/1/2021 4:01:39 PM EST	6/29/2021 5:04:23 PM EST	refFermP14	added etoh	2021-06-28	SKH003_R3_28-06-2021	11
1896	SKH003-R3	SKH003	R3	succinateUV	3.12532	11.5704	29876.8	1.16925	1632.48	Found	18	1	7/1/2021 4:01:39 PM EST	6/29/2021 5:04:23 PM EST	refFermP14	added etoh	2021-06-28	SKH003_R3_28-06-2021	11
1897	SKH003-R3	SKH003	R3	lactateUV	57.9216	12.5508	643241	25.1735	40342.7	Found	18	1	7/1/2021 4:01:39 PM EST	6/29/2021 5:04:23 PM EST	refFermP14	added etoh	2021-06-28	SKH003_R3_28-06-2021	11
1898	SKH003-R3	SKH003	R3	formateUV	7.15921	13.7188	51490.5	2.01511	2845.32	Found	18	1	7/1/2021 4:01:39 PM EST	6/29/2021 5:04:23 PM EST	refFermP14	added etoh	2021-06-28	SKH003_R3_28-06-2021	11
1899	SKH003-R3	SKH003	R3	acetateUV	19.3419	15.137	74703.4	2.92356	4258.05	Found	18	1	7/1/2021 4:01:39 PM EST	6/29/2021 5:04:23 PM EST	refFermP14	added etoh	2021-06-28	SKH003_R3_28-06-2021	11
1900	SKH003-R3	SKH003	R3			16.1929	1465.76	0.0573634	83.7828	Unknown	18	1	7/1/2021 4:01:39 PM EST	6/29/2021 5:04:23 PM EST	refFermP14	added etoh	2021-06-28	SKH003_R3_28-06-2021	11
1901	SKH003-R3	SKH003	R3			17.521	3038.11	0.118898	101.381	Unknown	18	1	7/1/2021 4:01:39 PM EST	6/29/2021 5:04:23 PM EST	refFermP14	added etoh	2021-06-28	SKH003_R3_28-06-2021	11
1902	SKH003-R3	SKH003	R3			19.6363	72277.6	2.82862	3107.33	Unknown	18	1	7/1/2021 4:01:39 PM EST	6/29/2021 5:04:23 PM EST	refFermP14	added etoh	2021-06-28	SKH003_R3_28-06-2021	11
1903	SKH003-R3	SKH003	R3			20.7506	4756.53	0.186149	173.581	Unknown	18	1	7/1/2021 4:01:39 PM EST	6/29/2021 5:04:23 PM EST	refFermP14	added etoh	2021-06-28	SKH003_R3_28-06-2021	11
1904	SKH003-R3	SKH003	R3			20.9977	1922.48	0.0752373	124.901	Unknown	18	1	7/1/2021 4:01:39 PM EST	6/29/2021 5:04:23 PM EST	refFermP14	added etoh	2021-06-28	SKH003_R3_28-06-2021	11
1905	SKH003-R3	SKH003	R3			23.9594	10746.4	0.420567	482.605	Unknown	18	1	7/1/2021 4:01:39 PM EST	6/29/2021 5:04:23 PM EST	refFermP14	added etoh	2021-06-28	SKH003_R3_28-06-2021	11
1906	SKH003-R3	SKH003	R3			24.0869	3596.64	0.140756	464.285	Unknown	18	1	7/1/2021 4:01:39 PM EST	6/29/2021 5:04:23 PM EST	refFermP14	added etoh	2021-06-28	SKH003_R3_28-06-2021	11
1907	SKH003-R3	SKH003	R3			24.1992	4654.32	0.182149	375.773	Unknown	18	1	7/1/2021 4:01:39 PM EST	6/29/2021 5:04:23 PM EST	refFermP14	added etoh	2021-06-28	SKH003_R3_28-06-2021	11
1908	SKH003-R2	SKH003	R2			6.55317	2.58265e+06	69.7984	211537	Unknown	17	1	7/1/2021 4:01:39 PM EST	6/29/2021 4:38:17 PM EST	refFermP14	added etoh	2021-06-28	SKH003_R2_28-06-2021	10
1909	SKH003-R2	SKH003	R2	sulfuricAcidRI		6.97793	6811.62	0.18409	662.387	Found	17	1	7/1/2021 4:01:39 PM EST	6/29/2021 4:38:17 PM EST	refFermP14	added etoh	2021-06-28	SKH003_R2_28-06-2021	10
1910	SKH003-R2	SKH003	R2	cellobioseRI	21.6378	7.56976	338468	9.14739	20668.8	Found	17	1	7/1/2021 4:01:39 PM EST	6/29/2021 4:38:17 PM EST	refFermP14	added etoh	2021-06-28	SKH003_R2_28-06-2021	10
1911	SKH003-R2	SKH003	R2			8.1995	86049.8	2.32557	6281.83	Unknown	17	1	7/1/2021 4:01:39 PM EST	6/29/2021 4:38:17 PM EST	refFermP14	added etoh	2021-06-28	SKH003_R2_28-06-2021	10
1912	SKH003-R2	SKH003	R2	citrateRI		8.575				Missing	17	1	7/1/2021 4:01:39 PM EST	6/29/2021 4:38:17 PM EST	refFermP14	added etoh	2021-06-28	SKH003_R2_28-06-2021	10
1913	SKH003-R2	SKH003	R2	glucoseRI	10.7169	9.18358	50443.6	1.36328	3319.02	Found	17	1	7/1/2021 4:01:39 PM EST	6/29/2021 4:38:17 PM EST	refFermP14	added etoh	2021-06-28	SKH003_R2_28-06-2021	10
1914	SKH003-R2	SKH003	R2			9.88921	1675.39	0.045279	95.7753	Unknown	17	1	7/1/2021 4:01:39 PM EST	6/29/2021 4:38:17 PM EST	refFermP14	added etoh	2021-06-28	SKH003_R2_28-06-2021	10
1915	SKH003-R2	SKH003	R2	malateRI		10.43				Missing	17	1	7/1/2021 4:01:39 PM EST	6/29/2021 4:38:17 PM EST	refFermP14	added etoh	2021-06-28	SKH003_R2_28-06-2021	10
1916	SKH003-R2	SKH003	R2	succinateRI		12.076				Missing	17	1	7/1/2021 4:01:39 PM EST	6/29/2021 4:38:17 PM EST	refFermP14	added etoh	2021-06-28	SKH003_R2_28-06-2021	10
1917	SKH003-R2	SKH003	R2	lactateRI	58.74	12.8511	142655	3.85539	8351.61	Found	17	1	7/1/2021 4:01:39 PM EST	6/29/2021 4:38:17 PM EST	refFermP14	added etoh	2021-06-28	SKH003_R2_28-06-2021	10
1918	SKH003-R2	SKH003	R2	formateRI	1.51946	14.0522	951.129	0.0257051	62.4387	Found	17	1	7/1/2021 4:01:39 PM EST	6/29/2021 4:38:17 PM EST	refFermP14	added etoh	2021-06-28	SKH003_R2_28-06-2021	10
1919	SKH003-R2	SKH003	R2	acetateRI	19.0986	15.4376	21331.3	0.576497	1141	Found	17	1	7/1/2021 4:01:39 PM EST	6/29/2021 4:38:17 PM EST	refFermP14	added etoh	2021-06-28	SKH003_R2_28-06-2021	10
1920	SKH003-R2	SKH003	R2	MOPSRI	39.3716	18.8219	314457	8.49848	12004.4	Found	17	1	7/1/2021 4:01:39 PM EST	6/29/2021 4:38:17 PM EST	refFermP14	added etoh	2021-06-28	SKH003_R2_28-06-2021	10
1921	SKH003-R2	SKH003	R2	ethanolRI	209.769	21.9407	154664	4.17992	6257.52	Found	17	1	7/1/2021 4:01:39 PM EST	6/29/2021 4:38:17 PM EST	refFermP14	added etoh	2021-06-28	SKH003_R2_28-06-2021	10
1922	SKH003-R2	SKH003	R2	Isobutanol		32.62				Missing	17	1	7/1/2021 4:01:39 PM EST	6/29/2021 4:38:17 PM EST	refFermP14	added etoh	2021-06-28	SKH003_R2_28-06-2021	10
1923	SKH003-R2	SKH003	R2			6.28547	125359	4.8516	12371.6	Unknown	17	1	7/1/2021 4:01:38 PM EST	6/29/2021 4:38:17 PM EST	refFermP14	added etoh	2021-06-28	SKH003_R2_28-06-2021	10
1924	SKH003-R2	SKH003	R2	sulfuricAcidUV		6.99885	591186	22.8798	63986.1	Found	17	1	7/1/2021 4:01:38 PM EST	6/29/2021 4:38:17 PM EST	refFermP14	added etoh	2021-06-28	SKH003_R2_28-06-2021	10
1925	SKH003-R2	SKH003	R2			7.90013	504123	19.5103	41206.5	Unknown	17	1	7/1/2021 4:01:38 PM EST	6/29/2021 4:38:17 PM EST	refFermP14	added etoh	2021-06-28	SKH003_R2_28-06-2021	10
1926	SKH003-R2	SKH003	R2	citrateUV		8.62271	38972.3	1.50829	3426.03	Found	17	1	7/1/2021 4:01:38 PM EST	6/29/2021 4:38:17 PM EST	refFermP14	added etoh	2021-06-28	SKH003_R2_28-06-2021	10
1927	SKH003-R2	SKH003	R2	pyruvateUV	19.827	9.60688	388873	15.05	25543.2	Found	17	1	7/1/2021 4:01:38 PM EST	6/29/2021 4:38:17 PM EST	refFermP14	added etoh	2021-06-28	SKH003_R2_28-06-2021	10
1928	SKH003-R2	SKH003	R2	malateUV		10.1312				Missing	17	1	7/1/2021 4:01:38 PM EST	6/29/2021 4:38:17 PM EST	refFermP14	added etoh	2021-06-28	SKH003_R2_28-06-2021	10
1929	SKH003-R2	SKH003	R2	succinateUV	3.24719	11.5686	30958.2	1.19813	1697.93	Found	17	1	7/1/2021 4:01:38 PM EST	6/29/2021 4:38:17 PM EST	refFermP14	added etoh	2021-06-28	SKH003_R2_28-06-2021	10
1930	SKH003-R2	SKH003	R2	lactateUV	59.959	12.5496	666565	25.797	41793.1	Found	17	1	7/1/2021 4:01:38 PM EST	6/29/2021 4:38:17 PM EST	refFermP14	added etoh	2021-06-28	SKH003_R2_28-06-2021	10
1931	SKH003-R2	SKH003	R2	formateUV	7.72892	13.7151	56784.5	2.19765	3123.34	Found	17	1	7/1/2021 4:01:38 PM EST	6/29/2021 4:38:17 PM EST	refFermP14	added etoh	2021-06-28	SKH003_R2_28-06-2021	10
1932	SKH003-R2	SKH003	R2	acetateUV	19.2973	15.1353	74549	2.88516	4247.94	Found	17	1	7/1/2021 4:01:38 PM EST	6/29/2021 4:38:17 PM EST	refFermP14	added etoh	2021-06-28	SKH003_R2_28-06-2021	10
1933	SKH003-R2	SKH003	R2			16.1812	1446.83	0.0559946	83.3877	Unknown	17	1	7/1/2021 4:01:38 PM EST	6/29/2021 4:38:17 PM EST	refFermP14	added etoh	2021-06-28	SKH003_R2_28-06-2021	10
1934	SKH003-R2	SKH003	R2			17.3894	1476.98	0.0571612	110.215	Unknown	17	1	7/1/2021 4:01:38 PM EST	6/29/2021 4:38:17 PM EST	refFermP14	added etoh	2021-06-28	SKH003_R2_28-06-2021	10
1935	SKH003-R2	SKH003	R2			17.5064	829.063	0.032086	122.327	Unknown	17	1	7/1/2021 4:01:38 PM EST	6/29/2021 4:38:17 PM EST	refFermP14	added etoh	2021-06-28	SKH003_R2_28-06-2021	10
1936	SKH003-R2	SKH003	R2			17.6009	1726.58	0.0668212	105.8	Unknown	17	1	7/1/2021 4:01:38 PM EST	6/29/2021 4:38:17 PM EST	refFermP14	added etoh	2021-06-28	SKH003_R2_28-06-2021	10
1937	SKH003-R2	SKH003	R2			19.6336	72949.7	2.82326	3158.1	Unknown	17	1	7/1/2021 4:01:38 PM EST	6/29/2021 4:38:17 PM EST	refFermP14	added etoh	2021-06-28	SKH003_R2_28-06-2021	10
1938	SKH003-R2	SKH003	R2			20.5547	2155.7	0.0834287	148.884	Unknown	17	1	7/1/2021 4:01:38 PM EST	6/29/2021 4:38:17 PM EST	refFermP14	added etoh	2021-06-28	SKH003_R2_28-06-2021	10
1939	SKH003-R2	SKH003	R2			20.7119	1667.06	0.0645179	188.311	Unknown	17	1	7/1/2021 4:01:38 PM EST	6/29/2021 4:38:17 PM EST	refFermP14	added etoh	2021-06-28	SKH003_R2_28-06-2021	10
1940	SKH003-R2	SKH003	R2			20.8582	4073.19	0.157639	188.723	Unknown	17	1	7/1/2021 4:01:38 PM EST	6/29/2021 4:38:17 PM EST	refFermP14	added etoh	2021-06-28	SKH003_R2_28-06-2021	10
1941	SKH003-R2	SKH003	R2			23.787	5314.09	0.205663	393.898	Unknown	17	1	7/1/2021 4:01:38 PM EST	6/29/2021 4:38:17 PM EST	refFermP14	added etoh	2021-06-28	SKH003_R2_28-06-2021	10
1942	SKH003-R2	SKH003	R2			23.9014	3757.89	0.145436	485.14	Unknown	17	1	7/1/2021 4:01:38 PM EST	6/29/2021 4:38:17 PM EST	refFermP14	added etoh	2021-06-28	SKH003_R2_28-06-2021	10
1943	SKH003-R2	SKH003	R2			24.0106	3999.91	0.154802	509.779	Unknown	17	1	7/1/2021 4:01:38 PM EST	6/29/2021 4:38:17 PM EST	refFermP14	added etoh	2021-06-28	SKH003_R2_28-06-2021	10
1944	SKH003-R2	SKH003	R2			24.1292	7113.43	0.2753	449.352	Unknown	17	1	7/1/2021 4:01:38 PM EST	6/29/2021 4:38:17 PM EST	refFermP14	added etoh	2021-06-28	SKH003_R2_28-06-2021	10
1945	SKH003-R1	SKH003	R1			6.28507	193710	7.36538	19000.7	Unknown	16	1	7/1/2021 4:01:38 PM EST	6/29/2021 4:12:13 PM EST	refFermP14	added etoh	2021-06-28	SKH003_R1_28-06-2021	9
1946	SKH003-R1	SKH003	R1			6.55355	2.57818e+06	69.7981	211404	Unknown	16	1	7/1/2021 4:01:38 PM EST	6/29/2021 4:12:13 PM EST	refFermP14	added etoh	2021-06-28	SKH003_R1_28-06-2021	9
1947	SKH003-R1	SKH003	R1	sulfuricAcidRI		6.98068	6646.72	0.179944	630.989	Found	16	1	7/1/2021 4:01:38 PM EST	6/29/2021 4:12:13 PM EST	refFermP14	added etoh	2021-06-28	SKH003_R1_28-06-2021	9
1948	SKH003-R1	SKH003	R1	sulfuricAcidUV		6.99841	538055	20.4583	58258.1	Found	16	1	7/1/2021 4:01:38 PM EST	6/29/2021 4:12:13 PM EST	refFermP14	added etoh	2021-06-28	SKH003_R1_28-06-2021	9
1949	SKH003-R1	SKH003	R1	cellobioseRI	21.1412	7.57017	331104	8.96387	20194.5	Found	16	1	7/1/2021 4:01:38 PM EST	6/29/2021 4:12:13 PM EST	refFermP14	added etoh	2021-06-28	SKH003_R1_28-06-2021	9
1950	SKH003-R1	SKH003	R1			7.90005	509108	19.3576	41548.1	Unknown	16	1	7/1/2021 4:01:38 PM EST	6/29/2021 4:12:13 PM EST	refFermP14	added etoh	2021-06-28	SKH003_R1_28-06-2021	9
1951	SKH003-R1	SKH003	R1			8.19981	86663.8	2.34622	6332.21	Unknown	16	1	7/1/2021 4:01:38 PM EST	6/29/2021 4:12:13 PM EST	refFermP14	added etoh	2021-06-28	SKH003_R1_28-06-2021	9
1952	SKH003-R1	SKH003	R1	citrateRI		8.575				Missing	16	1	7/1/2021 4:01:38 PM EST	6/29/2021 4:12:13 PM EST	refFermP14	added etoh	2021-06-28	SKH003_R1_28-06-2021	9
1953	SKH003-R1	SKH003	R1	citrateUV		8.6225	37415.4	1.42263	3301.46	Found	16	1	7/1/2021 4:01:38 PM EST	6/29/2021 4:12:13 PM EST	refFermP14	added etoh	2021-06-28	SKH003_R1_28-06-2021	9
1954	SKH003-R1	SKH003	R1	glucoseRI	9.67687	9.18395	45523.8	1.23245	2996.93	Found	16	1	7/1/2021 4:01:38 PM EST	6/29/2021 4:12:13 PM EST	refFermP14	added etoh	2021-06-28	SKH003_R1_28-06-2021	9
1955	SKH003-R1	SKH003	R1	pyruvateUV	19.1605	9.6069	375804	14.2891	24671.4	Found	16	1	7/1/2021 4:01:38 PM EST	6/29/2021 4:12:13 PM EST	refFermP14	added etoh	2021-06-28	SKH003_R1_28-06-2021	9
1956	SKH003-R1	SKH003	R1			9.87791	1719.07	0.0465397	94.4275	Unknown	16	1	7/1/2021 4:01:38 PM EST	6/29/2021 4:12:13 PM EST	refFermP14	added etoh	2021-06-28	SKH003_R1_28-06-2021	9
1957	SKH003-R1	SKH003	R1	malateUV		10.1312				Missing	16	1	7/1/2021 4:01:38 PM EST	6/29/2021 4:12:13 PM EST	refFermP14	added etoh	2021-06-28	SKH003_R1_28-06-2021	9
1958	SKH003-R1	SKH003	R1	malateRI		10.43				Missing	16	1	7/1/2021 4:01:38 PM EST	6/29/2021 4:12:13 PM EST	refFermP14	added etoh	2021-06-28	SKH003_R1_28-06-2021	9
1959	SKH003-R1	SKH003	R1	succinateUV	3.46475	11.5697	33244.3	1.26403	1814.76	Found	16	1	7/1/2021 4:01:38 PM EST	6/29/2021 4:12:13 PM EST	refFermP14	added etoh	2021-06-28	SKH003_R1_28-06-2021	9
1960	SKH003-R1	SKH003	R1	succinateRI		12.076				Missing	16	1	7/1/2021 4:01:38 PM EST	6/29/2021 4:12:13 PM EST	refFermP14	added etoh	2021-06-28	SKH003_R1_28-06-2021	9
1961	SKH003-R1	SKH003	R1	lactateUV	62.312	12.5497	693064	26.3521	43468.1	Found	16	1	7/1/2021 4:01:38 PM EST	6/29/2021 4:12:13 PM EST	refFermP14	added etoh	2021-06-28	SKH003_R1_28-06-2021	9
1962	SKH003-R1	SKH003	R1	lactateRI	61.0934	12.8516	148273	4.01415	8686.22	Found	16	1	7/1/2021 4:01:38 PM EST	6/29/2021 4:12:13 PM EST	refFermP14	added etoh	2021-06-28	SKH003_R1_28-06-2021	9
1963	SKH003-R1	SKH003	R1	formateUV	9.11905	13.7154	69375	2.63782	3801.73	Found	16	1	7/1/2021 4:01:38 PM EST	6/29/2021 4:12:13 PM EST	refFermP14	added etoh	2021-06-28	SKH003_R1_28-06-2021	9
1964	SKH003-R1	SKH003	R1	formateRI	1.73142	14.0493	1071.74	0.0290148	71.1488	Found	16	1	7/1/2021 4:01:38 PM EST	6/29/2021 4:12:13 PM EST	refFermP14	added etoh	2021-06-28	SKH003_R1_28-06-2021	9
1965	SKH003-R1	SKH003	R1	acetateUV	19.1473	15.1352	74009.7	2.81404	4213.96	Found	16	1	7/1/2021 4:01:38 PM EST	6/29/2021 4:12:13 PM EST	refFermP14	added etoh	2021-06-28	SKH003_R1_28-06-2021	9
1966	SKH003-R1	SKH003	R1	acetateRI	18.9269	15.4376	21124.6	0.571898	1130.75	Found	16	1	7/1/2021 4:01:38 PM EST	6/29/2021 4:12:13 PM EST	refFermP14	added etoh	2021-06-28	SKH003_R1_28-06-2021	9
1967	SKH003-R1	SKH003	R1			16.1965	1537.28	0.0584516	79.6015	Unknown	16	1	7/1/2021 4:01:38 PM EST	6/29/2021 4:12:13 PM EST	refFermP14	added etoh	2021-06-28	SKH003_R1_28-06-2021	9
1968	SKH003-R1	SKH003	R1			17.3394	907.886	0.0345202	86.1318	Unknown	16	1	7/1/2021 4:01:38 PM EST	6/29/2021 4:12:13 PM EST	refFermP14	added etoh	2021-06-28	SKH003_R1_28-06-2021	9
1969	SKH003-R1	SKH003	R1			17.4702	896.019	0.034069	115.815	Unknown	16	1	7/1/2021 4:01:38 PM EST	6/29/2021 4:12:13 PM EST	refFermP14	added etoh	2021-06-28	SKH003_R1_28-06-2021	9
1970	SKH003-R1	SKH003	R1			17.5772	1462.86	0.0556219	106.617	Unknown	16	1	7/1/2021 4:01:38 PM EST	6/29/2021 4:12:13 PM EST	refFermP14	added etoh	2021-06-28	SKH003_R1_28-06-2021	9
1971	SKH003-R1	SKH003	R1	MOPSRI	39.4607	18.8233	314841	8.52358	12031.5	Found	16	1	7/1/2021 4:01:38 PM EST	6/29/2021 4:12:13 PM EST	refFermP14	added etoh	2021-06-28	SKH003_R1_28-06-2021	9
1972	SKH003-R1	SKH003	R1			19.6337	74936.6	2.84929	3227.1	Unknown	16	1	7/1/2021 4:01:38 PM EST	6/29/2021 4:12:13 PM EST	refFermP14	added etoh	2021-06-28	SKH003_R1_28-06-2021	9
1973	SKH003-R1	SKH003	R1			20.7253	2557.73	0.0972516	128.816	Unknown	16	1	7/1/2021 4:01:38 PM EST	6/29/2021 4:12:13 PM EST	refFermP14	added etoh	2021-06-28	SKH003_R1_28-06-2021	9
1974	SKH003-R1	SKH003	R1			20.9165	2372.67	0.090215	117.707	Unknown	16	1	7/1/2021 4:01:38 PM EST	6/29/2021 4:12:13 PM EST	refFermP14	added etoh	2021-06-28	SKH003_R1_28-06-2021	9
1975	SKH003-R1	SKH003	R1	ethanolRI	214.414	21.9408	158618	4.29421	6396.08	Found	16	1	7/1/2021 4:01:38 PM EST	6/29/2021 4:12:13 PM EST	refFermP14	added etoh	2021-06-28	SKH003_R1_28-06-2021	9
1976	SKH003-R1	SKH003	R1			23.7972	6997.92	0.266079	429.725	Unknown	16	1	7/1/2021 4:01:38 PM EST	6/29/2021 4:12:13 PM EST	refFermP14	added etoh	2021-06-28	SKH003_R1_28-06-2021	9
1977	SKH003-R1	SKH003	R1			23.9524	4765.88	0.181211	543.016	Unknown	16	1	7/1/2021 4:01:38 PM EST	6/29/2021 4:12:13 PM EST	refFermP14	added etoh	2021-06-28	SKH003_R1_28-06-2021	9
1978	SKH003-R1	SKH003	R1			24.0939	9793.5	0.372374	521.752	Unknown	16	1	7/1/2021 4:01:38 PM EST	6/29/2021 4:12:13 PM EST	refFermP14	added etoh	2021-06-28	SKH003_R1_28-06-2021	9
1979	SKH003-R1	SKH003	R1	Isobutanol		32.62				Missing	16	1	7/1/2021 4:01:38 PM EST	6/29/2021 4:12:13 PM EST	refFermP14	added etoh	2021-06-28	SKH003_R1_28-06-2021	9
1980	SKH002-R3	SKH002	R3			6.55467	2.58451e+06	69.5105	211799	Unknown	15	1	7/1/2021 4:01:37 PM EST	6/29/2021 3:46:09 PM EST	refFermP14	added etoh	2021-06-28	SKH002_R3_28-06-2021	8
1981	SKH002-R3	SKH002	R3	sulfuricAcidRI		6.98058	6777.98	0.182294	650.572	Found	15	1	7/1/2021 4:01:37 PM EST	6/29/2021 3:46:09 PM EST	refFermP14	added etoh	2021-06-28	SKH002_R3_28-06-2021	8
1982	SKH002-R3	SKH002	R3	cellobioseRI	24.3652	7.57134	377796	10.1608	23274	Found	15	1	7/1/2021 4:01:37 PM EST	6/29/2021 3:46:09 PM EST	refFermP14	added etoh	2021-06-28	SKH002_R3_28-06-2021	8
1983	SKH002-R3	SKH002	R3			8.2007	86713.4	2.33216	6347.88	Unknown	15	1	7/1/2021 4:01:37 PM EST	6/29/2021 3:46:09 PM EST	refFermP14	added etoh	2021-06-28	SKH002_R3_28-06-2021	8
1984	SKH002-R3	SKH002	R3	citrateRI		8.575				Missing	15	1	7/1/2021 4:01:37 PM EST	6/29/2021 3:46:09 PM EST	refFermP14	added etoh	2021-06-28	SKH002_R3_28-06-2021	8
1985	SKH002-R3	SKH002	R3	glucoseRI	7.95883	9.18464	37552.4	1.00997	2464.85	Found	15	1	7/1/2021 4:01:37 PM EST	6/29/2021 3:46:09 PM EST	refFermP14	added etoh	2021-06-28	SKH002_R3_28-06-2021	8
1986	SKH002-R3	SKH002	R3			9.87977	1382.62	0.0371855	77.5892	Unknown	15	1	7/1/2021 4:01:37 PM EST	6/29/2021 3:46:09 PM EST	refFermP14	added etoh	2021-06-28	SKH002_R3_28-06-2021	8
1987	SKH002-R3	SKH002	R3	malateRI		10.43				Missing	15	1	7/1/2021 4:01:37 PM EST	6/29/2021 3:46:09 PM EST	refFermP14	added etoh	2021-06-28	SKH002_R3_28-06-2021	8
1988	SKH002-R3	SKH002	R3	succinateRI		12.076				Missing	15	1	7/1/2021 4:01:37 PM EST	6/29/2021 3:46:09 PM EST	refFermP14	added etoh	2021-06-28	SKH002_R3_28-06-2021	8
1989	SKH002-R3	SKH002	R3	lactateRI	54.1489	12.8523	130306	3.50458	7698.85	Found	15	1	7/1/2021 4:01:37 PM EST	6/29/2021 3:46:09 PM EST	refFermP14	added etoh	2021-06-28	SKH002_R3_28-06-2021	8
1990	SKH002-R3	SKH002	R3	formateRI	1.6335	14.0446	1071.48	0.0288175	67.1247	Found	15	1	7/1/2021 4:01:37 PM EST	6/29/2021 3:46:09 PM EST	refFermP14	added etoh	2021-06-28	SKH002_R3_28-06-2021	8
1991	SKH002-R3	SKH002	R3	acetateRI	17.7114	15.4396	19683.6	0.52939	1058.13	Found	15	1	7/1/2021 4:01:37 PM EST	6/29/2021 3:46:09 PM EST	refFermP14	added etoh	2021-06-28	SKH002_R3_28-06-2021	8
1992	SKH002-R3	SKH002	R3	MOPSRI	39.4994	18.8257	313356	8.42772	12043.3	Found	15	1	7/1/2021 4:01:37 PM EST	6/29/2021 3:46:09 PM EST	refFermP14	added etoh	2021-06-28	SKH002_R3_28-06-2021	8
1993	SKH002-R3	SKH002	R3	ethanolRI	216.118	21.9401	159010	4.27658	6446.92	Found	15	1	7/1/2021 4:01:37 PM EST	6/29/2021 3:46:09 PM EST	refFermP14	added etoh	2021-06-28	SKH002_R3_28-06-2021	8
1994	SKH002-R3	SKH002	R3	Isobutanol		32.62				Missing	15	1	7/1/2021 4:01:37 PM EST	6/29/2021 3:46:09 PM EST	refFermP14	added etoh	2021-06-28	SKH002_R3_28-06-2021	8
1995	SKH002-R3	SKH002	R3			6.28804	111746	4.55305	11093.1	Unknown	15	1	7/1/2021 4:01:36 PM EST	6/29/2021 3:46:09 PM EST	refFermP14	added etoh	2021-06-28	SKH002_R3_28-06-2021	8
1996	SKH002-R3	SKH002	R3	sulfuricAcidUV		6.99996	588573	23.9812	63900.9	Found	15	1	7/1/2021 4:01:36 PM EST	6/29/2021 3:46:09 PM EST	refFermP14	added etoh	2021-06-28	SKH002_R3_28-06-2021	8
1997	SKH002-R3	SKH002	R3			7.90214	507429	20.675	41686	Unknown	15	1	7/1/2021 4:01:36 PM EST	6/29/2021 3:46:09 PM EST	refFermP14	added etoh	2021-06-28	SKH002_R3_28-06-2021	8
1998	SKH002-R3	SKH002	R3	citrateUV		8.62448	47829.8	1.94881	4315.57	Found	15	1	7/1/2021 4:01:36 PM EST	6/29/2021 3:46:09 PM EST	refFermP14	added etoh	2021-06-28	SKH002_R3_28-06-2021	8
1999	SKH002-R3	SKH002	R3	pyruvateUV	16.8018	9.60977	327906	13.3604	21587.1	Found	15	1	7/1/2021 4:01:36 PM EST	6/29/2021 3:46:09 PM EST	refFermP14	added etoh	2021-06-28	SKH002_R3_28-06-2021	8
[truncated: 4,335 more rows]

## Sheet: Peaks
PeakID	SampleName	Name	Amount	Retention Time	Area	% Area	Height	Peak Type	Vial	Injection	Date Processed	Date Acquired	Processing Method	Data set	ID2	Gluc new	Gluc new values	SampleName2	Replicate	Bottle ID2	Group	Bottle ID
1	SKH015-R3			6.5526	2.58104e+06	70.6018	209198	Unknown	51	1	8/30/2023 8:43:09 PM EST	6/30/2021 7:25:53 AM EST	refFermP14_DO	2021-06-28				SKH015	R3	SKH015_R3_28-06-2021	added etoh	32
2	SKH015-R3	sulfuricAcidRI		6.98156	5794.44	0.158501	564.007	Found	51	1	8/30/2023 8:43:09 PM EST	6/30/2021 7:25:53 AM EST	refFermP14_DO	2021-06-28				SKH015	R3	SKH015_R3_28-06-2021	added etoh	32
3	SKH015-R3	cellobioseRI	16.591	7.56927	240086	6.56732	15848.1	Found	51	1	8/30/2023 8:43:09 PM EST	6/30/2021 7:25:53 AM EST	refFermP14_DO	2021-06-28				SKH015	R3	SKH015_R3_28-06-2021	added etoh	32
4	SKH015-R3			7.86371	24128.7	0.660017	2784.02	Unknown	51	1	8/30/2023 8:43:09 PM EST	6/30/2021 7:25:53 AM EST	refFermP14_DO	2021-06-28				SKH015	R3	SKH015_R3_28-06-2021	added etoh	32
5	SKH015-R3	citrateRI		8.20092	83507.2	2.28426	6055.69	Found	51	1	8/30/2023 8:43:09 PM EST	6/30/2021 7:25:53 AM EST	refFermP14_DO	2021-06-28				SKH015	R3	SKH015_R3_28-06-2021	added etoh	32
6	SKH015-R3	pyruvateRI		9.03917				Missing	51	1	8/30/2023 8:43:09 PM EST	6/30/2021 7:25:53 AM EST	refFermP14_DO	2021-06-28				SKH015	R3	SKH015_R3_28-06-2021	added etoh	32
7	SKH015-R3	glucoseRI	9.46197	9.18239	72207.3	1.97516	4730.99	Found	51	1	8/30/2023 8:43:09 PM EST	6/30/2021 7:25:53 AM EST	refFermP14_DO	2021-06-28	06-28-2021_7	9.46197	9.46197	SKH015	R3	SKH015_R3_28-06-2021	added etoh	32
8	SKH015-R3	malateRI	0.591689	9.90352	2856.69	0.0781419	161.05	Found	51	1	8/30/2023 8:43:09 PM EST	6/30/2021 7:25:53 AM EST	refFermP14_DO	2021-06-28				SKH015	R3	SKH015_R3_28-06-2021	added etoh	32
9	SKH015-R3	succinateRI	0.207426	11.8745	901.301	0.0246542	41.4303	Found	51	1	8/30/2023 8:43:09 PM EST	6/30/2021 7:25:53 AM EST	refFermP14_DO	2021-06-28				SKH015	R3	SKH015_R3_28-06-2021	added etoh	32
10	SKH015-R3	lactateRI	58.3814	12.8507	143044	3.91284	8300.63	Found	51	1	8/30/2023 8:43:09 PM EST	6/30/2021 7:25:53 AM EST	refFermP14_DO	2021-06-28				SKH015	R3	SKH015_R3_28-06-2021	added etoh	32
11	SKH015-R3	formateRI	2.23715	14.0451	1415.33	0.0387151	91.9305	Found	51	1	8/30/2023 8:43:09 PM EST	6/30/2021 7:25:53 AM EST	refFermP14_DO	2021-06-28				SKH015	R3	SKH015_R3_28-06-2021	added etoh	32
12	SKH015-R3	acetateRI	18.1125	15.4374	20624.9	0.564173	1082.09	Found	51	1	8/30/2023 8:43:09 PM EST	6/30/2021 7:25:53 AM EST	refFermP14_DO	2021-06-28				SKH015	R3	SKH015_R3_28-06-2021	added etoh	32
13	SKH015-R3	MOPSRI	38.9624	18.8301	313664	8.57999	11879.6	Found	51	1	8/30/2023 8:43:09 PM EST	6/30/2021 7:25:53 AM EST	refFermP14_DO	2021-06-28				SKH015	R3	SKH015_R3_28-06-2021	added etoh	32
14	SKH015-R3	ethanolRI	222.844	21.9303	166499	4.55442	6647.57	Found	51	1	8/30/2023 8:43:09 PM EST	6/30/2021 7:25:53 AM EST	refFermP14_DO	2021-06-28				SKH015	R3	SKH015_R3_28-06-2021	added etoh	32
15	SKH015-R3	Isobutanol		32.62				Missing	51	1	8/30/2023 8:43:09 PM EST	6/30/2021 7:25:53 AM EST	refFermP14_DO	2021-06-28				SKH015	R3	SKH015_R3_28-06-2021	added etoh	32
16	SKH015-R3			6.28297	178988	5.32364	17606.1	Unknown	51	1	8/30/2023 8:43:08 PM EST	6/30/2021 7:25:53 AM EST	refFermP14_DO	2021-06-28				SKH015	R3	SKH015_R3_28-06-2021	added etoh	32
17	SKH015-R3	sulfuricAcidUV		7.00146	979488	29.1329	105537	Found	51	1	8/30/2023 8:43:08 PM EST	6/30/2021 7:25:53 AM EST	refFermP14_DO	2021-06-28				SKH015	R3	SKH015_R3_28-06-2021	added etoh	32
18	SKH015-R3	citrateUV		7.90204	491381	14.6152	39766.3	Found	51	1	8/30/2023 8:43:08 PM EST	6/30/2021 7:25:53 AM EST	refFermP14_DO	2021-06-28				SKH015	R3	SKH015_R3_28-06-2021	added etoh	32
19	SKH015-R3	pyruvateUV		8.62405	41585.2	1.23687	3639.88	Found	51	1	8/30/2023 8:43:08 PM EST	6/30/2021 7:25:53 AM EST	refFermP14_DO	2021-06-28				SKH015	R3	SKH015_R3_28-06-2021	added etoh	32
20	SKH015-R3	malateUV	35.1186	9.61266	703795	20.933	45593.2	Found	51	1	8/30/2023 8:43:08 PM EST	6/30/2021 7:25:53 AM EST	refFermP14_DO	2021-06-28				SKH015	R3	SKH015_R3_28-06-2021	added etoh	32
21	SKH015-R3	succinateUV	3.29597	11.5766	29899.4	0.8893	1607.59	Found	51	1	8/30/2023 8:43:08 PM EST	6/30/2021 7:25:53 AM EST	refFermP14_DO	2021-06-28				SKH015	R3	SKH015_R3_28-06-2021	added etoh	32
22	SKH015-R3	lactateUV	59.817	12.5503	675688	20.097	41692	Found	51	1	8/30/2023 8:43:08 PM EST	6/30/2021 7:25:53 AM EST	refFermP14_DO	2021-06-28				SKH015	R3	SKH015_R3_28-06-2021	added etoh	32
23	SKH015-R3	formateUV	6.83231	13.7297	48204.5	1.43375	2685.79	Found	51	1	8/30/2023 8:43:08 PM EST	6/30/2021 7:25:53 AM EST	refFermP14_DO	2021-06-28				SKH015	R3	SKH015_R3_28-06-2021	added etoh	32
24	SKH015-R3	acetateUV	18.0202	15.1362	70199.7	2.08795	3958.69	Found	51	1	8/30/2023 8:43:08 PM EST	6/30/2021 7:25:53 AM EST	refFermP14_DO	2021-06-28				SKH015	R3	SKH015_R3_28-06-2021	added etoh	32
25	SKH015-R3			16.1927	1475.88	0.0438971	84.1529	Unknown	51	1	8/30/2023 8:43:08 PM EST	6/30/2021 7:25:53 AM EST	refFermP14_DO	2021-06-28				SKH015	R3	SKH015_R3_28-06-2021	added etoh	32
26	SKH015-R3			17.4964	3711.69	0.110397	122.328	Unknown	51	1	8/30/2023 8:43:08 PM EST	6/30/2021 7:25:53 AM EST	refFermP14_DO	2021-06-28				SKH015	R3	SKH015_R3_28-06-2021	added etoh	32
27	SKH015-R3			19.6468	109042	3.24324	4616.73	Unknown	51	1	8/30/2023 8:43:08 PM EST	6/30/2021 7:25:53 AM EST	refFermP14_DO	2021-06-28				SKH015	R3	SKH015_R3_28-06-2021	added etoh	32
28	SKH015-R3			20.7388	3813.04	0.113411	190.064	Unknown	51	1	8/30/2023 8:43:08 PM EST	6/30/2021 7:25:53 AM EST	refFermP14_DO	2021-06-28				SKH015	R3	SKH015_R3_28-06-2021	added etoh	32
29	SKH015-R3			20.904	4255.48	0.126571	192.674	Unknown	51	1	8/30/2023 8:43:08 PM EST	6/30/2021 7:25:53 AM EST	refFermP14_DO	2021-06-28				SKH015	R3	SKH015_R3_28-06-2021	added etoh	32
30	SKH015-R3			23.8979	8261.47	0.245721	472.104	Unknown	51	1	8/30/2023 8:43:08 PM EST	6/30/2021 7:25:53 AM EST	refFermP14_DO	2021-06-28				SKH015	R3	SKH015_R3_28-06-2021	added etoh	32
31	SKH015-R3			24.0278	3072.76	0.0913932	518.851	Unknown	51	1	8/30/2023 8:43:08 PM EST	6/30/2021 7:25:53 AM EST	refFermP14_DO	2021-06-28				SKH015	R3	SKH015_R3_28-06-2021	added etoh	32
32	SKH015-R3			24.1019	9270.01	0.275718	502.166	Unknown	51	1	8/30/2023 8:43:08 PM EST	6/30/2021 7:25:53 AM EST	refFermP14_DO	2021-06-28				SKH015	R3	SKH015_R3_28-06-2021	added etoh	32
33	SKH015-R2			6.55189	2.53264e+06	73.0634	205968	Unknown	50	1	8/30/2023 8:43:08 PM EST	6/30/2021 6:59:48 AM EST	refFermP14_DO	2021-06-28				SKH015	R2	SKH015_R2_28-06-2021	added etoh
34	SKH015-R2	sulfuricAcidRI		6.98586	4625.31	0.133434	446.531	Found	50	1	8/30/2023 8:43:08 PM EST	6/30/2021 6:59:48 AM EST	refFermP14_DO	2021-06-28				SKH015	R2	SKH015_R2_28-06-2021	added etoh
35	SKH015-R2	cellobioseRI	14.2687	7.56982	207126	5.97532	13629.7	Found	50	1	8/30/2023 8:43:08 PM EST	6/30/2021 6:59:48 AM EST	refFermP14_DO	2021-06-28				SKH015	R2	SKH015_R2_28-06-2021	added etoh
36	SKH015-R2			7.85816	20516.1	0.591862	2533.33	Unknown	50	1	8/30/2023 8:43:08 PM EST	6/30/2021 6:59:48 AM EST	refFermP14_DO	2021-06-28				SKH015	R2	SKH015_R2_28-06-2021	added etoh
37	SKH015-R2	citrateRI		8.20014	73244.3	2.113	5262.07	Found	50	1	8/30/2023 8:43:08 PM EST	6/30/2021 6:59:48 AM EST	refFermP14_DO	2021-06-28				SKH015	R2	SKH015_R2_28-06-2021	added etoh
38	SKH015-R2	pyruvateRI		9.03917				Missing	50	1	8/30/2023 8:43:08 PM EST	6/30/2021 6:59:48 AM EST	refFermP14_DO	2021-06-28				SKH015	R2	SKH015_R2_28-06-2021	added etoh
39	SKH015-R2	glucoseRI	8.58688	9.18287	65502.8	1.88967	4293.44	Found	50	1	8/30/2023 8:43:08 PM EST	6/30/2021 6:59:48 AM EST	refFermP14_DO	2021-06-28	06-28-2021_39	8.58688	8.58688	SKH015	R2	SKH015_R2_28-06-2021	added etoh
40	SKH015-R2	malateRI	0.540245	9.90458	2559.21	0.0738297	147.047	Found	50	1	8/30/2023 8:43:08 PM EST	6/30/2021 6:59:48 AM EST	refFermP14_DO	2021-06-28				SKH015	R2	SKH015_R2_28-06-2021	added etoh
41	SKH015-R2	succinateRI		12.0537				Missing	50	1	8/30/2023 8:43:08 PM EST	6/30/2021 6:59:48 AM EST	refFermP14_DO	2021-06-28				SKH015	R2	SKH015_R2_28-06-2021	added etoh
42	SKH015-R2	lactateRI	51.0656	12.8508	125102	3.60902	7260.47	Found	50	1	8/30/2023 8:43:08 PM EST	6/30/2021 6:59:48 AM EST	refFermP14_DO	2021-06-28				SKH015	R2	SKH015_R2_28-06-2021	added etoh
43	SKH015-R2	formateRI	1.93199	14.0471	1235.12	0.0356316	79.3907	Found	50	1	8/30/2023 8:43:08 PM EST	6/30/2021 6:59:48 AM EST	refFermP14_DO	2021-06-28				SKH015	R2	SKH015_R2_28-06-2021	added etoh
44	SKH015-R2	acetateRI	15.7791	15.4386	17778.5	0.512886	942.687	Found	50	1	8/30/2023 8:43:08 PM EST	6/30/2021 6:59:48 AM EST	refFermP14_DO	2021-06-28				SKH015	R2	SKH015_R2_28-06-2021	added etoh
45	SKH015-R2	MOPSRI	33.8487	18.8333	272208	7.85286	10320.4	Found	50	1	8/30/2023 8:43:08 PM EST	6/30/2021 6:59:48 AM EST	refFermP14_DO	2021-06-28				SKH015	R2	SKH015_R2_28-06-2021	added etoh
46	SKH015-R2	ethanolRI	192.563	21.9314	143824	4.14914	5744.28	Found	50	1	8/30/2023 8:43:08 PM EST	6/30/2021 6:59:48 AM EST	refFermP14_DO	2021-06-28				SKH015	R2	SKH015_R2_28-06-2021	added etoh
47	SKH015-R2	Isobutanol		32.62				Missing	50	1	8/30/2023 8:43:08 PM EST	6/30/2021 6:59:48 AM EST	refFermP14_DO	2021-06-28				SKH015	R2	SKH015_R2_28-06-2021	added etoh
48	SKH015-R2			6.28489	108619	3.83964	10646.8	Unknown	50	1	8/30/2023 8:43:07 PM EST	6/30/2021 6:59:48 AM EST	refFermP14_DO	2021-06-28				SKH015	R2	SKH015_R2_28-06-2021	added etoh
49	SKH015-R2	sulfuricAcidUV		7.00016	731288	25.8508	78888.5	Found	50	1	8/30/2023 8:43:07 PM EST	6/30/2021 6:59:48 AM EST	refFermP14_DO	2021-06-28				SKH015	R2	SKH015_R2_28-06-2021	added etoh
50	SKH015-R2	citrateUV		7.90069	428842	15.1594	34607	Found	50	1	8/30/2023 8:43:07 PM EST	6/30/2021 6:59:48 AM EST	refFermP14_DO	2021-06-28				SKH015	R2	SKH015_R2_28-06-2021	added etoh
51	SKH015-R2	pyruvateUV		8.6233	38792.4	1.3713	3382.27	Found	50	1	8/30/2023 8:43:07 PM EST	6/30/2021 6:59:48 AM EST	refFermP14_DO	2021-06-28				SKH015	R2	SKH015_R2_28-06-2021	added etoh
52	SKH015-R2	malateUV	33.7985	9.61294	676808	23.925	43848.3	Found	50	1	8/30/2023 8:43:07 PM EST	6/30/2021 6:59:48 AM EST	refFermP14_DO	2021-06-28				SKH015	R2	SKH015_R2_28-06-2021	added etoh
53	SKH015-R2	succinateUV	2.95307	11.5774	26395.3	0.933067	1422.31	Found	50	1	8/30/2023 8:43:07 PM EST	6/30/2021 6:59:48 AM EST	refFermP14_DO	2021-06-28				SKH015	R2	SKH015_R2_28-06-2021	added etoh
54	SKH015-R2	lactateUV	52.5186	12.5498	591297	20.9022	36496.5	Found	50	1	8/30/2023 8:43:07 PM EST	6/30/2021 6:59:48 AM EST	refFermP14_DO	2021-06-28				SKH015	R2	SKH015_R2_28-06-2021	added etoh
55	SKH015-R2	formateUV	6.67737	13.7294	46749.1	1.65257	2610.18	Found	50	1	8/30/2023 8:43:07 PM EST	6/30/2021 6:59:48 AM EST	refFermP14_DO	2021-06-28				SKH015	R2	SKH015_R2_28-06-2021	added etoh
56	SKH015-R2	acetateUV	15.9123	15.1364	61569.9	2.17647	3481.28	Found	50	1	8/30/2023 8:43:07 PM EST	6/30/2021 6:59:48 AM EST	refFermP14_DO	2021-06-28				SKH015	R2	SKH015_R2_28-06-2021	added etoh
57	SKH015-R2			17.4868	1547.79	0.0547139	96.0248	Unknown	50	1	8/30/2023 8:43:07 PM EST	6/30/2021 6:59:48 AM EST	refFermP14_DO	2021-06-28				SKH015	R2	SKH015_R2_28-06-2021	added etoh
58	SKH015-R2			17.5864	1527.49	0.0539963	91.0771	Unknown	50	1	8/30/2023 8:43:07 PM EST	6/30/2021 6:59:48 AM EST	refFermP14_DO	2021-06-28				SKH015	R2	SKH015_R2_28-06-2021	added etoh
59	SKH015-R2			19.6495	89106.3	3.14988	3767.6	Unknown	50	1	8/30/2023 8:43:07 PM EST	6/30/2021 6:59:48 AM EST	refFermP14_DO	2021-06-28				SKH015	R2	SKH015_R2_28-06-2021	added etoh
60	SKH015-R2			20.6819	3254.23	0.115036	183.524	Unknown	50	1	8/30/2023 8:43:07 PM EST	6/30/2021 6:59:48 AM EST	refFermP14_DO	2021-06-28				SKH015	R2	SKH015_R2_28-06-2021	added etoh
61	SKH015-R2			20.8196	1628.55	0.0575686	206.806	Unknown	50	1	8/30/2023 8:43:07 PM EST	6/30/2021 6:59:48 AM EST	refFermP14_DO	2021-06-28				SKH015	R2	SKH015_R2_28-06-2021	added etoh
62	SKH015-R2			20.933	3806.05	0.134543	196.133	Unknown	50	1	8/30/2023 8:43:07 PM EST	6/30/2021 6:59:48 AM EST	refFermP14_DO	2021-06-28				SKH015	R2	SKH015_R2_28-06-2021	added etoh
63	SKH015-R2			23.8558	6059.08	0.214187	372.988	Unknown	50	1	8/30/2023 8:43:07 PM EST	6/30/2021 6:59:48 AM EST	refFermP14_DO	2021-06-28				SKH015	R2	SKH015_R2_28-06-2021	added etoh
64	SKH015-R2			24.0028	4830.51	0.170757	448.348	Unknown	50	1	8/30/2023 8:43:07 PM EST	6/30/2021 6:59:48 AM EST	refFermP14_DO	2021-06-28				SKH015	R2	SKH015_R2_28-06-2021	added etoh
65	SKH015-R2			24.1609	6760.01	0.238964	405.18	Unknown	50	1	8/30/2023 8:43:07 PM EST	6/30/2021 6:59:48 AM EST	refFermP14_DO	2021-06-28				SKH015	R2	SKH015_R2_28-06-2021	added etoh
66	SKH015-R1			6.55546	2.58402e+06	70.5724	209596	Unknown	49	1	8/30/2023 8:43:07 PM EST	6/30/2021 6:33:43 AM EST	refFermP14_DO	2021-06-28				SKH015	R1	SKH015_R1_28-06-2021	added etoh	30
67	SKH015-R1	sulfuricAcidRI		6.98299	6044.59	0.165085	586.636	Found	49	1	8/30/2023 8:43:07 PM EST	6/30/2021 6:33:43 AM EST	refFermP14_DO	2021-06-28				SKH015	R1	SKH015_R1_28-06-2021	added etoh	30
68	SKH015-R1	cellobioseRI	16.7654	7.57179	241817	6.60428	16014.6	Found	49	1	8/30/2023 8:43:07 PM EST	6/30/2021 6:33:43 AM EST	refFermP14_DO	2021-06-28				SKH015	R1	SKH015_R1_28-06-2021	added etoh	30
69	SKH015-R1			7.86635	24818.4	0.677818	2803.61	Unknown	49	1	8/30/2023 8:43:07 PM EST	6/30/2021 6:33:43 AM EST	refFermP14_DO	2021-06-28				SKH015	R1	SKH015_R1_28-06-2021	added etoh	30
70	SKH015-R1	citrateRI		8.20359	84044.3	2.29534	6080.97	Found	49	1	8/30/2023 8:43:07 PM EST	6/30/2021 6:33:43 AM EST	refFermP14_DO	2021-06-28				SKH015	R1	SKH015_R1_28-06-2021	added etoh	30
71	SKH015-R1	pyruvateRI		9.03917				Missing	49	1	8/30/2023 8:43:07 PM EST	6/30/2021 6:33:43 AM EST	refFermP14_DO	2021-06-28				SKH015	R1	SKH015_R1_28-06-2021	added etoh	30
72	SKH015-R1	glucoseRI	8.96482	9.1849	68351.3	1.86675	4482.41	Found	49	1	8/30/2023 8:43:07 PM EST	6/30/2021 6:33:43 AM EST	refFermP14_DO	2021-06-28	06-28-2021_72	8.96482	8.96482	SKH015	R1	SKH015_R1_28-06-2021	added etoh	30
73	SKH015-R1	malateRI	0.562644	9.90261	2702.16	0.073799	153.144	Found	49	1	8/30/2023 8:43:07 PM EST	6/30/2021 6:33:43 AM EST	refFermP14_DO	2021-06-28				SKH015	R1	SKH015_R1_28-06-2021	added etoh	30
74	SKH015-R1	succinateRI	0.204472	11.9218	805.148	0.0219895	40.8402	Found	49	1	8/30/2023 8:43:07 PM EST	6/30/2021 6:33:43 AM EST	refFermP14_DO	2021-06-28				SKH015	R1	SKH015_R1_28-06-2021	added etoh	30
75	SKH015-R1	lactateRI	59.5445	12.8532	145780	3.98141	8466	Found	49	1	8/30/2023 8:43:07 PM EST	6/30/2021 6:33:43 AM EST	refFermP14_DO	2021-06-28				SKH015	R1	SKH015_R1_28-06-2021	added etoh	30
76	SKH015-R1	formateRI	2.31537	14.0513	1497.3	0.0408928	95.1447	Found	49	1	8/30/2023 8:43:07 PM EST	6/30/2021 6:33:43 AM EST	refFermP14_DO	2021-06-28				SKH015	R1	SKH015_R1_28-06-2021	added etoh	30
77	SKH015-R1	acetateRI	17.9825	15.4397	20249.4	0.553033	1074.32	Found	49	1	8/30/2023 8:43:07 PM EST	6/30/2021 6:33:43 AM EST	refFermP14_DO	2021-06-28				SKH015	R1	SKH015_R1_28-06-2021	added etoh	30
78	SKH015-R1	MOPSRI	39.1404	18.8319	315061	8.60466	11933.9	Found	49	1	8/30/2023 8:43:07 PM EST	6/30/2021 6:33:43 AM EST	refFermP14_DO	2021-06-28				SKH015	R1	SKH015_R1_28-06-2021	added etoh	30
79	SKH015-R1	ethanolRI	222.715	21.933	166325	4.54251	6643.72	Found	49	1	8/30/2023 8:43:07 PM EST	6/30/2021 6:33:43 AM EST	refFermP14_DO	2021-06-28				SKH015	R1	SKH015_R1_28-06-2021	added etoh	30
80	SKH015-R1	Isobutanol		32.62				Missing	49	1	8/30/2023 8:43:07 PM EST	6/30/2021 6:33:43 AM EST	refFermP14_DO	2021-06-28				SKH015	R1	SKH015_R1_28-06-2021	added etoh	30
81	SKH015-R1			6.28582	133916	3.98776	12937.3	Unknown	49	1	8/30/2023 8:43:06 PM EST	6/30/2021 6:33:43 AM EST	refFermP14_DO	2021-06-28				SKH015	R1	SKH015_R1_28-06-2021	added etoh	30
82	SKH015-R1	sulfuricAcidUV		7.00276	1.06509e+06	31.7164	114656	Found	49	1	8/30/2023 8:43:06 PM EST	6/30/2021 6:33:43 AM EST	refFermP14_DO	2021-06-28				SKH015	R1	SKH015_R1_28-06-2021	added etoh	30
83	SKH015-R1	citrateUV		7.90362	491468	14.635	39889.9	Found	49	1	8/30/2023 8:43:06 PM EST	6/30/2021 6:33:43 AM EST	refFermP14_DO	2021-06-28				SKH015	R1	SKH015_R1_28-06-2021	added etoh	30
84	SKH015-R1	pyruvateUV		8.62522	35565.8	1.05908	3106.72	Found	49	1	8/30/2023 8:43:06 PM EST	6/30/2021 6:33:43 AM EST	refFermP14_DO	2021-06-28				SKH015	R1	SKH015_R1_28-06-2021	added etoh	30
85	SKH015-R1	malateUV	32.4284	9.61395	648996	19.3259	42037.2	Found	49	1	8/30/2023 8:43:06 PM EST	6/30/2021 6:33:43 AM EST	refFermP14_DO	2021-06-28				SKH015	R1	SKH015_R1_28-06-2021	added etoh	30
86	SKH015-R1			10.4042	940.664	0.0280112	59.7191	Unknown	49	1	8/30/2023 8:43:06 PM EST	6/30/2021 6:33:43 AM EST	refFermP14_DO	2021-06-28				SKH015	R1	SKH015_R1_28-06-2021	added etoh	30
87	SKH015-R1	succinateUV	3.40058	11.5778	31162.4	0.927961	1664.11	Found	49	1	8/30/2023 8:43:06 PM EST	6/30/2021 6:33:43 AM EST	refFermP14_DO	2021-06-28				SKH015	R1	SKH015_R1_28-06-2021	added etoh	30
88	SKH015-R1	lactateUV	60.9891	12.5519	688365	20.4983	42526.4	Found	49	1	8/30/2023 8:43:06 PM EST	6/30/2021 6:33:43 AM EST	refFermP14_DO	2021-06-28				SKH015	R1	SKH015_R1_28-06-2021	added etoh	30
89	SKH015-R1	formateUV	6.71478	13.7318	46378.9	1.38108	2628.44	Found	49	1	8/30/2023 8:43:06 PM EST	6/30/2021 6:33:43 AM EST	refFermP14_DO	2021-06-28				SKH015	R1	SKH015_R1_28-06-2021	added etoh	30
90	SKH015-R1	acetateUV	18.1443	15.1379	70576.1	2.10163	3986.81	Found	49	1	8/30/2023 8:43:06 PM EST	6/30/2021 6:33:43 AM EST	refFermP14_DO	2021-06-28				SKH015	R1	SKH015_R1_28-06-2021	added etoh	30
91	SKH015-R1			16.2116	1169.46	0.0348243	74.522	Unknown	49	1	8/30/2023 8:43:06 PM EST	6/30/2021 6:33:43 AM EST	refFermP14_DO	2021-06-28				SKH015	R1	SKH015_R1_28-06-2021	added etoh	30
92	SKH015-R1			17.3978	1628.63	0.0484975	115.21	Unknown	49	1	8/30/2023 8:43:06 PM EST	6/30/2021 6:33:43 AM EST	refFermP14_DO	2021-06-28				SKH015	R1	SKH015_R1_28-06-2021	added etoh	30
93	SKH015-R1			17.5157	2538.33	0.0755869	126.22	Unknown	49	1	8/30/2023 8:43:06 PM EST	6/30/2021 6:33:43 AM EST	refFermP14_DO	2021-06-28				SKH015	R1	SKH015_R1_28-06-2021	added etoh	30
94	SKH015-R1			19.6483	114107	3.39788	4864.64	Unknown	49	1	8/30/2023 8:43:06 PM EST	6/30/2021 6:33:43 AM EST	refFermP14_DO	2021-06-28				SKH015	R1	SKH015_R1_28-06-2021	added etoh	30
95	SKH015-R1			20.5982	1758.97	0.0523789	110.238	Unknown	49	1	8/30/2023 8:43:06 PM EST	6/30/2021 6:33:43 AM EST	refFermP14_DO	2021-06-28				SKH015	R1	SKH015_R1_28-06-2021	added etoh	30
96	SKH015-R1			20.7412	2494.11	0.0742699	120.855	Unknown	49	1	8/30/2023 8:43:06 PM EST	6/30/2021 6:33:43 AM EST	refFermP14_DO	2021-06-28				SKH015	R1	SKH015_R1_28-06-2021	added etoh	30
97	SKH015-R1			23.894	8816.02	0.262525	502.842	Unknown	49	1	8/30/2023 8:43:06 PM EST	6/30/2021 6:33:43 AM EST	refFermP14_DO	2021-06-28				SKH015	R1	SKH015_R1_28-06-2021	added etoh	30
98	SKH015-R1			24.0387	6004.78	0.178811	558.778	Unknown	49	1	8/30/2023 8:43:06 PM EST	6/30/2021 6:33:43 AM EST	refFermP14_DO	2021-06-28				SKH015	R1	SKH015_R1_28-06-2021	added etoh	30
99	SKH015-R1			24.1836	7188.51	0.214061	471.081	Unknown	49	1	8/30/2023 8:43:06 PM EST	6/30/2021 6:33:43 AM EST	refFermP14_DO	2021-06-28				SKH015	R1	SKH015_R1_28-06-2021	added etoh	30
100	SKH014-R3			6.55257	2.56977e+06	69.4807	209088	Unknown	48	1	8/30/2023 8:43:06 PM EST	6/30/2021 6:07:23 AM EST	refFermP14_DO	2021-06-28				SKH014	R3	SKH014_R3_28-06-2021	added etoh	29
101	SKH014-R3	sulfuricAcidRI		6.96639	11801.4	0.319082	1168.43	Found	48	1	8/30/2023 8:43:06 PM EST	6/30/2021 6:07:23 AM EST	refFermP14_DO	2021-06-28				SKH014	R3	SKH014_R3_28-06-2021	added etoh	29
102	SKH014-R3	cellobioseRI	20.509	7.56883	318059	8.59958	19590.5	Found	48	1	8/30/2023 8:43:06 PM EST	6/30/2021 6:07:23 AM EST	refFermP14_DO	2021-06-28				SKH014	R3	SKH014_R3_28-06-2021	added etoh	29
103	SKH014-R3	citrateRI		8.20132	81618.6	2.20678	5915.43	Found	48	1	8/30/2023 8:43:06 PM EST	6/30/2021 6:07:23 AM EST	refFermP14_DO	2021-06-28				SKH014	R3	SKH014_R3_28-06-2021	added etoh	29
104	SKH014-R3	pyruvateRI		9.03917				Missing	48	1	8/30/2023 8:43:06 PM EST	6/30/2021 6:07:23 AM EST	refFermP14_DO	2021-06-28				SKH014	R3	SKH014_R3_28-06-2021	added etoh	29
105	SKH014-R3	glucoseRI	9.8793	9.18248	75411.5	2.03895	4939.65	Found	48	1	8/30/2023 8:43:06 PM EST	6/30/2021 6:07:23 AM EST	refFermP14_DO	2021-06-28	06-28-2021_105	9.8793	9.8793	SKH014	R3	SKH014_R3_28-06-2021	added etoh	29
106	SKH014-R3			9.75826	847.051	0.0229023	136.505	Unknown	48	1	8/30/2023 8:43:06 PM EST	6/30/2021 6:07:23 AM EST	refFermP14_DO	2021-06-28				SKH014	R3	SKH014_R3_28-06-2021	added etoh	29
107	SKH014-R3	malateRI	0.657954	9.89934	2565.63	0.0693686	179.086	Found	48	1	8/30/2023 8:43:06 PM EST	6/30/2021 6:07:23 AM EST	refFermP14_DO	2021-06-28				SKH014	R3	SKH014_R3_28-06-2021	added etoh	29
108	SKH014-R3	succinateRI		12.0537				Missing	48	1	8/30/2023 8:43:06 PM EST	6/30/2021 6:07:23 AM EST	refFermP14_DO	2021-06-28				SKH014	R3	SKH014_R3_28-06-2021	added etoh	29
109	SKH014-R3	lactateRI	61.9393	12.8509	151714	4.10199	8806.49	Found	48	1	8/30/2023 8:43:06 PM EST	6/30/2021 6:07:23 AM EST	refFermP14_DO	2021-06-28				SKH014	R3	SKH014_R3_28-06-2021	added etoh	29
110	SKH014-R3	formateRI	1.3861	14.0493	853.855	0.0230863	56.9586	Found	48	1	8/30/2023 8:43:06 PM EST	6/30/2021 6:07:23 AM EST	refFermP14_DO	2021-06-28				SKH014	R3	SKH014_R3_28-06-2021	added etoh	29
111	SKH014-R3	acetateRI	20.0685	15.4372	22707.2	0.61395	1198.94	Found	48	1	8/30/2023 8:43:06 PM EST	6/30/2021 6:07:23 AM EST	refFermP14_DO	2021-06-28				SKH014	R3	SKH014_R3_28-06-2021	added etoh	29
112	SKH014-R3	MOPSRI	38.8637	18.8273	312859	8.45899	11849.5	Found	48	1	8/30/2023 8:43:06 PM EST	6/30/2021 6:07:23 AM EST	refFermP14_DO	2021-06-28				SKH014	R3	SKH014_R3_28-06-2021	added etoh	29
113	SKH014-R3	ethanolRI	201.275	21.9326	150332	4.06464	6004.15	Found	48	1	8/30/2023 8:43:06 PM EST	6/30/2021 6:07:23 AM EST	refFermP14_DO	2021-06-28				SKH014	R3	SKH014_R3_28-06-2021	added etoh	29
114	SKH014-R3	Isobutanol		32.62				Missing	48	1	8/30/2023 8:43:06 PM EST	6/30/2021 6:07:23 AM EST	refFermP14_DO	2021-06-28				SKH014	R3	SKH014_R3_28-06-2021	added etoh	29
115	SKH014-R3			6.28369	154930	4.07585	14870.6	Unknown	48	1	8/30/2023 8:43:05 PM EST	6/30/2021 6:07:23 AM EST	refFermP14_DO	2021-06-28				SKH014	R3	SKH014_R3_28-06-2021	added etoh	29
116	SKH014-R3	sulfuricAcidUV		7.00162	1.35265e+06	35.5851	145859	Found	48	1	8/30/2023 8:43:05 PM EST	6/30/2021 6:07:23 AM EST	refFermP14_DO	2021-06-28				SKH014	R3	SKH014_R3_28-06-2021	added etoh	29
117	SKH014-R3	citrateUV		7.90223	480137	12.6313	39003.2	Found	48	1	8/30/2023 8:43:05 PM EST	6/30/2021 6:07:23 AM EST	refFermP14_DO	2021-06-28				SKH014	R3	SKH014_R3_28-06-2021	added etoh	29
118	SKH014-R3	pyruvateUV		8.62349	10524.2	0.276867	873.833	Found	48	1	8/30/2023 8:43:05 PM EST	6/30/2021 6:07:23 AM EST	refFermP14_DO	2021-06-28				SKH014	R3	SKH014_R3_28-06-2021	added etoh	29
119	SKH014-R3	malateUV	38.9876	9.61186	783738	20.6184	50707.2	Found	48	1	8/30/2023 8:43:05 PM EST	6/30/2021 6:07:23 AM EST	refFermP14_DO	2021-06-28				SKH014	R3	SKH014_R3_28-06-2021	added etoh	29
120	SKH014-R3	succinateUV	2.53812	11.5757	22449.6	0.5906	1198.1	Found	48	1	8/30/2023 8:43:05 PM EST	6/30/2021 6:07:23 AM EST	refFermP14_DO	2021-06-28				SKH014	R3	SKH014_R3_28-06-2021	added etoh	29
121	SKH014-R3	lactateUV	63.4043	12.551	715310	18.8182	44245.7	Found	48	1	8/30/2023 8:43:05 PM EST	6/30/2021 6:07:23 AM EST	refFermP14_DO	2021-06-28				SKH014	R3	SKH014_R3_28-06-2021	added etoh	29
122	SKH014-R3	formateUV	8.19744	13.7208	61589.2	1.62028	3351.98	Found	48	1	8/30/2023 8:43:05 PM EST	6/30/2021 6:07:23 AM EST	refFermP14_DO	2021-06-28				SKH014	R3	SKH014_R3_28-06-2021	added etoh	29
123	SKH014-R3	acetateUV	20.2011	15.1365	79390.9	2.0886	4452.63	Found	48	1	8/30/2023 8:43:05 PM EST	6/30/2021 6:07:23 AM EST	refFermP14_DO	2021-06-28				SKH014	R3	SKH014_R3_28-06-2021	added etoh	29
124	SKH014-R3			19.6436	123854	3.25832	5238.6	Unknown	48	1	8/30/2023 8:43:05 PM EST	6/30/2021 6:07:23 AM EST	refFermP14_DO	2021-06-28				SKH014	R3	SKH014_R3_28-06-2021	added etoh	29
125	SKH014-R3			20.7731	4455.09	0.117204	213.567	Unknown	48	1	8/30/2023 8:43:05 PM EST	6/30/2021 6:07:23 AM EST	refFermP14_DO	2021-06-28				SKH014	R3	SKH014_R3_28-06-2021	added etoh	29
126	SKH014-R3			20.8962	4382.17	0.115285	207.15	Unknown	48	1	8/30/2023 8:43:05 PM EST	6/30/2021 6:07:23 AM EST	refFermP14_DO	2021-06-28				SKH014	R3	SKH014_R3_28-06-2021	added etoh	29
127	SKH014-R3			23.9203	3723.43	0.0979552	183.324	Unknown	48	1	8/30/2023 8:43:05 PM EST	6/30/2021 6:07:23 AM EST	refFermP14_DO	2021-06-28				SKH014	R3	SKH014_R3_28-06-2021	added etoh	29
128	SKH014-R3			24.158	4027.23	0.105948	191.395	Unknown	48	1	8/30/2023 8:43:05 PM EST	6/30/2021 6:07:23 AM EST	refFermP14_DO	2021-06-28				SKH014	R3	SKH014_R3_28-06-2021	added etoh	29
129	SKH014-R2			6.28381	151605	4.14654	14675.5	Unknown	47	1	8/30/2023 8:43:04 PM EST	6/30/2021 5:41:18 AM EST	refFermP14_DO	2021-06-28				SKH014	R2	SKH014_R2_28-06-2021	added etoh	28
130	SKH014-R2			6.55277	2.57076e+06	69.2058	209487	Unknown	47	1	8/30/2023 8:43:04 PM EST	6/30/2021 5:41:18 AM EST	refFermP14_DO	2021-06-28				SKH014	R2	SKH014_R2_28-06-2021	added etoh	28
131	SKH014-R2	sulfuricAcidRI		6.96579	11482.2	0.309106	1153.59	Found	47	1	8/30/2023 8:43:04 PM EST	6/30/2021 5:41:18 AM EST	refFermP14_DO	2021-06-28				SKH014	R2	SKH014_R2_28-06-2021	added etoh	28
132	SKH014-R2	sulfuricAcidUV		7.00127	1.23468e+06	33.7696	133172	Found	47	1	8/30/2023 8:43:04 PM EST	6/30/2021 5:41:18 AM EST	refFermP14_DO	2021-06-28				SKH014	R2	SKH014_R2_28-06-2021	added etoh	28
133	SKH014-R2	cellobioseRI	20.7939	7.56835	322679	8.68664	19862.7	Found	47	1	8/30/2023 8:43:04 PM EST	6/30/2021 5:41:18 AM EST	refFermP14_DO	2021-06-28				SKH014	R2	SKH014_R2_28-06-2021	added etoh	28
134	SKH014-R2	citrateUV		7.9023	489780	13.396	39808.4	Found	47	1	8/30/2023 8:43:04 PM EST	6/30/2021 5:41:18 AM EST	refFermP14_DO	2021-06-28				SKH014	R2	SKH014_R2_28-06-2021	added etoh	28
135	SKH014-R2	citrateRI		8.20167	83162.1	2.23876	6045.59	Found	47	1	8/30/2023 8:43:04 PM EST	6/30/2021 5:41:18 AM EST	refFermP14_DO	2021-06-28				SKH014	R2	SKH014_R2_28-06-2021	added etoh	28
136	SKH014-R2	pyruvateUV		8.62268	11882	0.324984	976.266	Found	47	1	8/30/2023 8:43:04 PM EST	6/30/2021 5:41:18 AM EST	refFermP14_DO	2021-06-28				SKH014	R2	SKH014_R2_28-06-2021	added etoh	28
137	SKH014-R2	pyruvateRI		9.03917				Missing	47	1	8/30/2023 8:43:04 PM EST	6/30/2021 5:41:18 AM EST	refFermP14_DO	2021-06-28				SKH014	R2	SKH014_R2_28-06-2021	added etoh	28
138	SKH014-R2	glucoseRI	10.2362	9.18146	78090	2.10221	5118.11	Found	47	1	8/30/2023 8:43:04 PM EST	6/30/2021 5:41:18 AM EST	refFermP14_DO	2021-06-28	06-28-2021_138	10.2362	10.2362	SKH014	R2	SKH014_R2_28-06-2021	added etoh	28
139	SKH014-R2	malateUV	36.7548	9.61454	737427	20.1693	47755.9	Found	47	1	8/30/2023 8:43:04 PM EST	6/30/2021 5:41:18 AM EST	refFermP14_DO	2021-06-28				SKH014	R2	SKH014_R2_28-06-2021	added etoh	28
140	SKH014-R2	malateRI	0.643363	9.87854	3217.46	0.0866153	175.115	Found	47	1	8/30/2023 8:43:04 PM EST	6/30/2021 5:41:18 AM EST	refFermP14_DO	2021-06-28				SKH014	R2	SKH014_R2_28-06-2021	added etoh	28
[truncated: 4,825 more rows]

## Sheet: Acetaldehyde data
Acetaldehyde Quantification Data
[truncated: 49 more rows]

## Sheet: Pivot added etoh
Date lookup
2021-04-01	no etoh
2021-05-30	no etoh
2021-06-17	no etoh
[truncated: 1 more rows]

## Sheet: Sample name pivot
Row Labels
[truncated: 59 more rows]

[truncated: 8 more sheets: Glucose recalc, Curves, Pivot-bottle, Pivot-strain, Curves 4-1-2021, Curves 5-30-2021, Curves 6-17-2021, Curves 6-28-2021]
