# Supplementary material for: The role of AdhE on ethanol tolerance and production in Clostridium thermocellum
Source: J Biol Chem. 2024 Jul 11;300(8):107559. doi: 10.1016/j.jbc.2024.107559 (PMC11365378; doi:10.1016/j.jbc.2024.107559)
Supplement: Supporting Table S8 [file mmc2.xlsx]

## Sheet: ADH-ALDH
Name	ADH				ALDH				Specific Activity (μmol min-1 mg-1)
	NADH		NADPH		NADH		NADPH
	mean	std	mean	std	mean	std	mean	std
A601E	11.047	0.872945	0	0	6.59031	1.14433	0	0
A601E	9.93608	1.61532	0	0	5.39383	0.383233	0	0
D494G	4.2498	1.18414	2.51156	0.313535	3.43958	0.310874	0	0
D494G	3.99561	1.56317	2.56734	0.487689	3.69411	0.744029	0	0
D494G	5.01452	0.309785	1.44432	0.274095	3.56731	0.118128	0	0
D494G A558E	2.87527	0.198769	3.08314	0.86497	4.21915	1.18732	0	0
D494G A558E	5.0181	0.86906	3.58001	0.278491	5.02628	0.638678	0	0
D494G P525L	3.59623	1.00982	4.61979	0.370952	4.3052	0.488727	0	0
D494G P525L	5.05426	0.534664	4.36425	0.509619	3.74001	0.233645	0	0
D844Y	0.118813	0	0	0	2.12693	0.398525	0	0
D844Y	0.558913	0.0044331	0	0	3.58853	0.667203	0	0
D844Y	0.269209	0.0207079	0	0	2.44422	0.340722	0	0
E328K D844Y	0.592172	0.290734	0	0	2.08778	0.243254	0	0
E328K D844Y	0.311032	0.0240568	0	0	2.49219	0.455017	0	0
E328K D844Y	0.235698	0.00892078	0	0	2.3626	0.76084	0	0
E328K	4.20823	1.05081	0	0	4.17275	0.472282	0	0
E328K	4.61362	0.0819313	0	0	5.07997	0.00261764	0	0
E328K	3.89764	0.0491717	0	0	3.69906	0.324667	0	0
G552D	0.150122	0.122712	0	0	2.03514	0.76325	0	0
G552D	0.0565136	0.00863021	0	0	1.39672	0.0847444	0	0
G553R	0.348497	0.30869	0	0	5.2022	0.0930697	0	0
G553R	0.238475	0.0413224	0	0	4.26061	0.425969	0	0
G553R	0.158048	0.0295944	0	0	3.29742	0.0553003	0	0
H734R	0.521912	0.245153	0	0	2.10786	0.292688	0	0
H734R	0.249689	0.032867	0	0	1.59002	0.363243	0	0
H734R	0.125958	0.00651674	0	0	1.52418	0.117908	0	0
P525L	8.27542	1.25823	0	0	7.43182	1.25242	0	0
P525L	10.6152	0.400183	0	0	7.2573	1.36029	0	0
P628S	11.3937	0.436751	0	0	7.65906	0.233926	0	0
P628S	8.86793	0.59017	0	0	7.49875	1.21587	0	0
P704L	4.56216	0.461683	0	0	3.89836	0.110471	0	0
P704L	6.05568	0.445261	0	0	4.95494	0.157276	0	0
P704L	7.06842	1.23362	0	0	4.65555	0.0879479	0	0
P704L H734R	0.108095	0.0268412	0	0	2.3212	0.20511	0	0
P704L H734R	0.246247	0.0833159	0	0	1.54826	0.237459	0	0
P704L H734R	0.168606	0.0341701	0	0	2.47185	0.0863173	0	0
WT	4.4297	1.98101	0	0	4.67681	0.352732	0	0
WT	5.60413	0.862791	0	0	5.10239	0.0165679	0	0
WT	4.53313	0.807451	0	0	4.23373	0.0495176	0	0
Wt	5.60716	0.559958	0	0	3.82319	0.531162	0	0
Wt	4.71049	1.07748	0	0	3.9101	0.457534	0	0

## Sheet: Reverse-ADH
Name	Reverse-ADH				Specific Activity (μmol min-1 mg-1)
	NAD+		NADP+
	mean	std	mean	std
A601E	2.27563	0.348384	0.0123006	0
A601E	2.34812	0.314273	0.0201482	0.00882596
D494G	1.39247	0.125393	1.69654	0.178541
D494G	0.947012	0.0498619	1.19409	0.115929
D494G	1.34781	0.0746607	1.5785	0.158409
D494G	1.052	0.038502	1.06064	0.0195807
D494G A558E	0.985525	0.163713	1.23586	0.139609
D494G A558E	1.0562	0.14248	1.16308	0.0629055
D494G P525L	0.955233	0.173152	1.53487	0.304645
D494G P525L	0.963553	0.0341784	1.58718	0.255403
D844Y	0.101719	0.00086866	0	0
D844Y	0.103314	0.0130243	0	0
D844Y E328K	0.101866	0.00437301	0	0
D844Y E328K	0.0973971	0.000699573	0	0
E328K	1.08546	0.0148072	0	0
E328K	1.07936	0.050613	0	0
G553R	0.0393657	0.000507005	0	0
G553R	0.0379713	0.00471098	0	0
H734R	0.0381179	0.00293397	0	0
H734R	0.039812	0.00245992	0	0
P525L	2.85108	0.209948	0	0
P525L	2.98075	0.0984947	0	0
P628S	3.21332	0.299178	0	0
P628S	3.20765	0.27556	0	0
P704L	1.58534	0.219786	0	0
P704L	1.45271	0.0580694	0	0
P704L H734R	0.0497108	0.00113244	0	0
P704L H734R	0.0461956	0.0010584	0	0
Wt	1.44678	0.060278	0	0
Wt	0.987848	0.0779403	0	0
Wt	1.38817	0.0476493	0	0
Wt	1.01507	0.00177982	0	0
